# Supplementary material for: Transcriptome analysis identifies genes involved in the somatic embryogenesis of Eucalyptus
Source: BMC Genomics. 2020 Nov 18;21:803. doi: 10.1186/s12864-020-07214-5 (PMC7672952; doi:10.1186/s12864-020-07214-5)
Supplement: Supplementary file 2 — Additional file 2. Differentially expressed genes in the dedifferentiated tissues compared to the differentiated tissues of E. camaldulensis and E. grandis x urophylla. [file 12864_2020_7214_MOESM2_ESM.xlsx]

## Sheet: merged.DEG.edgeR
Additional file 2. Differentially expressed genes in the dedifferentiated tissues compared to the differentiated tissues of E. camaldulensis and E. grandis x urophylla.
GeneID	A1_1	A1_2	A1_3	A2_1	A2_2	A2_3	B1_1	B1_2	B1_3	B2_1	B2_2	B2_3	A1	A2	B1	B2	A2_vs_A1(logFC)	A2_vs_A1(FDR)	A2_vs_A1(Regulation)	B2_vs_B1(logFC)	B2_vs_B1(FDR)	B2_vs_B1(Regulation)	Gene_accession	Description
Eucgr.C01776	0.559028	6.39312	0.501889	0.64471	0.408063	0.292481	44.2279	168.156	69.3269	0	0	0	7.45403	44.9285	281.711	0	-2.32371	4.43e-06	DOWN	-14.2739	4.2e-64	DOWN	LOC104437056	cytochrome P450 71A9
Eucgr.E03875	2.17671	4.08078	1.37873	0.287762	0.691362	0	27.2418	167.01	65.3725	0	0	0	7.63623	27.9332	259.624	0	-2.6827	3.04e-06	DOWN	-13.6528	1.07e-58	DOWN	LOC104445601	caffeic acid 3-O-methyltransferase
Eucgr.K03262	8.06045	18.6797	14.0261	1.38915	1.3845	1.98078	38.9655	47.1723	74.8846	0	0	0	40.7662	42.3308	161.022	0	-2.91347	1.56e-10	DOWN	-13.0436	1.83e-53	DOWN	LOC104426573	myb-related protein Myb4
Eucgr.C01775	1.0272	5.22155	1.65548	0	0	0	19.8674	52.0143	11.2499	0	0.027421	0	7.90423	19.8674	83.1317	0.027421	-8.95496	2.14e-19	DOWN	-12.9187	1.98e-52	DOWN	LOC104437054	cytochrome P450 71A9
Eucgr.J01451	9.11619	10.5155	9.08238	0.078844	0	0	19.4034	43.6615	18.6352	0	0	0	28.7141	19.4034	81.7002	0	-7.28052	1.38e-28	DOWN	-12.5097	5.98e-49	DOWN	LOC104422073	(-)-germacrene D synthase
Eucgr.E00338	21.2336	40.4995	27.952	0.940995	0.155834	0	17.0579	51.8722	25.7818	0	0	0	89.6851	17.2137	94.7119	0	-6.16067	7.99e-31	DOWN	-12.2612	8.47e-47	DOWN	LOC104443607	isoflavone reductase-like protein
Eucgr.C00597	107.159	124.108	105.835	2.04496	2.15205	0.59084	44.2086	66.4141	61.4213	0.092915	0	0	337.102	46.9515	172.044	0.092915	-6.00079	1.97e-32	DOWN	-11.8601	1.71e-43	DOWN
Eucgr.L02071	32.8561	60.3754	55.9608	0.187382	0	0	50.6252	24.1185	25.8108	0	0	0	149.192	50.6252	100.555	0	-9.79486	2.06e-40	DOWN	-11.5749	3.92e-41	DOWN	LOC104430281	MLP-like protein 328
Eucgr.E04104	23.8936	38.7435	20.755	0.344599	0.301101	0.243268	97.0475	134.291	137.53	0	0	0	83.3921	97.5919	368.869	0	-6.21261	4.35e-29	DOWN	-11.5596	1.45e-61	DOWN	LOC104445738	glucose-6-phosphate/phosphate translocator 2, chloroplastic-like
Eucgr.L00747	5.49185	9.09067	7.07351	0.319234	0	0	10.5691	34.075	14.465	0	0	0	21.656	10.5691	59.1091	0	-5.13395	1.32e-17	DOWN	-11.5457	6.75e-41	DOWN	LOC104428809	isoflavone reductase-like protein
Eucgr.I01398	83.034	75.4116	67.8215	0.322599	0.299929	0.167354	15.4833	16.1028	12.568	0	0	0	226.267	15.9506	44.1541	0	-8.46161	3.89e-48	DOWN	-11.5454	6.75e-41	DOWN	LOC104418928	protein NUCLEAR FUSION DEFECTIVE 4
Eucgr.F03973	7.69806	6.69931	5.82582	0	0	0	12.6971	15.6669	11.7063	0	0	0	20.2232	12.6971	40.0703	0	-5.50196	6.53e-21	DOWN	-11.3373	3.75e-39	DOWN	LOC104450637	shikimate O-hydroxycinnamoyltransferase
Eucgr.K00776	111.758	286.367	74.0886	0.258506	0	0.114836	98.3245	193.189	130.789	0.061752	0	0.060912	472.213	98.4393	422.303	0.122664	-9.72606	2.62e-58	DOWN	-11.3148	2.23e-64	DOWN	LOC104424742	fatty acid hydroperoxide lyase, chloroplastic
Eucgr.B02219	0.708893	2.15712	0.182821	0	0.373778	0	5.44355	40.651	17.6429	0	0	0	3.04883	5.81733	63.7375	0	0	1	NC	-11.2174	3.72e-38	DOWN	LOC104435293	stress-response A/B barrel domain-containing protein HS1
Eucgr.G01636	1.34646	6.92045	0.752258	0	0	0	12.4142	43.225	56.0776	0.067031	0	0	9.01918	12.4142	111.717	0.067031	-6.92935	3.36e-18	DOWN	-11.0773	9.01e-52	DOWN	LOC104453311	(-)-germacrene D synthase
Eucgr.I00263	3.68655	5.34242	4.98755	0	0	0	9.8197	13.4051	12.5007	0	0	0	14.0165	9.8197	35.7255	0	-9.27346	1.37e-21	DOWN	-10.9812	3.24e-36	DOWN	LOC104418166	FAD-dependent urate hydroxylase
Eucgr.K03518	3.07517	8.87697	5.49516	0	0	0	6.43244	12.7691	7.32085	0	0	0	17.4473	6.43244	26.5224	0	-5.80503	2.18e-21	DOWN	-10.944	6.33e-36	DOWN	LOC104426794	(-)-germacrene D synthase
Eucgr.G02595	0.522816	0.975581	1.15113	0	0.167847	0	4.35884	13.3598	7.75906	0	0	0	2.64953	4.52669	25.4777	0	0	1	NC	-10.8854	2e-35	DOWN	LOC104454025	uncharacterized LOC104454025
Eucgr.B03595	5.37622	7.03073	5.5012	0	0	0	7.45533	12.9658	7.65149	0	0	0	17.9082	7.45533	28.0726	0	-7.8144	1.49e-24	DOWN	-10.8255	5.93e-35	DOWN	LOC104435671	beta-amyrin 28-oxidase
Eucgr.L00738	23.5581	19.9431	14.8732	0.312838	0.260678	0	8.4016	15.8111	8.46256	0	0	0	58.3744	8.66228	32.6752	0	-6.49319	2.02e-29	DOWN	-10.6746	1.03e-33	DOWN	LOC104428803	flavonol synthase/flavanone 3-hydroxylase
Eucgr.C03858	3.28194	6.29803	3.35244	0	0.091028	0	4.17565	10.4794	7.09875	0	0	0	12.9324	4.26668	21.7538	0	-7.48291	4.31e-22	DOWN	-10.6565	1.4e-33	DOWN	LOC104438294	aldehyde dehydrogenase family 2 member C4
Eucgr.A01159	9.31957	9.67369	9.60632	0.087866	0	0	6.84021	9.26782	5.88957	0	0	0	28.5996	6.84021	21.9976	0	-8.56307	2.26e-30	DOWN	-10.5822	5.75e-33	DOWN	LOC104435687	zinc finger protein JACKDAW
Eucgr.H02688	6.40926	7.17129	4.2615	0	0	0	8.63905	9.75511	7.67668	0	0	0	17.842	8.63905	26.0708	0	-7.62673	3.74e-23	DOWN	-10.57	7.18e-33	DOWN
Eucgr.B02215	0.528033	1.33787	0.421915	0.533648	0.382057	0.238145	3.51954	27.1041	8.89281	0	0	0	2.28782	4.13974	39.5164	0	0	1	NC	-10.5409	1.2e-32	DOWN	LOC104432613	stress-response A/B barrel domain-containing protein HS1
Eucgr.B01119	76.8016	87.0377	66.6142	0	0	0	16.3061	19.3806	10.3723	0	0	0	230.453	16.3061	46.059	0	-10.5624	7.03e-47	DOWN	-10.4999	2.55e-32	DOWN	LOC104424707	hypothetical protein
Eucgr.F01575	19.1678	13.5128	8.91074	0	0	0.057377	11.9964	14.9878	11.753	0.103778	0	0	41.5913	12.0538	38.7372	0.103778	-10.3358	1.68e-28	DOWN	-10.49	2.95e-32	DOWN	LOC104448762	zinc-finger homeodomain protein 5
Eucgr.E02396	2.32784	2.2486	2.42591	0	0	0	3.29562	7.36656	4.13641	0	0	0	7.00235	3.29562	14.7986	0	-8.84008	1.46e-18	DOWN	-10.3787	2.26e-31	DOWN	LOC104444829	potassium channel KAT3
Eucgr.L01686	0	0.801121	0	0	0	0	11.1989	39.4682	29.8639	0	0.062464	0	0.801121	11.1989	80.531	0.062464	0	1	NC	-10.3528	1.67e-45	DOWN	LOC104429854	(-)-germacrene D synthase
Eucgr.H01488	1.73544	4.75629	1.52248	0	0	0	3.86595	9.66762	10.086	0	0	0	8.01421	3.86595	23.6196	0	-8.42134	7.4e-16	DOWN	-10.2877	1.22e-30	DOWN	LOC104457007	aluminum-activated malate transporter 8
Eucgr.I00265	4.80825	7.44967	3.30425	0	0	0	5.11458	7.73108	5.55462	0	0	0	15.5622	5.11458	18.4003	0	-9.47954	4.34e-23	DOWN	-10.1124	2.72e-29	DOWN	LOC104418168	FAD-dependent urate hydroxylase
Eucgr.K02101	10.0963	8.43768	8.87997	0	0	0	8.26226	19.0458	9.2541	0	0	0	27.4139	8.26226	36.5621	0	-9.29948	9.14e-22	DOWN	-10.0766	5.15e-29	DOWN	LOC108956064	auxin-induced in root cultures protein 12-like
Eucgr.B02801	121.832	256.978	89.136	7.25609	3.22957	1.88145	211.99	395.431	355.622	0.265418	0.639434	0.392564	467.947	217.101	963.043	1.29742	-5.34239	5.58e-30	DOWN	-10.0601	2.23e-64	DOWN
Eucgr.A00203	0.495854	2.53367	0.643882	0.111615	0	0	3.3151	9.70385	4.65513	0	0	0	3.6734	3.3151	17.6741	0	-5.0123	4.29e-08	DOWN	-10.0568	7.47e-29	DOWN	LOC104441673	acetate/butyrate--CoA ligase AAE7, peroxisomal
Eucgr.C04215	100.815	121.538	94.3505	0.235742	0	0	8.17625	2.9717	3.23781	0	0	0	316.704	8.17625	14.3858	0	-10.484	8.9e-58	DOWN	-10.0221	1.36e-28	DOWN	LOC104438533	protein NRT1/ PTR FAMILY 6.2
Eucgr.B01777	0	0	0	0	0	0	1.76152	10.3765	4.40941	0	0	0	0	1.76152	16.5474	0	0	1	NC	-10.0065	1.88e-28	DOWN	LOC104431058	isoflavone reductase-like protein
Eucgr.D00703	83.4335	89.4254	75.2017	0.047981	0.016838	0	60.5693	46.4961	52.5743	0.038792	0	0.039191	248.061	60.5861	159.64	0.077983	-10.4312	3.38e-59	DOWN	-9.98948	3.38e-56	DOWN	LOC104441065	beta-galactosidase 8
Eucgr.E03874	5.50931	11.4297	5.71211	0.382055	0.676228	0.099764	34.4263	51.6237	59.0828	0	0	0	22.6511	35.2023	145.133	0	-3.91099	1.18e-14	DOWN	-9.98279	6.39e-53	DOWN	LOC104445600	caffeic acid 3-O-methyltransferase
Eucgr.B03596	14.8379	20.3519	14.4753	0.166008	0.124678	0	91.406	182.91	179.079	0.223756	0.189394	0	49.6651	91.5307	453.395	0.41315	-7.55143	3.5e-33	DOWN	-9.96787	2.75e-60	DOWN	LOC104433764	cytochrome P450 716B1
Eucgr.K00401	35.036	74.5649	55.5964	0.694083	0.776413	0.534268	76.6863	49.0493	63.7704	0	0.089528	0.096307	165.197	77.997	189.506	0.185835	-6.37668	1.1e-35	DOWN	-9.91559	4.23e-54	DOWN
Eucgr.J01453	2.33845	2.57351	2.44421	0	0	0	2.30627	8.09852	3.4858	0	0	0	7.35617	2.30627	13.8906	0	-8.80282	2.49e-18	DOWN	-9.88612	1.51e-27	DOWN	LOC104423657	(-)-germacrene D synthase
Eucgr.I02271	1643.13	1247.9	1199.72	1.49528	1.59531	0.900521	782.172	1508.54	1198.53	0.793947	1.68365	1.21557	4090.75	784.667	3489.24	3.69317	-10.078	2.8e-67	DOWN	-9.87287	7.75e-66	DOWN	LOC104419595	endochitinase
Eucgr.B00182	0.346744	0.597312	0.285819	0.195967	0.089617	0	11.9103	18.1303	22.1322	0	0	0	1.22988	11.9999	52.1728	0	0	1	NC	-9.85132	1.99e-41	DOWN	LOC104417408	cytochrome P450 71A9
Eucgr.F02404	8.67895	1.26087	6.89848	0.318776	0.349487	0.870343	5.80444	4.3151	3.63967	0	0	0	16.8383	7.02427	13.7592	0	-3.41349	5.22e-12	DOWN	-9.83898	3.59e-27	DOWN	LOC104449369	cytochrome P450 CYP82D47
Eucgr.G03249	42.3694	110.361	51.935	0.170856	0.342261	0	90.7421	152.83	97.0687	0.185417	0.144888	0	204.666	91.0844	340.641	0.330305	-8.38982	1.35e-44	DOWN	-9.83661	7.24e-55	DOWN	LOC104454554	annexin D4
Eucgr.L02894	503.538	815.693	436.613	1.89297	5.19208	5.5243	555.67	798.268	883.352	0.984479	1.0087	0.678139	1755.84	566.386	2237.29	2.67132	-6.85122	8.05e-43	DOWN	-9.80052	7.75e-66	DOWN
Eucgr.H04730	2.77223	3.06311	2.81878	0	0	0	7.15464	13.0156	8.57499	0	0	0	8.65412	7.15464	28.7452	0	-5.40921	6.96e-10	DOWN	-9.77504	1.13e-26	DOWN	LOC104415748	esterase C25G4.2
Eucgr.B03404	0.21841	0.316548	0	0	0	0	1.49264	5.61761	3.60394	0	0	0	0.534958	1.49264	10.7142	0	0	1	NC	-9.73322	2.24e-26	DOWN	LOC104433596	protein NRT1/ PTR FAMILY 2.13
Eucgr.I02267	188.968	132.994	132.652	0.170321	0.056191	0	58.7434	121.055	92.4232	0.137702	0	0.140059	454.614	58.7996	272.222	0.277761	-10.6567	1.97e-57	DOWN	-9.70897	1.99e-52	DOWN	LOC104419594	26 kDa endochitinase 2
Eucgr.L02534	536.86	802.953	454.055	2.97611	5.28481	5.081	515.822	735.808	807.879	0.836306	1.14734	0.309745	1793.87	526.188	2059.51	2.29339	-6.81246	3e-42	DOWN	-9.70546	1.63e-64	DOWN
Eucgr.B02908	4.74434	1.20533	4.36191	0.064402	0	0	5.90206	1.76772	2.62599	0	0	0	10.3116	5.90206	10.2958	0	-7.2896	1.08e-20	DOWN	-9.70047	3.85e-26	DOWN	LOC104433203	probable sulfate transporter 3.3
Eucgr.K00155	434.173	193.959	368.391	3.19335	1.76847	0.230965	58.1929	57.2214	28.9573	0	0.11212	0.120181	996.523	60.1923	144.372	0.232301	-7.57549	6.01e-47	DOWN	-9.6935	1.6e-45	DOWN	LOC104424341	21 kDa protein
Eucgr.J01708	0	0.911855	0	0.046576	0	0	4.93904	4.1307	4.57545	0	0	0	0.911855	4.93904	13.6452	0	0	1	NC	-9.64265	1.11e-25	DOWN	LOC104422241	UPF0481 protein At3g47200
Eucgr.G01677	4.62732	7.55849	3.53998	0	0	0	38.7006	46.9173	45.1392	0	0	0	15.7258	38.7006	130.757	0	-6.56838	8.98e-16	DOWN	-9.63542	3.54e-44	DOWN	LOC104455485	uncharacterized LOC104455485
Eucgr.F03093	11.9002	8.76649	8.80421	0	0	0	4.06408	4.28016	4.20685	0	0	0	29.4709	4.06408	12.5511	0	-7.73933	1.65e-29	DOWN	-9.62686	1.42e-25	DOWN	LOC104449938	transcription factor bHLH87
Eucgr.D01288	14.1805	15.8321	11.8372	0.051472	0	0.319887	3.59233	8.24561	3.46857	0	0	0	41.8498	3.91222	15.3065	0	-6.95882	1.47e-28	DOWN	-9.53419	6.53e-25	DOWN	LOC104442902	UDP-glycosyltransferase 13
Eucgr.A00724	1.3548	2.20497	1.11195	0.211707	0.339213	0	4.17746	18.4732	9.8761	0	0	0	4.67172	4.51668	32.5268	0	0	1	NC	-9.50318	1.12e-24	DOWN	LOC104432386	non-specific lipid-transfer protein 1
Eucgr.E00337	0	0	0	0	0	0	2.08526	9.15861	4.25061	0	0	0	0	2.08526	15.4945	0	0	1	NC	-9.46737	2.12e-24	DOWN	LOC104443606	isoflavone reductase-like protein
Eucgr.J02571	5.09533	8.80378	7.32391	0	0	0	6.54967	6.66857	7.54212	0	0	0	21.223	6.54967	20.7604	0	-9.08339	3.07e-20	DOWN	-9.38958	7.88e-24	DOWN	LOC104424013	diacylglycerol O-acyltransferase 2-like
Eucgr.D00275	0	0	0.411479	0	0	0	8.83119	20.5535	18.5195	0	0	0	0.411479	8.83119	47.9042	0	0	1	NC	-9.35255	1.43e-23	DOWN
Eucgr.H04550	109.086	218.528	144.393	0.631508	0.528354	0	50.3428	30.2159	44.1585	0	0	0	472.007	50.8711	124.717	0	-8.26917	5.3e-49	DOWN	-9.31066	8.12e-45	DOWN	LOC104415616	bidirectional sugar transporter SWEET16
Eucgr.J00431	1.63723	0.734568	1.34992	0	0	0	2.62618	3.3943	2.65752	0	0	0	3.72172	2.62618	8.678	0	-7.68248	1.62e-11	DOWN	-9.30202	3.22e-23	DOWN	LOC104421262	probable 2-carboxy-D-arabinitol-1-phosphatase
Eucgr.F01758	6.63336	4.53205	4.41094	0.737079	0.138183	0.192392	1.11092	6.56045	3.57271	0	0	0	15.5764	1.4415	11.2441	0	-3.582	4.14e-12	DOWN	-9.27277	5.38e-23	DOWN	LOC104448916	vinorine synthase
Eucgr.H00164	53.7058	47.8875	62.8986	3.4419	1.68308	6.97993	50.1796	80.9072	79.4594	0.341778	0.191322	0.155688	164.492	58.8426	210.546	0.688788	-3.99561	3.59e-19	DOWN	-9.25912	3.84e-52	DOWN	LOC104456105	probable inorganic phosphate transporter 1-7
Eucgr.B02655	4.65181	3.86901	3.79403	0	0	0	7.55862	5.15556	3.80694	0	0	0	12.3149	7.55862	16.5211	0	-8.55195	1.07e-16	DOWN	-9.24833	8.16e-23	DOWN	LOC104435405	purple acid phosphatase 4
Eucgr.C03766	0.563986	0.155589	0.215717	0	0	0.033274	2.89238	5.32901	4.82388	0	0	0	0.935292	2.92565	13.0453	0	0	1	NC	-9.24808	8.16e-23	DOWN	LOC104438230	lachrymatory-factor synthase
Eucgr.F00603	2.52036	3.15407	2.84459	0	0	0	4.59007	10.6695	3.91481	0	0	0	8.51903	4.59007	19.1744	0	-7.73315	8.12e-12	DOWN	-9.22449	1.25e-22	DOWN	LOC104448146	auxin-induced protein X15
Eucgr.F03917	0.713808	1.0522	1.25103	0	0.185266	0.0707	2.38089	6.43574	1.983	0	0	0	3.01704	2.63686	10.7996	0	0	1	NC	-9.20159	1.73e-22	DOWN	LOC104450596	protein SRG1
Eucgr.K00766	80.2835	53.8387	91.1456	0.084738	0.16696	0.352067	67.5409	112.415	105.779	0.046601	0.303308	0.40972	225.268	68.0599	285.735	0.759629	-9.281	8.56e-52	DOWN	-9.17091	7.24e-55	DOWN	LOC104424734	protein NRT1/ PTR FAMILY 6.4
Eucgr.D01364	17.1145	22.2244	20.3999	0	0.280664	0	32.7395	38.4463	41.7626	0.100658	0.047673	0.052149	59.7388	33.0202	112.948	0.20048	-7.54731	1.6e-37	DOWN	-9.15097	4.62e-49	DOWN	LOC104441435	homeobox protein SBH1
Eucgr.A01227	60.5757	68.9178	76.0095	3.42911	3.37995	4.99868	27.4449	26.7402	28.4112	0.147046	0	0.080341	205.503	35.8235	82.5963	0.227387	-3.85252	2.38e-18	DOWN	-9.14289	1.87e-43	DOWN	LOC104436302	F-box protein At2g39490
Eucgr.H03338	79.6832	207.164	80.9551	0.11084	0.332425	0.172403	4.72266	14.403	19.1517	0	0	0	367.803	5.22749	38.2774	0	-9.35652	2e-52	DOWN	-8.98831	2.9e-34	DOWN	LOC104417314	salicylate carboxymethyltransferase
Eucgr.B01015	58.5371	42.0822	60.1808	2.05868	2.93815	4.33211	2.79008	4.77581	5.89605	0	0	0	160.8	10.0603	13.4619	0	-3.83316	6.2e-18	DOWN	-8.97209	7.9e-21	DOWN	LOC104423680	cytochrome P450 71A26
Eucgr.H03988	17.4245	7.57866	19.3501	1.57157	2.39151	2.91209	30.6587	22.0968	34.5739	0	0.202049	0	44.3533	35.9623	87.3294	0.202049	-2.46162	1.74e-07	DOWN	-8.95461	5.63e-34	DOWN	LOC104415187	major allergen Pru ar 1
Eucgr.D01770	23.9287	17.0808	14.2025	0	0.144427	0	2.90277	7.36048	2.93205	0	0	0	55.2119	3.0472	13.1953	0	-7.84585	1.99e-30	DOWN	-8.90202	2.47e-20	DOWN	LOC104441678	probable E3 ubiquitin-protein ligase RHA4A
Eucgr.A01045	10.7643	17.1686	12.194	12.046	9.99804	13.2294	7.65686	11.2834	9.67707	0.224214	0.229645	0.144595	40.1269	30.8843	28.6173	0.598454	0.202013	0.704097	NC	-8.89522	2.81e-20	DOWN	LOC104454640	uncharacterized LOC104454640
Eucgr.G02175	0	0.079661	0.087886	0	0	0	34.8423	5.54028	20.0183	0.153092	0	0	0.167547	34.8423	60.4009	0.153092	0	1	NC	-8.85989	3.13e-33	DOWN	LOC104453701	MLP-like protein 328
Eucgr.I02647	0	0	0	0	0	0	6.14411	5.84322	15.8157	0	0.067883	0	0	6.14411	27.803	0.067883	0	1	NC	-8.81806	7.26e-33	DOWN	LOC104419897	7-deoxyloganetin glucosyltransferase
Eucgr.E01474	7.70183	9.56616	6.47342	0	0.185067	0	10.3833	16.2114	11.2916	0	0	0	23.7414	10.5684	37.8863	0	-5.21869	3.03e-19	DOWN	-8.8178	6.77e-33	DOWN	LOC104444384	axial regulator YABBY 1
Eucgr.B01353	0.121701	0.366716	0.910224	0	0	0	5.00904	6.20493	3.9292	0	0	0	1.39864	5.00904	15.1432	0	0	1	NC	-8.7889	1.39e-19	DOWN
Eucgr.I01833	8.50466	6.8079	7.59181	0.129804	0	0.101502	7.08888	6.20422	6.29366	0	0	0	22.9044	7.19038	19.5868	0	-6.86244	1.06e-27	DOWN	-8.76718	1.71e-32	DOWN	LOC104419289	xyloglucan glycosyltransferase 4
Eucgr.H04195	0.416449	0.749717	0	48.7312	62.0868	104.416	69.8936	102.422	102.411	139.963	133.189	124.468	1.16617	236.397	274.726	397.62	8.11905	3e-44	UP	0.815294	0.0563768	NC	LOC104415341	germin-like protein subfamily 1 member 13
Eucgr.D02269	6.46784	8.59125	6.01299	0	0.056755	0	5.29897	6.62752	5.29477	0	0.043397	0	21.0721	5.35572	17.2213	0.043397	-8.64221	5.44e-31	DOWN	-8.7668	1.84e-32	DOWN	LOC104442083	acetyl-coenzyme A carboxylase carboxyl transferase subunit alpha, chloroplastic
Eucgr.K03110	9.26879	7.00237	7.08172	0.305963	0.966658	0	2.53019	4.63268	2.83706	0	0	0	23.3529	3.49685	9.99994	0	-4.59605	4.84e-17	DOWN	-8.71612	4.25e-19	DOWN	LOC104427889	aspartic proteinase PCS1
Eucgr.D01684	42.3187	46.2594	40.7578	0.046338	0	0	16.4701	26.2854	22.9672	0	0.076842	0	129.336	16.4701	65.7227	0.076842	-11.2682	6.67e-53	DOWN	-8.71342	1.31e-44	DOWN	LOC104441616	metal-nicotianamine transporter YSL1
Eucgr.J03068	2.04762	0.537664	0.935964	0	0	0	2.70062	3.19375	1.35011	0	0	0	3.52124	2.70062	7.24449	0	-7.42873	3.09e-10	DOWN	-8.70259	5.65e-19	DOWN	LOC104423182	protein TOO MANY MOUTHS
Eucgr.F01760	1.17536	1.25416	1.46361	1.3962	0.81926	0.854292	0.791313	1.55802	0.753271	0	0	0	3.89313	2.46487	3.10261	0	0.380647	0.438415	NC	-8.68713	7.54e-19	DOWN	LOC104448917	vinorine synthase
Eucgr.G01327	67.3263	56.6954	73.6511	0.181042	0	0.282544	0	0	0	0	0	0	197.673	0.282544	0	0	-9.43027	1.96e-43	DOWN	0	1	NC	LOC104453132	hypothetical protein
Eucgr.H04760	5.49602	5.67884	6.37916	0	0	0	2.30889	2.47863	1.46667	0	0	0	17.554	2.30889	6.25419	0	-7.68152	1.5e-23	DOWN	-8.6754	8.73e-19	DOWN
Eucgr.I00900	237.332	231.758	281.62	2.81979	1.80862	2.82659	310.227	310.661	359.46	0.936724	1.07247	0.876669	750.71	314.862	980.348	2.88586	-6.54206	4e-39	DOWN	-8.66547	3.92e-54	DOWN	LOC104418550	pathogenesis-related protein STH-21
Eucgr.B03949	12.964	10.4865	12.5992	1.05478	0.424695	0.198436	44.5461	45.8818	55.1701	0.20396	0.134584	0	36.0497	45.1693	145.598	0.338544	-4.19941	2.84e-19	DOWN	-8.64136	1.92e-50	DOWN	LOC104434070	potassium transporter 6
Eucgr.I00659	71.0425	83.5782	93.0166	0	0	0	28.7559	37.0731	32.3649	0	0.22352	0.193521	247.637	28.7559	98.1939	0.417041	-11.1902	2.58e-52	DOWN	-8.58526	4.21e-41	DOWN	LOC104418410	probable xyloglucan endotransglucosylase/hydrolase protein 6
Eucgr.A01559	0.148693	0.210037	0.066282	0	0	0	1.35456	5.59627	4.86486	0	0	0	0.425012	1.35456	11.8157	0	0	1	NC	-8.58079	3.31e-18	DOWN
Eucgr.J00826	13.7475	76.4239	4.43818	2.06005	1.46089	0.826285	11.5868	58.308	69.9175	0.107724	0.289058	0	94.6095	13.8739	139.812	0.396782	-3.52643	4.05e-15	DOWN	-8.56469	2.15e-43	DOWN
Eucgr.K03418	4.64545	9.2459	2.70201	0	0	0	4.88597	10.0911	6.04645	0	0	0	16.5934	4.88597	21.0235	0	-5.79032	6.49e-12	DOWN	-8.54042	6.08e-18	DOWN
Eucgr.F00762	17.7799	32.7876	17.7865	0.158855	0.273155	0	5.13919	4.2374	2.59045	0	0	0	68.354	5.41235	11.967	0	-6.4849	8.3e-28	DOWN	-8.52155	8.33e-18	DOWN	LOC104448236	NEP1-interacting protein-like 1
Eucgr.H05115	29.2348	30.712	30.9009	0.504815	0	0	15.2749	24.8127	25.2765	0	0.107153	0.063632	90.8477	15.2749	65.3641	0.170785	-6.97382	3.92e-36	DOWN	-8.50504	1.99e-40	DOWN	LOC104415996	amino acid permease 4
Eucgr.A00598	8.72979	5.87238	6.55294	0	0	0	20.9213	20.2469	19.5173	0	0.090985	0	21.1551	20.9213	60.6855	0.090985	-8.48137	3.25e-16	DOWN	-8.49253	2.71e-30	DOWN
Eucgr.K02292	5.3341	7.42689	5.99181	0	0	0	5.55416	9.82271	4.52461	0	0	0.066843	18.7528	5.55416	19.9015	0.066843	-10.0401	3.26e-26	DOWN	-8.48212	3e-30	DOWN	LOC104425856	protein SHOOT GRAVITROPISM 5
Eucgr.D00249	4.58503	5.05748	4.04005	0	0	0	3.30132	6.52056	4.0908	0	0	0	13.6826	3.30132	13.9127	0	-8.244	9.89e-15	DOWN	-8.45698	2.19e-17	DOWN	LOC104442523	floral homeotic protein FBP1
Eucgr.B03987	1.52105	0.918948	3.88863	0	0	0	2.63098	0.618825	4.04871	0	0	0	6.32863	2.63098	7.29851	0	-7.9693	3.91e-13	DOWN	-8.45327	2.58e-17	DOWN	LOC104434103	galactinol synthase 2
Eucgr.K02843	12.2654	21.7085	15.7109	0	0.345082	0.205763	10.6201	12.563	14.9889	0	0.079613	0	49.6848	11.1709	38.1719	0.079613	-5.82721	2.61e-23	DOWN	-8.41377	1.2e-29	DOWN
Eucgr.E00024	5.35097	6.61062	6.7653	0	0	0	5.66225	11.6397	7.16464	0	0	0	18.7269	5.66225	24.4666	0	-9.71722	9.08e-24	DOWN	-8.39992	1.48e-29	DOWN	LOC104443337	uncharacterized LOC104443337
Eucgr.I01377	0.545733	0.489365	0.392198	0	0	0	2.41874	3.58196	1.68275	0	0	0	1.4273	2.41874	7.68344	0	0	1	NC	-8.39129	5.86e-17	DOWN	LOC104418914	proline-rich protein 4
Eucgr.I00238	17.5926	15.9816	15.6674	0	0	0	8.5116	18.2964	7.6356	0	0.122077	0	49.2416	8.5116	34.4436	0.122077	-10.5009	8.94e-30	DOWN	-8.3902	1.74e-29	DOWN	LOC104418147	RING-H2 finger protein ATL78
Eucgr.A01080	1607.82	1222.41	1127.94	1.51217	2.83694	1.29639	4287.58	3816.75	5859.85	14.0784	13.1297	11.777	3958.16	4291.71	13964.2	38.9851	-9.63268	3.18e-64	DOWN	-8.37919	5.41e-56	DOWN	LOC104454717	glycine-rich RNA-binding protein
Eucgr.D00840	0.650843	0.20921	0	54.459	40.8943	90.096	15.8296	11.2571	16.0368	13.6974	12.3923	9.78849	0.860053	146.82	43.1235	35.8781	8.16105	8.86e-42	UP	-0.0620959	0.914767	NC
Eucgr.L00973	0	0	0.837675	0	0	0	4.0042	6.34424	4.19836	0	0	0	0.837675	4.0042	14.5468	0	0	1	NC	-8.35629	9.8e-17	DOWN	LOC104429041	tropinone reductase homolog At2g30670
Eucgr.I02109	34.2283	23.7809	24.2025	0	0	0	5.06689	11.127	7.68403	0	0	0	82.2116	5.06689	23.878	0	-11.8716	6.35e-41	DOWN	-8.33566	4.74e-29	DOWN	LOC104419483	protein trichome birefringence-like 19
Eucgr.E00001	7.20165	11.7454	7.97663	0.32913	0	0.057439	9.73871	32.0422	13.7355	0	0	0	26.9237	9.79615	55.5164	0	-5.58721	5.47e-22	DOWN	-8.32855	2.06e-37	DOWN	LOC104443316	isoflavone reductase-like protein
Eucgr.J00833	0.443132	0.319875	0.078403	0	0	0	1.27998	2.38232	1.76082	0	0	0	0.84141	1.27998	5.42312	0	0	1	NC	-8.32593	1.65e-16	DOWN	LOC104421567	beta-glucosidase 24
Eucgr.H01113	1.14443	1.05269	1.31665	0	0.102273	0.104179	2.88917	2.13795	2.64953	0.041912	0	0	3.51377	3.09562	7.67664	0.041912	0	1	NC	-8.30479	2.36e-16	DOWN	LOC104456756	transcription factor AS1
Eucgr.I00570	29.5586	44.6844	29.9877	0.33541	0.919217	0.800535	51.5239	70.3857	61.9848	0.418836	0.148403	0.067672	104.231	53.2436	183.894	0.634911	-5.41117	2.61e-27	DOWN	-8.29556	1.37e-46	DOWN	LOC104418344	probable mannitol dehydrogenase
Eucgr.A02185	0	0	0.076503	0	0	0.186491	5.44518	18.0454	6.39016	0	0	0	0.076503	5.63167	29.8807	0	0	1	NC	-8.28947	5.47e-33	DOWN
Eucgr.A00526	40.0305	103.197	29.231	2.08348	1.30492	1.33325	88.3458	183.527	185.468	0.696643	0.277803	0.608572	172.458	90.984	457.341	1.58302	-5.07084	3.3e-27	DOWN	-8.28599	3.37e-52	DOWN	LOC104421444	omega-3 fatty acid desaturase, chloroplastic
Eucgr.A01575	1.40114	1.64239	1.08388	0.093247	0	0	3.22615	3.30288	1.98712	0	0	0	4.12741	3.22615	8.51615	0	0	1	NC	-8.28489	2.81e-16	DOWN	LOC104438645	homeobox-leucine zipper protein ATHB-13
Eucgr.D00201	1.59883	1.17333	1.60695	0	0.224922	0.088096	1.04256	2.0764	1.47791	0	0	0	4.37911	1.35557	4.59687	0	-2.94893	1.74e-06	DOWN	-8.27826	3.37e-16	DOWN	LOC104440723	flavonoid 3'-monooxygenase
Eucgr.A00746	2.73163	3.4925	1.18768	0	0	0	6.45782	40.6496	5.81446	0.288788	0	0	7.4118	6.45782	52.9218	0.288788	0	1	NC	-8.27787	1.26e-28	DOWN	LOC104432533	non-specific lipid-transfer protein 1
Eucgr.B01405	2.34515	2.18432	1.91119	0	0	0	1.18866	2.53356	2.46311	0	0	0	6.44066	1.18866	6.18533	0	-5.2232	8.17e-12	DOWN	-8.27681	3.37e-16	DOWN	LOC104426804	auxin efflux carrier component 5
Eucgr.B01241	0	0	0	0	0.342457	0	2.0983	10.4992	4.25645	0	0	0	0	2.44076	16.8539	0	0	1	NC	-8.26076	4.02e-16	DOWN	LOC104434718	isoflavone reductase-like protein
Eucgr.D01969	2.95528	0.82096	2.02916	0.320283	0.09593	0.200796	1.9684	2.54929	1.09444	0	0	0	5.80541	2.26513	5.61213	0	-3.55138	3.81e-08	DOWN	-8.22667	6.9e-16	DOWN	LOC104441844	protein DETOXIFICATION 56
Eucgr.I02246	0	0.258757	0.337808	0	0	0	5.67998	11.326	10.0137	0	0	0	0.596565	5.67998	27.0197	0	0	1	NC	-8.21889	6.9e-16	DOWN	LOC104419591	26 kDa endochitinase 2
Eucgr.H03992	6.46389	4.96617	7.46742	0	0	0.265036	29.6783	25.2363	32.9699	0	0	0.21041	18.8975	29.9433	87.8845	0.21041	-5.48136	2.07e-13	DOWN	-8.21364	2.14e-32	DOWN	LOC104415191	major allergen Pru ar 1
Eucgr.H00353	7.5297	5.85894	6.79742	0.48222	0.65038	0	5.98165	25.0634	13.5484	0	0	0.075202	20.1861	6.63203	44.5934	0.075202	-3.73557	7.54e-13	DOWN	-8.21003	2.38e-32	DOWN	LOC104456234	caffeic acid 3-O-methyltransferase
Eucgr.F02207	5.12406	4.30407	4.69056	0.205354	0	0	8.60519	8.66263	5.95138	0.112993	0	0	14.1187	8.60519	23.2192	0.112993	-6.31165	8.94e-19	DOWN	-8.2069	4.44e-28	DOWN	LOC104449226	transcription repressor MYB6
Eucgr.C01273	8.13149	21.6158	8.67735	0	0	0	17.3881	24.2834	26.2531	0	0.195862	0.172673	38.4246	17.3881	67.9245	0.368535	-6.89582	5.26e-28	DOWN	-8.18287	1.04e-37	DOWN	LOC104436748	bark storage protein A
Eucgr.C02759	1.70745	0.402873	6.2081	0.351966	0	0.082334	89.0293	95.645	85.2052	0.433641	0.137299	0.598263	8.31841	89.1116	269.88	1.1692	-3.55569	6.09e-07	DOWN	-8.14584	3.1e-44	DOWN	LOC104437661	14 kDa proline-rich protein DC2.15
Eucgr.H04766	0.178314	0.759839	0.380717	0	0	0	3.26617	7.51345	6.94386	0	0	0.085627	1.31887	3.26617	17.7235	0.085627	0	1	NC	-8.12673	1.87e-27	DOWN
Eucgr.J00794	389.802	151.784	287.461	0.117839	0	0	22.4488	22.1948	12.3789	0.048277	0.089777	0.146983	829.046	22.4488	57.0225	0.285037	-13.0026	1.42e-67	DOWN	-8.11848	7.04e-35	DOWN	LOC104421544	DNA-damage-repair/toleration protein DRT100
Eucgr.J00080	0.794445	0.554267	0.889578	0	0	0	2.01119	3.38056	1.9854	0	0	0	2.23829	2.01119	7.37715	0	0	1	NC	-8.11645	3.14e-15	DOWN	LOC104420949	cytosolic sulfotransferase 15
Eucgr.E03762	0.164539	0.106434	0.122251	7.45059	5.97408	4.51589	50.5952	26.8217	25.5952	36.0097	41.6508	38.3748	0.393224	61.0852	103.012	116.035	7.65951	4.66e-40	UP	0.466688	0.294049	NC	LOC104445545	cysteine-rich receptor-like protein kinase 10
Eucgr.B02886	4.24343	5.8936	7.0439	0.208729	0	0.162696	4.3647	9.70257	5.57361	0	0.117547	0	17.1809	4.5274	19.6409	0.117547	-5.37961	3.33e-18	DOWN	-8.10067	3.15e-27	DOWN	LOC104433184	probable S-adenosylmethionine-dependent methyltransferase At5g37990
Eucgr.B00846	16.3963	4.36548	17.4441	0.227174	0.405255	0	6.40421	7.3562	5.20959	0	0	0.074824	38.2058	6.80947	18.97	0.074824	-6.49338	8.03e-28	DOWN	-8.10032	2.95e-27	DOWN
Eucgr.E04068	17.6638	11.8242	15.3721	7.0771	9.0784	11.814	28.1178	25.4287	31.13	0.254419	0	0.200419	44.8601	49.0102	84.6765	0.454838	-0.273721	0.562883	NC	-8.0932	4.95e-37	DOWN
Eucgr.I00264	6.26242	7.87402	4.83464	0	0.138302	0	5.28001	8.93115	6.254	0	0	0.036946	18.9711	5.41831	20.4652	0.036946	-7.51923	2.37e-22	DOWN	-8.09263	3.36e-27	DOWN	LOC104418167	FAD-dependent urate hydroxylase
Eucgr.K02495	58.5213	345.937	66.5744	0	0.074973	0	26.6261	46.3929	37.0296	0.183315	0	0.313139	471.032	26.701	110.049	0.496454	-10.9051	5.54e-56	DOWN	-8.08348	1e-38	DOWN	LOC104425991	dCTP pyrophosphatase 1
Eucgr.I01790	2.98988	3.0778	2.51492	0	0	0	14.1706	21.7025	15.3215	0	0.123724	0	8.5826	14.1706	51.1946	0.123724	-6.60945	4.47e-16	DOWN	-8.08241	1.35e-37	DOWN	LOC104419257	carbonic anhydrase 2
Eucgr.D02011	4.42778	2.52668	4.06911	0	0	0	0.844585	1.50493	1.36619	0	0	0	11.0236	0.844585	3.71571	0	-9.49319	3.28e-23	DOWN	-8.07178	5.67e-15	DOWN	LOC104441866	7-ethoxycoumarin O-deethylase
Eucgr.H02948	2.84956	4.27631	5.76997	0	0	0	2.14617	2.69331	3.48776	0	0	0	12.8958	2.14617	8.32724	0	-4.80133	6.45e-12	DOWN	-8.06882	5.67e-15	DOWN	LOC108954911	zinc finger protein CONSTANS-LIKE 3-like
Eucgr.H04194	1.14089	0.78831	0	84.7941	88.3441	183.518	81.8531	73.9376	82.8902	78.6984	82.892	88.3049	1.9292	353.715	238.681	249.895	7.69355	3.24e-39	UP	0.256155	0.589018	NC	LOC104415339	germin-like protein subfamily 1 member 13
Eucgr.A02701	3.08601	2.02837	1.23058	0.045805	0	0.046969	2.92738	10.3826	4.40843	0	0.084256	0	6.34495	2.97435	17.7184	0.084256	-5.32209	1.71e-12	DOWN	-8.06401	6.13e-27	DOWN	LOC104448062	UDP-glycosyltransferase 88B1
Eucgr.A01691	13.1274	5.2162	12.7833	0.05813	0	0	10.3605	9.69561	7.1535	0.094626	0.043992	0	31.1269	10.3605	27.2097	0.138618	-7.82594	6.15e-33	DOWN	-8.05931	3e-35	DOWN	LOC104439644	UDP-glycosyltransferase 86A1
Eucgr.A01857	14.8642	3.84918	7.95253	0	0	0	4.47508	5.44705	3.31015	0	0.054915	0	26.6659	4.47508	13.2323	0.054915	-7.77615	8.16e-30	DOWN	-8.01492	1.48e-26	DOWN	LOC104440966	transcription activator GLK1
Eucgr.F00485	8.40371	13.1202	6.39776	0.492487	0.776349	0.170419	8.0719	7.60586	9.66958	0.300742	0.499296	0.305889	27.9217	9.01867	25.3473	1.10593	-4.4992	1.29e-11	DOWN	-8.00087	1.54e-14	DOWN	LOC104448072	uncharacterized LOC104448072
Eucgr.C02718	0	0	0	0	0	0	0.813547	1.07064	0.508695	0	0	0	0	0.813547	2.39288	0	0	1	NC	-8.00072	1.54e-14	DOWN	LOC104439844	TMV resistance protein N
Eucgr.H04762	6.27517	4.32155	7.16448	0.169815	0	0.070075	1.0969	1.53287	1.43959	0	0	0	17.7612	1.16698	4.06937	0	-7.14977	6.23e-25	DOWN	-7.99905	1.54e-14	DOWN
Eucgr.E04150	0.702922	0.269595	0.111515	28.5913	26.4738	16.4962	14.406	7.39122	5.49324	13.4912	16.174	15.0081	1.08403	57.3759	27.2904	44.6733	7.0148	1.12e-38	UP	0.978679	0.0217671	NC	LOC104447645	cysteine-rich receptor-like protein kinase 10
Eucgr.A00617	52.8607	109.84	67.4851	0.512603	0.563718	0.539342	39.5707	82.5724	85.1371	0	0.261531	0.63964	230.186	40.6737	207.28	0.901171	-7.3905	1.07e-38	DOWN	-7.99856	2.82e-42	DOWN	LOC104426393	macrophage migration inhibitory factor homolog
Eucgr.B01226	0.721806	0.426438	1.53234	0	0	0	4.38865	2.57322	2.59579	0	0	0	2.68058	4.38865	9.55766	0	0	1	NC	-7.99284	1.89e-14	DOWN	LOC104425363	transcription factor ORG2
Eucgr.C02911	0.279558	0.757142	0.152429	0	0	0	0.613106	3.96715	0.619011	0	0	0	1.18913	0.613106	5.19927	0	0	1	NC	-7.97227	2.3e-14	DOWN	LOC104437770	bark storage protein A
Eucgr.F03067	2.06845	1.79106	3.19069	0	0	0	2.23237	2.65595	1.36701	0	0	0	7.05021	2.23237	6.25533	0	-7.79655	3.3e-12	DOWN	-7.96996	2.3e-14	DOWN	LOC104449910	uncharacterized LOC104449910
Eucgr.K02785	17.1941	14.6704	20.3478	0.262227	0.449819	0	5.27883	8.34744	5.54804	0	0.080721	0	52.2122	5.72865	19.1743	0.080721	-6.54326	2.56e-29	DOWN	-7.95219	4.2e-26	DOWN	LOC104427810	uncharacterized LOC104427810
Eucgr.A01796	3.78814	5.12091	4.11897	0.241209	0.072229	0	0.949525	3.39636	1.34292	0	0	0	13.028	1.02175	5.68881	0	-5.14007	1.27e-15	DOWN	-7.95126	2.84e-14	DOWN	LOC104440491	(R,S)-reticuline 7-O-methyltransferase
Eucgr.I00622	0.511654	1.34859	0.291822	0	0	0	2.14445	3.66381	3.00854	0	0	0	2.15207	2.14445	8.8168	0	0	1	NC	-7.94689	3.49e-14	DOWN	LOC104418392	probable phytol kinase 3, chloroplastic
Eucgr.E00527	0.848798	0.309504	0.892653	0	0	0	1.81255	2.521	2.74803	0	0	0	2.05096	1.81255	7.08158	0	0	1	NC	-7.94164	3.49e-14	DOWN	LOC104445995	uncharacterized LOC104445995
Eucgr.J01066	82.1453	108.285	90.0648	2.0176	1.64533	1.9183	165.501	184.342	137.487	0.642855	0.742431	0.778949	280.495	169.065	487.33	2.16423	-5.51435	7.37e-31	DOWN	-7.94152	1.23e-49	DOWN	LOC104421772	vacuolar amino acid transporter 1
Eucgr.L00968	0.787727	1.72943	1.64022	0	0	0	2.63009	7.25815	3.25953	0	0	0	4.15738	2.63009	13.1478	0	0	1	NC	-7.93563	3.49e-14	DOWN	LOC104429037	tropinone reductase homolog At2g30670
Eucgr.D01066	0.06829	0.541234	0.313985	0	0	0	1.90166	1.65303	0.804946	0	0	0	0.923509	1.90166	4.35964	0	0	1	NC	-7.90908	5.35e-14	DOWN	LOC104441272	sugar transporter ERD6-like 5
Eucgr.A01418	10.135	9.75408	9.88688	0.838819	0.270636	0.143678	5.59266	4.32233	3.5042	0	0	0	29.776	6.00697	13.4192	0	-4.22653	4.42e-18	DOWN	-7.90716	8.7e-26	DOWN	LOC104437386	growth-regulating factor 7
Eucgr.A02661	1.41897	3.06907	1.96408	0	0	0	4.71095	3.62866	5.10923	0	0	0	6.45211	4.71095	13.4488	0	0	1	NC	-7.8919	6.64e-14	DOWN
Eucgr.D01847	109.696	87.697	92.9308	0	0	0	48.2386	58.2437	37.7984	0.220314	0.2473	0.178548	290.324	48.2386	144.281	0.646162	-11.5282	3.62e-55	DOWN	-7.87386	2.17e-42	DOWN	LOC104443121	tubulin beta-1 chain
Eucgr.E03236	4.51482	3.75106	2.28855	0	0.04845	0	3.84167	11.6276	6.32413	0	0	0	10.5544	3.89012	21.7934	0	-8.53828	1.25e-16	DOWN	-7.86835	1.68e-25	DOWN	LOC104447181	UDP-glycosyltransferase 13
Eucgr.H03419	0.16173	0.391035	0	0	0	0	2.07707	3.42601	2.17358	0	0	0	0.552765	2.07707	7.67667	0	0	1	NC	-7.86567	1.03e-13	DOWN	LOC104417339	uncharacterized LOC104417339
Eucgr.G00486	119.24	145.694	169.745	7.20727	6.08306	4.11908	13.0419	22.4514	31.0556	0.234672	0.206964	0	434.678	23.244	66.5489	0.441636	-4.27799	3.42e-21	DOWN	-7.86299	1.67e-30	DOWN
Eucgr.G01537	1.84074	0.544774	1.42067	24.7365	35.1651	66.4574	0.127602	0	0	0.415709	0.246193	0.328417	3.80618	101.75	0.127602	0.990319	6.49703	1.65e-37	UP	5.27341	1.46e-11	NC
Eucgr.H04442	11.1959	2.69395	9.56458	0	0.094841	0	1.86173	2.33842	1.87528	0	0	0	23.4544	1.95657	6.07543	0	-7.53443	1.7e-22	DOWN	-7.84954	1.29e-13	DOWN
Eucgr.J03047	1.22379	1.93833	1.15386	0	0	0	2.11845	2.60475	1.76871	0	0	0	4.31599	2.11845	6.4919	0	-6.02856	7.38e-17	DOWN	-7.82094	3.85e-25	DOWN	LOC104423163	pleiotropic drug resistance protein 1
Eucgr.D02045	340.017	161.084	264.26	0.671408	0.767938	0.199078	166.028	136.505	127.188	0.785315	0.293837	0.63484	765.361	166.995	429.721	1.71399	-9.024	6.49e-53	DOWN	-7.79327	7.53e-45	DOWN	LOC104441896	14 kDa proline-rich protein DC2.15
Eucgr.B02235	1.59959	0.76377	1.23609	0	0	0	1.56141	1.12213	0.475923	0	0	0	3.59945	1.56141	3.15946	0	-7.81779	2.64e-12	DOWN	-7.77939	3.12e-13	DOWN	LOC104435295	potassium transporter 1
Eucgr.C03476	0.465217	0.448767	0.423355	32.8195	21.3194	28.8864	11.0256	8.47056	7.8453	6.93568	5.9298	6.21066	1.33734	61.2315	27.3415	19.0761	6.69163	3.2e-37	UP	-0.266216	0.577263	NC	LOC104440181	putative transcription factor bHLH041
Eucgr.F03603	10.2996	22.4894	14.4662	0.789321	0.899794	2.26209	18.8714	19.8602	23.4979	0.286983	0	0.130686	47.2552	22.0333	62.2296	0.417669	-3.16482	1.72e-12	DOWN	-7.77908	1.05e-38	DOWN	LOC104450347	RNA-binding protein 38
Eucgr.F02958	3.83208	9.37282	4.27116	0	0	0	15.3698	15.8674	6.04343	0.08184	0.114653	0	17.4761	15.3698	37.2806	0.196493	-9.65114	2.38e-24	DOWN	-7.77718	6.49e-33	DOWN	LOC104449807	GDSL esterase/lipase At1g33811
Eucgr.B01414	5.61511	6.77717	6.45451	1.04449	1.4112	2.02334	7.08443	9.06954	9.90566	0	0.151257	0	18.8468	10.519	26.0596	0.151257	-1.83569	0.000235748	DOWN	-7.7738	9.02e-25	DOWN	LOC104434799	probable tyrosine-protein phosphatase At1g05000
Eucgr.G00441	7.0146	12.1403	7.65459	0	0	0	3.83448	6.57603	5.77951	0	0	0	26.8095	3.83448	16.19	0	-8.6893	1.32e-17	DOWN	-7.77013	3.12e-13	DOWN	LOC104454931	organ-specific protein S2
Eucgr.I01397	1334.68	996.259	934.156	5.6094	3.45643	5.53943	390.725	481.223	408.684	1.60288	1.9488	2.0013	3265.1	399.721	1280.63	5.55298	-7.63919	8.82e-50	DOWN	-7.76599	3.31e-50	DOWN	LOC104418927	protein NUCLEAR FUSION DEFECTIVE 4
Eucgr.I02242	0	0	0	0	0	0	72.4005	90.2669	101.548	0.157278	0	0.797182	0	72.4005	264.215	0.95446	0	1	NC	-7.74372	4.92e-42	DOWN	LOC104419589	26 kDa endochitinase 2
Eucgr.F03827	45.8959	75.9049	46.7177	2.25168	2.34643	1.2343	23.3261	34.6194	35.2134	0	0.391291	0.205194	168.518	26.9069	93.1589	0.596485	-4.99124	3.99e-18	DOWN	-7.72673	2.1e-29	DOWN	LOC104450533	amino acid permease 3
Eucgr.H00705	31.5413	25.5251	26.3562	0.224857	0.181026	0.165732	17.2201	21.2616	17.8417	0.12905	0.10387	0.05656	83.4225	17.5668	56.3234	0.28948	-7.50396	1.05e-41	DOWN	-7.70671	1.25e-41	DOWN	LOC104456473	MDIS1-interacting receptor like kinase 2
Eucgr.I02200	0.202255	0.707451	0.500215	0.441946	0.136179	0.246025	1.06624	1.91956	0.281553	0	0	0	1.40992	1.44844	3.26735	0	0	1	NC	-7.70434	7.89e-13	DOWN	LOC104419554	3-hydroxy-3-methylglutaryl-coenzyme A reductase 1
Eucgr.B01250	4.09086	4.40773	3.53276	0	0.105866	0	3.07566	8.01699	4.32883	0	0	0	12.0313	3.18153	15.4215	0	-4.97927	1.27e-14	DOWN	-7.69783	3.36e-24	DOWN	LOC104425538	isoflavone reductase-like protein
Eucgr.H00586	0	0.110909	0	0	0	0	1.47744	2.80322	1.33591	0	0	0	0.110909	1.47744	5.61658	0	0	1	NC	-7.68475	9.96e-13	DOWN	LOC104456391	methylecgonone reductase
Eucgr.J03049	2.64281	5.04359	3.00326	0.172412	0	0	3.67817	5.48938	3.20842	0	0.007665	0	10.6897	3.67817	12.376	0.007665	-5.51515	1.36e-22	DOWN	-7.68075	4.08e-32	DOWN	LOC104423162	pleiotropic drug resistance protein 1
Eucgr.D02260	19.7352	16.7537	16.4909	0.344098	0.448225	0	9.63434	25.9873	14.8373	0.185878	0	0.095164	52.9799	10.0826	50.4589	0.281042	-5.64154	7.06e-26	DOWN	-7.67819	1.33e-33	DOWN	LOC104442079	(+)-neomenthol dehydrogenase
Eucgr.G01546	1.35859	2.60004	1.44298	0.14097	0.192003	0.194222	3.51161	2.47488	3.98893	0.117632	0.073651	0.118842	5.40161	3.89783	9.97542	0.310125	0	1	NC	-7.67531	9.96e-13	DOWN	LOC104455405	uncharacterized LOC104455405
Eucgr.I01046	7.58313	8.68207	4.71091	0	0	0.139959	7.30824	7.83618	6.01161	0	0	0	20.9761	7.4482	21.156	0	-7.23171	2.58e-20	DOWN	-7.67164	5.07e-24	DOWN	LOC104418650	uncharacterized LOC104418650
Eucgr.A02250	12.6307	11.5044	13.4265	0	0	0	4.98308	10.129	10.4078	0	0	0	37.5615	4.98308	25.5198	0	-9.93138	2.21e-25	DOWN	-7.65749	6.53e-24	DOWN	LOC104414395	transcription factor bHLH101
Eucgr.I01634	16.1513	12.9979	12.8368	0	0	0	2.27727	4.14832	1.75509	0	0	0	41.986	2.27727	8.18068	0	-9.81329	1.76e-24	DOWN	-7.62941	2.05e-12	DOWN
Eucgr.A01876	0	0	0	0	0	0	1.33045	2.2702	0.725368	0	0	0	0	1.33045	4.32601	0	0	1	NC	-7.62826	2.05e-12	DOWN
Eucgr.F03974	0.522132	0.487425	0.258015	0.094047	0	0	1.43537	1.19544	1.26999	0	0	0	1.26757	1.43537	3.9008	0	0	1	NC	-7.62238	2.05e-12	DOWN	LOC104450636	shikimate O-hydroxycinnamoyltransferase
Eucgr.K02969	0.9593	1.12675	0.773318	0	0.103741	0	2.64214	6.84414	3.53232	0	0	0	2.85936	2.74588	13.0186	0	0	1	NC	-7.60707	1.43e-23	DOWN	LOC104426367	pyruvate decarboxylase 1
Eucgr.F01080	65.6748	58.4059	51.4078	1.29255	2.07362	1.46189	81.2239	116.756	112.125	0.713726	0.907596	0.361171	175.488	84.7594	310.105	1.98249	-5.24051	9.39e-28	DOWN	-7.6036	1.74e-45	DOWN	LOC104448402	uncharacterized LOC104448402
Eucgr.L00344	1.14764	1.1708	0.153344	0	0	0	1.20608	2.382	1.65642	0	0	0	2.47178	1.20608	5.24449	0	0	1	NC	-7.58992	3.33e-12	DOWN	LOC104428342	WAT1-related protein At3g30340
Eucgr.B03657	10.9573	11.4242	6.79841	0	0	0	11.1374	10.5087	7.6529	0.050449	0	0.085734	29.18	11.1374	29.299	0.136183	-7.20485	1.2e-28	DOWN	-7.5878	1.3e-30	DOWN	LOC104433816	beta-glucosidase 12
Eucgr.A01881	134.194	162.584	118.84	0.223698	0	0	37.8623	62.1598	38.5202	0.453037	0	0.20995	415.617	37.8623	138.542	0.662987	-11.2194	1.38e-58	DOWN	-7.56125	5.87e-41	DOWN	LOC104441099	trans-resveratrol di-O-methyltransferase
Eucgr.F03400	0.852547	3.3213	1.59188	0.035924	0.067459	0	2.24458	5.26702	3.29294	0	0	0	5.76573	2.31204	10.8045	0	-3.88898	1.6e-10	DOWN	-7.53498	5.13e-23	DOWN
Eucgr.F02998	5.34263	3.40948	4.46085	0.288541	0.24304	0.146214	0.958209	1.81722	1.57644	0	0	0.04044	13.213	1.34746	4.35187	0.04044	-4.66184	2.09e-13	DOWN	-7.53129	7.03e-12	DOWN	LOC104449845	UDP-glycosyltransferase 88F5
Eucgr.B03070	2.51125	1.61536	2.45871	0	0	0	4.24683	2.3727	1.15629	0	0	0	6.58532	4.24683	7.77581	0	-6.83125	1.55e-17	DOWN	-7.52086	6.18e-23	DOWN	LOC104433320	phosphate transporter PHO1 homolog 1
Eucgr.E02888	0.088736	0	0.287043	0	0	0	10.6653	12.0811	14.8124	0	0.078827	0.172749	0.375779	10.6653	37.5587	0.251576	0	1	NC	-7.49801	4e-32	DOWN	LOC104445090	protein SRG1
Eucgr.F02981	8.66036	12.8291	12.5862	0.90828	0.590307	0.368856	14.9631	8.47729	20.3198	0	0	0.118473	34.0757	15.9223	43.7602	0.118473	-3.9254	8.24e-15	DOWN	-7.49043	8.31e-30	DOWN	AGL	amylo-alpha-1, 6-glucosidase, 4-alpha-glucanotransferase
Eucgr.B00199	74.9806	57.1851	71.0653	2.27813	3.56285	5.20146	11.8555	18.7012	20.5912	0.086077	0.079807	0.0786	203.231	20.6198	51.1478	0.244484	-4.39161	3.77e-21	DOWN	-7.48083	1.1e-33	DOWN	LOC104417552	cytochrome P450 71A26
Eucgr.F01087	3.67871	9.51593	5.87144	0.01387	0	0	9.56404	6.14595	13.0624	0	0	0.190728	19.0661	9.56404	28.7724	0.190728	-5.7574	4.49e-15	DOWN	-7.47444	1.31e-22	DOWN
Eucgr.J01159	14.8458	8.90739	17.6347	0	0.065987	0	21.0517	34.8002	30.503	0.158612	0.291187	0.166513	41.388	21.1177	86.3549	0.616312	-7.98797	3e-34	DOWN	-7.44677	1.23e-40	DOWN	LOC104421845	3-ketoacyl-CoA synthase 19
Eucgr.D01679	6.13289	13.4594	9.93028	0.846295	0.056215	0.697999	19.665	7.0407	10.3918	0	0.151825	0.112096	29.5226	20.4192	37.0976	0.263921	-4.24242	2.15e-16	DOWN	-7.44065	3.08e-30	DOWN
Eucgr.E03568	0	0	0	0	0	0	0.901329	4.62652	1.98652	0	0	0	0	0.901329	7.51437	0	0	1	NC	-7.436	1.97e-11	DOWN
Eucgr.K02824	38.4088	31.4266	33.5223	0	0.027031	0.141084	3.23511	5.59298	5.13476	0.043867	0	0.036931	103.358	3.40322	13.9628	0.080798	-8.43563	1.76e-46	DOWN	-7.43087	2.28e-29	DOWN	LOC104426248	LRR receptor-like serine/threonine-protein kinase GSO1
Eucgr.H03652	11.0801	13.1008	10.4451	0	0.134326	0.34462	12.294	10.9093	23.3138	0.089252	0.094231	0.059131	34.626	12.7729	46.5171	0.242614	-6.10435	2.59e-27	DOWN	-7.40793	1.47e-35	DOWN	LOC104414945	receptor-like cytosolic serine/threonine-protein kinase RBK2
Eucgr.E02863	4.14727	5.57402	4.95971	0	0	0.151472	3.02429	6.8293	3.94167	0	0	0.046984	14.681	3.17577	13.7953	0.046984	-4.50817	4.25e-14	DOWN	-7.3922	5.74e-22	DOWN	AGL	amylo-alpha-1, 6-glucosidase, 4-alpha-glucanotransferase
Eucgr.L01298	2.09759	2.40321	1.61555	0	0	0.531866	0.859154	1.69762	1.40704	0	0	0	6.11634	1.39102	3.96382	0	-3.03345	1.52e-06	DOWN	-7.38682	3.36e-11	DOWN	LOC104429402	phosphoglycerate mutase-like protein 1
Eucgr.A02844	0	0	1.39565	39.9631	39.8851	8.2193	3.67841	52.2821	13.4401	24.1036	19.1397	23.7676	1.39565	51.7828	69.4006	67.0109	7.03234	3.11e-35	UP	0.185014	0.705407	NC	LOC104449271	peroxidase 66
Eucgr.I01635	16.1212	8.80814	11.5084	0	0.233849	0	2.50574	3.2745	1.99383	0	0	0	36.4377	2.73958	7.77407	0	-7.40866	1.44e-21	DOWN	-7.38088	4.41e-11	DOWN	LOC104419130	uncharacterized LOC104419130
Eucgr.H01241	2.23879	0.749838	2.2934	0	0	0	1.34099	1.02262	1.46094	0	0	0	5.28203	1.34099	3.82455	0	-7.38339	5.21e-10	DOWN	-7.35583	5.75e-11	DOWN	LOC104456850	anthocyanidin 3-O-glucosyltransferase 5
Eucgr.A00518	234.02	348.368	196.884	33.6325	20.4532	16.0542	457.776	876.514	1069.2	4.1343	4.08338	5.15459	779.272	494.283	2403.49	13.3723	-3.18255	5.37e-14	DOWN	-7.34861	6.25e-47	DOWN	LOC104421014	protein SRG1
Eucgr.B00742	1.1557	0.631586	1.46204	0.44154	0.152247	0	1.67338	2.27444	1.40937	0	0	0	3.24933	1.82563	5.3572	0	0	1	NC	-7.33886	5.75e-11	DOWN	LOC104434412	uncharacterized LOC104434412
Eucgr.C03541	31.9539	64.6081	28.3209	22.0103	12.9704	5.92873	138.566	164.06	183.949	1.09307	1.10572	1.05767	124.883	157.465	486.575	3.25645	-1.26767	0.0023299	DOWN	-7.33845	1.03e-44	DOWN	LOC104438136	12-oxophytodienoate reductase 3
Eucgr.B03653	0	0.132993	0	0	0	0	2.00365	4.19801	3.16022	0.066363	0	0	0.132993	2.00365	9.36188	0.066363	0	1	NC	-7.31417	1.98e-21	DOWN	LOC104433813	beta-glucosidase 12
Eucgr.K00876	0.575102	0.74414	0.59466	0	0	0.166686	0.968426	1.46866	0.633954	0	0	0	1.9139	1.13511	3.07104	0	0	1	NC	-7.28853	9.96e-11	DOWN	LOC104427201	probable terpene synthase 12
Eucgr.B02414	43.3601	79.3044	52.5515	1.56845	0.524895	0.734933	52.8537	66.5091	52.855	0.359184	0.309097	0.508638	175.216	54.1135	172.218	1.17692	-5.86251	2.7e-33	DOWN	-7.2772	2.23e-43	DOWN	LOC104432779	ankyrin repeat-containing protein At5g02620
Eucgr.A01025	2.15953	1.15183	2.35635	0	0	0	0.806453	0.542862	1.39966	0	0	0	5.66771	0.806453	2.74897	0	-7.94123	5.87e-13	DOWN	-7.2629	1.74e-10	DOWN	LOC104454582	omega-hydroxypalmitate O-feruloyl transferase
Eucgr.H02117	0	0	0	0	0	0	3.20813	6.97157	5.88762	0	0	0.177153	0	3.20813	16.0673	0.177153	0	1	NC	-7.24914	7.47e-25	DOWN
Eucgr.J01381	10.3667	5.16561	8.01657	0	0	0	11.7759	13.8815	11.0376	0.258669	0.053686	0.040359	23.5489	11.7759	36.6951	0.352714	-8.37087	7.42e-29	DOWN	-7.24468	4.21e-33	DOWN	LOC104422024	serine carboxypeptidase-like 25
Eucgr.E00784	0.405865	1.08407	0.405908	0	0	0	1.12089	1.62413	1.98037	0	0	0	1.89584	1.12089	4.72539	0	0	1	NC	-7.21821	2.31e-10	DOWN	LOC104443935	protein LURP-one-related 17
Eucgr.D02248	37.6696	36.0883	35.5023	0.48276	0.222928	0.292159	33.8547	37.1364	35.9408	0.322719	0.128226	0.358072	109.26	34.3697	106.932	0.809017	-6.93778	4.12e-40	DOWN	-7.21452	1.94e-42	DOWN	LOC104442068	homeobox-leucine zipper protein ANTHOCYANINLESS 2
Eucgr.B00827	0.977391	0.769493	0.482565	0.197477	0	0	1.9535	0.819884	1.48597	0	0	0	2.22945	1.9535	4.25935	0	0	1	NC	-7.21072	3.07e-10	DOWN
Eucgr.E03610	0.178719	0.998833	0.509376	0	0	0	0.154756	1.35131	0.696416	0	0	0	1.68693	0.154756	2.20249	0	0	1	NC	-7.20487	3.07e-10	DOWN	LOC104447399	(3S,6E)-nerolidol synthase 1
Eucgr.B03361	0	0	0	0	0	0	1.49448	2.32284	1.24412	0	0	0	0	1.49448	5.06144	0	0	1	NC	-7.19526	3.07e-10	DOWN
Eucgr.B02412	4.72541	4.12523	5.7308	0	0.046748	0.049088	2.74443	4.88656	2.54683	0.076374	0	0	14.5814	2.84027	10.1778	0.076374	-9.42364	1.11e-22	DOWN	-7.19208	1.57e-20	DOWN	LOC104432778	3-ketoacyl-CoA synthase 12
Eucgr.K00877	1.49705	1.95623	2.04646	0	0	0	1.18487	3.75201	2.1773	0	0	0	5.49974	1.18487	7.11418	0	-5.06094	2.81e-13	DOWN	-7.15557	2.77e-20	DOWN	LOC104427202	isoprene synthase, chloroplastic
Eucgr.H01669	1.12873	1.40682	0.930262	0	0	0	13.4413	19.0793	23.9412	0	0	0.280815	3.46581	13.4413	56.4618	0.280815	0	1	NC	-7.15056	2.24e-29	DOWN	LOC104457108	uncharacterized LOC104457108
Eucgr.C04353	0.097459	0.046939	0.052133	7.59863	6.19208	6.45545	0.02432	0.074098	0	0.780292	0.718095	0.773263	0.196531	12.6718	0.098418	2.27165	7.77439	3.45e-34	UP	4.99829	4.05e-10	NC	LOC104438604	G-type lectin S-receptor-like serine/threonine-protein kinase LECRK3
Eucgr.K00739	256.502	950.402	258.668	18.1143	15.8575	11.4383	772.952	1437.06	1817.52	8.65925	8.7733	7.80093	1465.57	800.248	4027.52	25.2335	-4.62811	9.15e-25	DOWN	-7.1478	2e-45	DOWN	LOC104424713	1-aminocyclopropane-1-carboxylate oxidase 3
Eucgr.C00207	5.26575	2.7254	4.40102	0	0	0	1.96363	3.50602	2.792	0	0.070814	0	12.3922	1.96363	8.26165	0.070814	-7.3617	2.96e-21	DOWN	-7.14132	3.47e-20	DOWN	LOC104435993	RING-H2 finger protein ATL13
Eucgr.H03147	0.916808	1.07393	1.42379	0	0	0	1.17542	1.35584	0.390699	0	0	0	3.41453	1.17542	2.92196	0	-7.28206	1.52e-09	DOWN	-7.14064	5.5e-10	DOWN	LOC104414561	serine/threonine-protein kinase BLUS1
Eucgr.A02613	2.49506	5.40802	5.12326	0	0.151621	0.158149	2.06493	1.68003	1.08104	0	0	0	13.0263	2.3747	4.826	0	-5.30327	2.41e-12	DOWN	-7.13778	5.5e-10	DOWN
Eucgr.G02330	0.103558	0	0.447697	0	0	0	0.949842	0.543047	2.61242	0	0	0	0.551255	0.949842	4.10531	0	0	1	NC	-7.13662	5.5e-10	DOWN
Eucgr.L02971	2.07269	4.39293	2.23163	0	0.060426	0	1.69102	4.89356	1.91174	0	0	0	8.69725	1.75144	8.49631	0	-6.66198	1.99e-16	DOWN	-7.13512	3.9e-20	DOWN
Eucgr.C02390	0.853107	0.330807	0.637912	0	0.197824	0	11.065	2.42656	20.0133	0	0.146695	0.165469	1.82183	11.2628	33.5049	0.312164	0	1	NC	-7.11219	1.01e-24	DOWN	LOC104439656	glycine-rich protein 5
Eucgr.H03095	0.625225	2.17149	0.718667	0.158534	0.157959	0	2.6044	2.33977	1.77631	0.235669	0	0.039504	3.51538	2.76236	6.72048	0.275173	0	1	NC	-7.08116	1e-09	DOWN
Eucgr.I02119	75.5743	59.33	63.5139	1.07785	0.3814	0.144156	11.3141	17.317	11.6945	0	0.233657	0.115793	198.418	11.8396	40.3256	0.34945	-6.93595	2.75e-40	DOWN	-7.06346	4.08e-34	DOWN	LOC104419488	protein trichome birefringence-like 19
Eucgr.H03502	8.92003	15.196	12.5064	1.02112	1.1195	0.935471	2.66172	3.65636	2.10269	0	0	0.078054	36.6225	4.71669	8.42077	0.078054	-3.32557	4.06e-13	DOWN	-7.05734	1.3e-19	DOWN	LOC104414828	TMV resistance protein N
Eucgr.K02972	0.239037	0	0.260024	0.232008	0	0	1.11622	1.25262	2.38369	0	0	0	0.499061	1.11622	4.75253	0	0	1	NC	-7.03349	1.84e-09	DOWN
Eucgr.D01948	1.55861	3.80485	1.14073	0	0	0	0.731169	2.6216	1.43173	0	0	0	6.50419	0.731169	4.7845	0	-7.22419	2.62e-09	DOWN	-7.01039	2.5e-09	DOWN	LOC104441827	transcription factor bHLH120
Eucgr.A01832	0.673383	0.425338	0.417964	24.2435	21.2573	22.3272	10.7671	9.4274	13.6322	14.4208	18.4331	16.5074	1.51668	54.3516	33.8268	49.3614	6.33499	1.39e-33	UP	0.829193	0.0557172	NC	LOC104440806	ADP,ATP carrier protein 1, mitochondrial
Eucgr.K00891	0.353697	0.170922	0.351307	0	0	0	1.72849	1.58227	1.72141	0.047585	0	0	0.875926	1.72849	5.03217	0.047585	0	1	NC	-6.98542	3.97e-19	DOWN	LOC104424831	UNC93-like protein 1
Eucgr.G01227	6.42259	0.902093	3.9954	0.075257	0.168589	0.303899	3.19401	4.53746	3.63945	0	0.057143	0.062301	11.3201	3.66649	11.3709	0.119444	-3.80827	2.84e-12	DOWN	-6.98068	9.87e-24	DOWN	LOC104455246	putative UPF0481 protein At3g02645
Eucgr.E03977	65.536	55.2429	61.929	1.69034	1.74843	0	63.6464	113.496	57.0532	0.709627	0.670972	0.546132	182.708	65.3949	234.196	1.92673	-5.60079	2.49e-30	DOWN	-6.98025	3.35e-40	DOWN	LOC104445669	1-aminocyclopropane-1-carboxylate oxidase
Eucgr.F03592	5.01419	0.374839	1.47748	0	0	0	0.512357	0.392288	1.28208	0	0	0	6.86651	0.512357	2.18673	0	-8.66996	1.76e-17	DOWN	-6.97258	3.43e-09	DOWN	LOC104450339	7-deoxyloganetin glucosyltransferase
Eucgr.H04759	33.5625	15.6205	31.1295	1.06153	0.847451	1.68693	23.2536	24.4219	31.817	0.464695	0.062258	0.198878	80.3124	25.7879	79.4924	0.725831	-4.26571	3.16e-20	DOWN	-6.96879	9.19e-37	DOWN	LOC104415774	7-deoxyloganetin glucosyltransferase
Eucgr.G02594	1.58861	0.81728	0.454229	0	0	0	0.905996	1.9945	0.874118	0	0	0	2.86012	0.905996	3.77462	0	-6.73808	3.22e-07	DOWN	-6.92431	6.45e-09	DOWN	LOC104454024	uncharacterized LOC104454024
Eucgr.I01805	38.5966	46.7775	42.9653	0.535386	1.58649	0.94957	23.8722	96.4065	35.0121	0.395385	0.49197	0.408126	128.339	26.4082	155.291	1.29548	-5.05754	1.74e-24	DOWN	-6.92082	6.28e-36	DOWN	LOC104419270	2-methylene-furan-3-one reductase
Eucgr.H00909	9.90962	14.228	11.1176	0	0	0	9.98474	12.0802	12.4424	0.067248	0.061415	0.178717	35.2553	9.98474	34.5074	0.30738	-10.5028	8.51e-30	DOWN	-6.91381	3.93e-29	DOWN	LOC104456622	probable pectinesterase 53
Eucgr.B02245	190.145	355.862	279.194	1.32672	1.14144	0.697646	214.537	224.313	284.078	3.54261	1.16468	1.19015	825.2	216.376	722.928	5.89743	-8.32376	6.31e-46	DOWN	-6.90805	6.81e-40	DOWN	LOC104432638	protein PSY3
Eucgr.J01830	0.249516	0.38577	0.212888	0	0.221582	0	2.15601	6.63793	2.88952	0	0	0	0.848174	2.37759	11.6835	0	0	1	NC	-6.89602	1.63e-18	DOWN	LOC104422326	eugenol synthase 1
Eucgr.G02324	262.081	226.897	209.668	2.70547	2.46793	0.876657	115.249	159.529	108.18	1.06092	0.89219	1.24529	698.646	118.594	382.958	3.19841	-7.01627	4.41e-43	DOWN	-6.8956	1.95e-41	DOWN	LOC104453799	3-ketoacyl-CoA synthase 6
Eucgr.B00705	0	0	0	0	0	0	0.866781	1.02847	0.330642	0	0	0	0	0.866781	2.22589	0	0	1	NC	-6.88781	8.88e-09	DOWN	LOC104434398	ankyrin repeat-containing protein ITN1
Eucgr.D00354	3.65448	5.56017	2.29678	0	0	0	10.5135	10.5994	8.57877	0	0.088105	0	11.5114	10.5135	29.6916	0.088105	-6.50831	2.88e-16	DOWN	-6.88627	3.97e-25	DOWN	LOC104440835	bidirectional sugar transporter SWEET2a
Eucgr.E02867	100.162	92.8475	87.6673	0	0.330866	0.345939	26.6371	33.3363	16.2623	0.154221	0	0.424272	280.676	27.3139	76.2357	0.578493	-8.79411	2.96e-49	DOWN	-6.8638	3.91e-35	DOWN
Eucgr.K00767	2.61837	2.06883	3.76689	0	0	0	6.15643	6.03545	5.83841	0	0.113665	0	8.45408	6.15643	18.0303	0.113665	-7.47699	1.86e-10	DOWN	-6.86337	3.2e-18	DOWN
Eucgr.I02437	1.36759	2.22818	1.62532	0	0	0	6.23976	3.90047	4.03016	0.089777	0	0	5.22109	6.23976	14.1704	0.089777	-8.5875	6.78e-17	DOWN	-6.85881	4.82e-27	DOWN	LOC104419740	sugar transporter ERD6-like 6
Eucgr.J00079	0	0	0	0	0	0	5.94768	6.22561	6.8023	0	0	0	0	5.94768	18.9756	0	0	1	NC	-6.85821	7.88e-23	DOWN	LOC104423322	cytosolic sulfotransferase 15
Eucgr.L03098	1.17415	1.38812	1.72062	0	0	0	0.992027	3.9689	1.47546	0	0	0	4.28288	0.992027	6.43638	0	0	1	NC	-6.83296	1.23e-08	DOWN
Eucgr.F00324	9.64785	16.1922	7.86931	0	0.167854	0.175667	8.62598	8.1537	8.17261	0.135739	0	0.278923	33.7093	8.96951	24.9523	0.414662	-7.60049	5.54e-23	DOWN	-6.81895	1.21e-21	DOWN	LOC104447948	signal peptidase complex-like protein DTM1
Eucgr.C02887	38.542	33.1466	19.9449	0.13227	0	0	7.55079	48.7497	15.9429	0.499376	0.177875	0.038629	91.6335	7.55079	72.2434	0.71588	-9.09126	1.56e-40	DOWN	-6.81663	3.42e-34	DOWN	LOC104437752	BURP domain protein RD22
Eucgr.J02704	0.123852	0.149963	0	6.28074	9.12569	7.67672	22.7585	12.2846	17.0009	27.6905	23.0468	25.8416	0.273815	39.5609	52.044	76.579	6.67364	6.8e-33	UP	0.859172	0.0438236	NC
Eucgr.F04125	35.4027	31.0125	26.1593	1.70934	0.453462	0	6.31515	12.7361	10.3335	0.185211	0.173363	0	92.5744	6.76861	29.3848	0.358574	-5.07399	1.43e-22	DOWN	-6.81069	1.87e-22	DOWN	LOC104450773	gibberellin-regulated protein 2
Eucgr.H02047	0.458363	0	0	14.9334	14.1723	10.9265	0	0	0.048189	0	0	0	0.458363	25.0988	0.048189	0	7.29327	7.53e-33	UP	0	1	NC	LOC104416790	hypothetical protein
Eucgr.I01040	0	0	0	0	0	0	0.272264	1.45043	0.463449	0	0	0	0	0.272264	2.18615	0	0	1	NC	-6.79882	1.72e-08	DOWN	LOC104418645	serine carboxypeptidase-like 18
Eucgr.J00186	6.22612	4.39347	5.47176	2.4448	2.99199	2.66542	14.5403	9.06424	9.8323	0.163578	0.108918	0.070681	16.0914	20.1978	33.4369	0.343177	-0.642417	0.1667	NC	-6.78917	2.04e-29	DOWN	LOC104421054	taxadien-5-alpha-ol O-acetyltransferase
Eucgr.L03285	0.980939	1.71824	0.738409	0.244954	0.032145	0.075752	33.1516	51.2812	52.8568	0.721625	0.045365	0.444144	3.43759	33.2594	137.289	1.21113	0	1	NC	-6.78199	1.68e-30	DOWN
Eucgr.F00604	2.22198	1.89776	1.14562	0.204842	0	0.107892	4.77112	8.30146	3.29527	0	0.157655	0	5.26536	4.87902	16.3679	0.157655	0	1	NC	-6.77646	1.1e-17	DOWN	LOC104448147	auxin-induced protein X15
Eucgr.B03166	3.13607	4.86441	3.58512	0.113407	0.093526	0.284	5.65959	8.47838	6.56552	0.068897	0	0.035273	11.5856	6.03712	20.7035	0.10417	-4.67701	2.24e-18	DOWN	-6.75982	4.14e-31	DOWN	LOC104433395	alpha-1,4 glucan phosphorylase L-2 isozyme, chloroplastic/amyloplastic
Eucgr.K02978	1729.71	2434.31	1553.44	13.0343	5.15862	7.30975	393.455	857.921	808.753	4.92049	6.70979	5.31611	5717.47	405.923	2060.13	16.9464	-7.49293	1.31e-48	DOWN	-6.75828	4.48e-42	DOWN	LOC104427845	protein SRG1
Eucgr.L02839	15.5011	12.8538	23.5001	2.59711	0.560932	0.354047	25.5467	26.8922	14.5736	0.369903	0.379654	0	51.855	26.4617	67.0125	0.749557	-3.8115	2.07e-14	DOWN	-6.72158	1.43e-27	DOWN
Eucgr.A01871	1.15414	1.66853	4.28968	0.168071	0.120359	0	2.29152	8.55175	2.7002	0.068397	0	0.138208	7.11234	2.41188	13.5435	0.206605	-4.39405	2.7e-08	DOWN	-6.71365	2.63e-17	DOWN	LOC104441055	fasciclin-like arabinogalactan protein 13
Eucgr.A01182	6.51246	5.98386	5.50904	1.44186	0.55678	0.331456	7.58524	9.23778	6.2181	0	0.133049	0	18.0054	8.47348	23.0411	0.133049	-2.66126	4.3e-08	DOWN	-6.70867	1.58e-24	DOWN	LOC104454993	AP2-like ethylene-responsive transcription factor TOE3
Eucgr.K00750	742.716	1038.84	813.097	35.8591	45.9477	56.6598	529.531	753.012	675.959	5.22879	5.58318	6.88745	2594.66	632.138	1958.5	17.6994	-3.84098	8.15e-19	DOWN	-6.68589	1.99e-41	DOWN	LOC104424721	1-aminocyclopropane-1-carboxylate oxidase 3
Eucgr.B02711	47.1639	38.932	36.3945	0.343869	0.145751	0.224027	117.323	103.061	101.568	1.38466	0.87365	1.07736	122.49	117.692	321.951	3.33566	-8.10126	1.58e-40	DOWN	-6.67861	2.44e-39	DOWN	LOC104433061	aldo-keto reductase family 4 member C9
Eucgr.J03046	2.36892	3.87589	3.45393	0.196399	0.032375	0	4.57188	9.23655	5.96578	0.00726	0	0.031712	9.69874	4.60426	19.7742	0.038972	-5.04292	3.02e-21	DOWN	-6.65751	8.45e-33	DOWN	LOC104423164	pleiotropic drug resistance protein 1
Eucgr.B03325	15.6777	7.63634	14.8719	0.16497	0	0.172139	12.4583	14.6736	8.07775	0.187979	0.098861	0.219243	38.186	12.6304	35.2096	0.506083	-7.00171	5.94e-32	DOWN	-6.62554	1.54e-31	DOWN	LOC104433535	root phototropism protein 2
Eucgr.H01244	8.31581	12.1987	10.0528	0	0	0	1.73218	2.98148	1.76125	0	0	0	30.5673	1.73218	6.4749	0	-10.5797	2.09e-30	DOWN	-6.59986	1.59e-16	DOWN	LOC104456852	anthocyanidin 3-O-glucosyltransferase 5
Eucgr.D00088	8.63011	6.26625	8.18643	0.071763	0	0	9.21552	3.96945	3.39826	0.116623	0	0	23.0828	9.21552	16.5832	0.116623	-8.39863	4.4e-29	DOWN	-6.59463	4.82e-25	DOWN	LOC104440649	flavin-dependent oxidoreductase FOX2
Eucgr.B03037	3.01131	7.04587	2.44549	0	0.229704	0	6.33874	7.03999	6.19523	0.079936	0	0	12.5027	6.56844	19.574	0.079936	-4.43032	3.99e-13	DOWN	-6.59019	6.67e-23	DOWN	LOC104433293	lysine histidine transporter-like 6
Eucgr.F01152	7.00548	7.73231	7.73824	7.43346	3.18248	3.32166	1.85878	2.28408	2.44056	0	0	0	22.476	8.36292	6.58342	0	-0.358185	0.448501	NC	-6.58051	2.19e-16	DOWN	LOC104448468	protein DETOXIFICATION 18
Eucgr.D01987	36.263	28.4242	30.0252	0.238539	0.190139	0.39632	13.2854	18.6598	12.7106	0.117011	0.21273	0	94.7124	13.8718	44.6558	0.329741	-7.47815	1.88e-38	DOWN	-6.57734	4.24e-31	DOWN	LOC104441855	IRK-interacting protein
Eucgr.E00826	0.199532	0.593228	0.329914	0	0.055692	0	2.41253	3.30691	2.28371	0	0.020812	0	1.12267	2.46822	8.00316	0.020812	-1.73989	0.00815136	NC	-6.57336	1.46e-25	DOWN	LOC104443959	ABC transporter C family member 10
Eucgr.B02778	3.75525	5.6212	3.68326	0.599014	0	0	10.7785	24.858	16.5446	0.069516	0.26028	0.141886	13.0597	10.7785	52.1811	0.471682	-4.0746	2.65e-11	DOWN	-6.56969	2.8e-28	DOWN	LOC104433118	probable glutathione S-transferase
Eucgr.K01904	0.392693	0.978926	0.89375	18.9786	22.5133	38.7914	3.37059	2.5681	2.74577	4.15986	4.17286	4.18747	2.26537	64.6753	8.68447	12.5202	5.86127	3.99e-32	UP	0.89903	0.0433965	NC	LOC104425550	probable glutamate carboxypeptidase 2
Eucgr.H02243	0	0	0	17.3564	10.5644	14.8472	2.18326	4.41545	2.67058	1.93743	2.53575	3.08883	0	27.5948	9.2693	7.56201	10.4984	4.46e-32	UP	0.0793701	0.908342	NC
Eucgr.F02568	3.16593	2.55147	2.01086	0	0	0	2.51172	4.19212	2.32251	0.104347	0	0.052888	7.72826	2.51172	9.02635	0.157235	-7.74252	6.46e-12	DOWN	-6.56119	2.56e-16	DOWN	LOC104449488	gibberellin 3-beta-dioxygenase 1
Eucgr.F02652	63.6406	69.2407	71.3443	0.792812	1.71066	1.27951	76.7754	137.137	74.1499	0.996743	1.0681	0.860088	204.226	79.7655	288.062	2.92493	-5.67059	6.58e-32	DOWN	-6.54576	3.82e-39	DOWN	LOC104449552	laccase-14
Eucgr.H04193	0.378572	0.423396	0.343394	50.7409	57.0949	96.0144	66.8536	66.6192	76.9569	71.8691	77.7459	72.9546	1.14536	219.963	210.43	222.57	7.32221	5.81e-32	UP	-0.0534444	0.922592	NC
Eucgr.F01307	0.050611	0.072943	0.04044	0	0	0	2.79874	4.3127	2.04494	0.035872	0.048911	0	0.163994	2.79874	9.15637	0.084783	0	1	NC	-6.54571	1.22e-24	DOWN	LOC104451555	probable leucine-rich repeat receptor-like serine/threonine-protein kinase At3g14840
Eucgr.F00746	1065.31	869.51	1018.59	24.0737	26.8054	30.3629	586.116	701.68	786.864	7.45645	6.63278	7.37094	2953.41	643.285	2074.66	21.4602	-4.79902	2.42e-26	DOWN	-6.50965	4.04e-40	DOWN	LOC104448219	GDSL esterase/lipase At5g55050
Eucgr.F00044	6.38617	7.6534	7.28508	0.266723	0.755602	0.079503	22.1374	15.2234	19.2519	0.247805	0.273971	0.252891	21.3247	22.9725	56.6127	0.774667	-4.06874	3.48e-16	DOWN	-6.49202	4.56e-33	DOWN	LOC104447772	B3 domain-containing protein REM16
Eucgr.D01819	0	0	0	0	0	0	0.17077	1.6504	0.124714	0	0	0	0	0.17077	1.94588	0	0	1	NC	-6.46773	4.01e-07	DOWN	LOC104443119	transcription factor MYB51
Eucgr.F00377	7.05071	12.7031	8.16444	0.132793	0	0.021232	5.82285	8.60192	7.77571	0.349185	0	0	27.9183	5.84408	22.2005	0.349185	-5.53886	9.47e-14	DOWN	-6.46398	1.09e-15	DOWN
Eucgr.J00972	7.8567	5.6951	6.86775	0.079028	0	0	6.46367	10.852	8.51825	0.075825	0.137704	0.077123	20.4196	6.46367	25.8339	0.290652	-7.04946	3.65e-24	DOWN	-6.4539	2.33e-27	DOWN	LOC104421705	UDP-glycosyltransferase 76C2
Eucgr.I01807	27.9536	33.141	32.1194	1.11743	1.68385	2.2761	18.7029	75.0299	30.7405	0.596353	0.450303	0.361832	93.2141	22.6629	124.473	1.40849	-3.75165	2.54e-16	DOWN	-6.44334	1.59e-33	DOWN	LOC104419269	2-methylene-furan-3-one reductase
Eucgr.A01558	3.65811	17.4358	7.57248	0.598201	0.401723	0.089005	12.26	50.729	31.2928	0.310701	0.337516	0.733657	28.6664	12.7508	94.2819	1.38187	-4.55497	2.25e-21	DOWN	-6.43319	6.28e-37	DOWN	LOC104438577	glucomannan 4-beta-mannosyltransferase 9
Eucgr.B03006	55.7422	89.902	70.4829	0.330407	0.548804	0.343768	42.4539	71.3854	75.2008	0.492472	0.54465	1.09746	216.127	43.3465	189.04	2.13458	-7.59526	4.42e-42	DOWN	-6.42228	5e-36	DOWN	LOC104433270	transcription factor MYB24
Eucgr.D01004	0.171199	0.099009	0.036902	0.040085	0.080146	0	7.11938	4.78584	4.33395	0.130282	0	0.016647	0.30711	7.19952	16.2392	0.146929	0	1	NC	-6.40538	1.36e-23	DOWN	LOC104442811	cannabidiolic acid synthase-like 2
Eucgr.C00760	6.84772	3.34477	3.79325	0	0	0	1.53637	2.01656	1.53692	0	0	0.045633	13.9857	1.53637	5.08985	0.045633	-7.42288	1.21e-21	DOWN	-6.39563	3.04e-15	DOWN	LOC104436378	pectinesterase
Eucgr.E00491	0.606889	1.39361	0.723844	0	0	0.110221	2.05944	11.8168	4.00051	0	0	0	2.72434	2.16966	17.8768	0	0	1	NC	-6.38811	1.99e-19	DOWN
Eucgr.J01036	0.496176	1.35147	0.749792	0	0	0	2.37914	4.82863	2.96524	0	0	0.122063	2.59744	2.37914	10.173	0.122063	-6.716	4.48e-07	DOWN	-6.38772	1.39e-18	DOWN	LOC104421753	protein DMR6-LIKE OXYGENASE 2
Eucgr.G00765	0.498941	0.597583	0.06373	15.2032	11.9627	12.5645	0.235989	0.291875	0	0.427825	0.685513	0.401123	1.16025	24.7632	0.527864	1.51446	5.89057	1.1e-31	UP	1.75965	0.00255514	NC	LOC104455072	probable LRR receptor-like serine/threonine-protein kinase At3g47570
Eucgr.B01441	37.9921	36.2572	30.5058	0	0	0	14.3543	25.4541	12.9005	0.066183	0.244082	0.403669	104.755	14.3543	52.7088	0.713934	-10.1761	1.2e-43	DOWN	-6.36961	5.63e-31	DOWN	LOC104426975	omega-hydroxypalmitate O-feruloyl transferase
Eucgr.E02398	9.57548	6.86491	6.2127	0.117165	0.050335	0	21.561	22.7146	24.0795	0.223831	0.480604	0.133603	22.6531	21.6114	68.3552	0.838038	-6.74817	4.28e-25	DOWN	-6.36895	4.75e-33	DOWN	LOC104444831	anthocyanidin 3-O-glucosyltransferase 7
Eucgr.E04067	17.7336	14.7574	15.9554	8.66259	11.5665	12.6242	45.748	41.4986	54.2787	0.638555	0.738665	0.443469	48.4463	69.9387	141.525	1.82069	-0.199456	0.676565	NC	-6.34685	1.26e-36	DOWN	LOC104447598	probable leucine-rich repeat receptor-like serine/threonine-protein kinase At3g14840
Eucgr.F03433	88.2483	48.5764	89.7458	11.6646	8.99381	4.34909	89.3115	78.6472	73.5645	1.11833	0.987179	0.97014	226.57	102.654	241.523	3.07565	-3.04251	7.53e-13	DOWN	-6.33103	9.3e-37	DOWN	LOC104450213	thiamine thiazole synthase 1, chloroplastic
Eucgr.G00850	2494.61	1668.93	1885.63	49.4356	51.3487	58.214	1253.76	1867.51	1658.82	17.9018	21.0504	17.3696	6049.17	1363.32	4780.09	56.3219	-4.96816	1e-27	DOWN	-6.32164	8.76e-39	DOWN	LOC104452846	protein EXORDIUM-like 2
Eucgr.D02014	0.885427	2.12492	1.7447	0.750662	0.356905	0.288932	4.13279	14.2733	9.60063	0	0.060083	0.131671	4.75504	4.77863	28.0067	0.191754	-1.51307	0.00378002	DOWN	-6.31827	1.14e-27	DOWN	LOC104441869	protein ODORANT1
Eucgr.F00161	1.12599	0.380502	0.685113	8.44894	5.23661	3.16413	4.46826	7.14552	4.74206	0	0.175656	0	2.19161	12.869	16.3558	0.175656	3.45147	3.56e-09	UP	-6.3173	1.04e-14	DOWN
Eucgr.C02127	2.10199	2.0314	3.47477	0	0	0	2.54384	3.0975	3.16208	0	0	0	7.60816	2.54384	8.80342	0	-7.93307	5.87e-13	DOWN	-6.31509	1.04e-14	DOWN	LOC104437268	uncharacterized LOC104437268
Eucgr.J02233	1.2552	0.112028	1.36303	0	0.05354	0.112446	0.973162	0.395776	2.19355	0	0.022608	0	2.73026	1.13915	3.56249	0.022608	-4.14753	2.1e-08	DOWN	-6.29557	1.24e-14	DOWN	LOC104422629	probable galactinol--sucrose galactosyltransferase 5
Eucgr.D00476	0.05763	0	0.415989	14.018	11.6169	1.95213	1.57195	20.9939	4.10256	3.82364	4.58231	3.89361	0.473619	15.141	26.6684	12.2996	6.16301	1.88e-31	UP	-0.928793	0.0301844	NC	LOC104440888	cellulose synthase A catalytic subunit 8 [UDP-forming]
Eucgr.D02474	127.112	118.087	99.5074	3.10269	2.28739	3.32898	60.7266	98.915	63.1504	0.608011	2.00716	0.334381	344.706	66.343	222.792	2.94955	-4.98811	1.36e-26	DOWN	-6.28068	3.91e-35	DOWN	LOC104442258	axial regulator YABBY 1
Eucgr.J01410	3.19252	4.02806	2.85577	0	0	0.046416	6.19059	6.69167	2.28798	0	0	0	10.0764	6.237	15.1702	0	-6.5994	5.15e-16	DOWN	-6.26277	2.9e-21	DOWN	LOC104422050	proline-rich extensin-like protein EPR1
Eucgr.I00901	97.1268	78.2835	102.103	0.70574	1.41752	2.9963	45.8391	50.409	53.4339	0.922762	0.27269	0.111457	277.513	50.2529	149.682	1.30691	-6.06518	4.5e-31	DOWN	-6.24981	1.45e-29	DOWN
Eucgr.L02059	7.16191	5.77951	4.81587	2.52639	2.76674	3.9369	8.55517	6.84517	10.4647	0	0.265111	0	17.7573	15.2588	25.8651	0.265111	-1.13807	0.0229423	DOWN	-6.24968	4.14e-21	DOWN	LOC104430270	serine carboxypeptidase II-3
Eucgr.G03200	17.4435	14.7401	10.6225	0	0	0	18.8211	24.9697	15.3591	0.263251	0.061811	0.471503	42.8062	18.8211	59.1499	0.796565	-9.1015	9.57e-35	DOWN	-6.24357	2.01e-31	DOWN	LOC104454512	WAT1-related protein At5g07050
Eucgr.A01715	16.3296	15.4133	17.1733	0	0	0.055012	7.16618	7.93166	9.28233	0	0.103294	0.08035	48.9162	7.22119	24.3802	0.183644	-10.0114	2.82e-42	DOWN	-6.23413	2.27e-29	DOWN	LOC104439742	homeobox-leucine zipper protein HDG2
Eucgr.G02877	113.047	37.4931	91.5739	4.50787	4.81854	5.94278	61.6191	69.693	69.8105	0.741878	1.19924	0.801595	242.114	72.3805	201.123	2.74271	-3.70606	1.44e-17	DOWN	-6.23293	1.46e-36	DOWN
Eucgr.K00781	0.95698	0.989521	0.881876	0.420351	0.306116	0	0.686913	2.10909	1.3719	0	0	0	2.82838	0.993029	4.1679	0	-1.80433	0.00148916	NC	-6.23272	3.08e-14	DOWN
Eucgr.G00849	244.735	212.214	197.138	5.89005	3.11533	9.28416	395.04	586.376	556.036	2.4903	4.89474	5.32373	654.087	407.44	1537.45	12.7088	-4.39915	1.02e-22	DOWN	-6.23239	1.96e-37	DOWN	LOC104452845	protein EXORDIUM-like 2
Eucgr.B00204	43.2599	43.2941	41.8293	1.67091	3.53501	4.16698	8.61653	11.2298	16.5131	0.138801	0	0	128.383	16.3185	36.3594	0.138801	-3.73075	3.74e-16	DOWN	-6.22021	9.02e-24	DOWN	LOC104417570	cytochrome P450 71A26
Eucgr.D00665	28.3953	19.5086	22.3417	0	0.225345	0.52984	0	0.530611	0	0	0	0	70.2456	0.755185	0.530611	0	-6.53489	4.06e-31	DOWN	0	1	NC	LOC104441049	NAC transcription factor 25
Eucgr.G02177	29.7615	63.4417	52.8981	1.02222	0.712413	0	198.847	183.8	233.101	2.48206	1.47391	3.26768	146.101	199.559	615.748	7.22365	-6.24192	1.17e-30	DOWN	-6.21512	6.28e-36	DOWN	LOC104453706	MLP-like protein 328
Eucgr.J00938	0.565179	0.579585	0.519109	0	0	0	0.552228	28.4658	4.6182	0	0.364094	0	1.66387	0.552228	33.6362	0.364094	0	1	NC	-6.18349	3.54e-26	DOWN	LOC104421673	fasciclin-like arabinogalactan protein 12
Eucgr.I02658	3.14572	4.68463	2.54702	0.109318	0.323546	0	3.80811	4.12109	1.98116	0.13259	0.123283	0	10.3774	4.13166	9.91036	0.255873	-5.00827	5.11e-13	DOWN	-6.1778	5.46e-18	DOWN	LOC104419902	metacaspase-1
Eucgr.B03068	386.088	317.234	249.358	10.9689	17.1273	8.90814	427.401	423.792	313.647	4.43384	5.81614	5.0988	952.68	453.436	1164.84	15.3488	-4.51503	1.45e-23	DOWN	-6.16527	1.93e-36	DOWN
Eucgr.E04250	22.4398	47.4238	26.9004	1.00707	0.750456	1.55514	45.8161	56.4322	59.1709	0.740688	0.879759	0.884645	96.7639	48.1217	161.419	2.50509	-4.14479	1.19e-16	DOWN	-6.16391	6.97e-29	DOWN	LOC104445793	sulfiredoxin, chloroplastic/mitochondrial
Eucgr.H04336	4.73923	7.97545	5.46359	0.784527	0.772128	0	9.04711	9.63264	8.0943	0.211781	0.099283	0.107161	18.1783	9.81923	26.774	0.418225	-3.71843	4.62e-12	DOWN	-6.15952	2.92e-23	DOWN	LOC104415431	auxin-induced protein 22D
Eucgr.K00801	2.41125	4.03306	3.70488	0	0	0	11.6302	9.15168	12.1328	0	0.280309	0	10.1492	11.6302	32.9147	0.280309	-5.19591	1.16e-11	DOWN	-6.14001	5.88e-25	DOWN	LOC104424763	syntaxin-132
Eucgr.E02891	0.390493	0.525351	0.675538	0	0	0	2.42034	3.87165	2.89078	0	0	0.072069	1.59138	2.42034	9.18277	0.072069	0	1	NC	-6.13744	9.11e-18	DOWN	LOC104445091	protein SRG1
Eucgr.H03043	13.1918	8.59641	9.98053	0.183415	0.853916	0.379963	8.12666	9.14638	6.51846	0.099079	0.325062	0.152176	31.7688	9.36054	23.7915	0.576317	-4.47348	1.3e-17	DOWN	-6.11799	1.36e-23	DOWN	LOC104414487	hypothetical protein
Eucgr.D00318	108.434	53.3551	110.923	19.856	18.5462	15.5587	186.77	229.452	216.842	3.45094	2.78232	2.2879	272.712	220.875	633.064	8.52116	-2.02351	8.27e-07	DOWN	-6.11307	1.06e-36	DOWN	LOC104440808	LRR receptor-like serine/threonine-protein kinase FLS2
Eucgr.L00740	0	0	0	0.230037	0	0	0	1.68297	0.093817	0	0	0	0	0	1.77678	0	0	1	NC	-6.08428	9.04e-06	DOWN	LOC104428805	isoeugenol synthase 1
Eucgr.A02264	7.40062	11.4223	8.6905	0.184022	0.122101	0	4.12552	11.1849	5.08977	0	0.232468	0.150984	27.5134	4.24762	20.4002	0.383452	-7.14143	7.06e-25	DOWN	-6.08166	2.64e-23	DOWN	LOC104444297	uncharacterized protein At5g39865
Eucgr.I00894	56.8606	54.9636	64.6101	6.00498	3.28876	10.4447	51.5326	38.0215	52.3622	1.2633	0.589769	0.561416	176.434	65.2661	141.916	2.41449	-2.8384	4.3e-11	DOWN	-6.0488	6.7e-31	DOWN	LOC104418544	major allergen Pru ar 1
Eucgr.A02982	9.13072	26.9669	6.27138	0.599263	1.69481	2.38549	5.88928	7.03603	11.3742	0	0.092742	0	42.369	9.96958	24.2995	0.092742	-2.73597	1.39e-09	DOWN	-6.02972	3.99e-24	DOWN	LOC104450503	S-norcoclaurine synthase 1
Eucgr.H03859	3.49511	2.75875	2.65949	1.60612	0.645269	0	12.1637	7.49828	7.78054	0.344779	0.245326	0.534341	8.91335	12.809	27.4425	1.12445	-1.52786	0.00964763	DOWN	-6.0045	7.61e-17	DOWN
Eucgr.G00829	0	0	0	0	0	0	0.113674	8.72355	1.18614	0	0	0	0	0.113674	10.0234	0	0	1	NC	-6.00266	2.03e-19	DOWN	LOC104452840	omega-hydroxypalmitate O-feruloyl transferase
Eucgr.F01204	12.3582	12.2961	12.0023	0.447271	0.325751	0.597146	8.17312	12.4482	13.8884	0	0.226311	0.295391	36.6566	9.09601	34.5097	0.521702	-4.76741	8e-22	DOWN	-5.99851	4.51e-29	DOWN	LOC104448513	transcription factor TCP4
Eucgr.A01166	28.3571	26.6617	33.951	0.193293	0	0	22.4317	24.36	22.5061	0.546035	0.327841	0.399638	88.9698	22.4317	69.2979	1.27351	-7.64247	4.11e-37	DOWN	-5.98625	2.86e-30	DOWN	LOC104435756	peroxidase 21
Eucgr.L01536	0.653064	0.543618	0.075566	0	0.033257	0	1.17105	1.34733	1.81921	0	0	0	1.27225	1.20431	4.33759	0	0	1	NC	-5.98459	8.9e-13	DOWN	LOC104429693	probable alpha-mannosidase At5g66150
Eucgr.J00815	1.54101	0.765672	1.78957	0.072112	0	0	2.55367	1.91934	3.07337	0	0	0.118996	4.09625	2.55367	7.54638	0.118996	0	1	NC	-5.97952	8.9e-13	DOWN
Eucgr.A02647	1.34698	2.1456	1.15826	0	0	0	3.51456	6.99842	11.8828	0	0.164862	0	4.65084	3.51456	22.3958	0.164862	-5.15507	1.67e-11	DOWN	-5.96702	2.9e-26	DOWN	LOC104447604	beta-fructofuranosidase, insoluble isoenzyme 3
Eucgr.C01581	423.92	555.711	424.501	44.9424	39.9736	37.8774	492.268	687.574	724.052	9.4477	9.37606	8.58881	1404.13	570.119	1903.89	27.4126	-3.12303	1.31e-13	DOWN	-5.96691	1.39e-35	DOWN	LOC104436943	uncharacterized LOC104436943
Eucgr.J01183	167.145	146.039	140.099	9.35947	13.1883	14.8503	171.01	272.258	317.402	3.11605	3.75909	3.78995	453.284	199.049	760.67	10.6651	-3.26076	1.63e-14	DOWN	-5.96635	2.54e-35	DOWN	LOC104421869	protein NRT1/ PTR FAMILY 5.4
Eucgr.C01623	2.49986	2.45318	0.801228	50.9407	49.4527	41.0294	0.933739	0.69815	0.280063	3.76999	3.36169	3.33788	5.75427	91.4158	1.91195	10.4696	5.8619	1.21e-30	UP	0	1	NC
Eucgr.K02128	0.37718	0.564583	0.246287	0	0.138936	0	15.2543	18.024	18.1694	0.350766	0.382297	0.192024	1.18805	15.3933	51.4478	0.925087	0	1	NC	-5.95833	1.96e-30	DOWN	LOC104425704	cytochrome P450 82G1
Eucgr.I00251	0.433996	0.775483	0.132849	0	0	0	0.944063	2.22475	2.22814	0	0	0.118262	1.34233	0.944063	5.39696	0.118262	0	1	NC	-5.95589	1.36e-12	DOWN	LOC104418160	WAT1-related protein At5g64700
Eucgr.A02650	12.887	9.54479	14.1483	0.639806	0	0	10.2395	10.7176	8.99445	0	0.162841	0.354485	36.58	10.2395	29.9516	0.517326	-5.7598	7.3e-20	DOWN	-5.9538	3e-20	DOWN
Eucgr.H00163	424.709	235.072	430.85	53.1383	42.0311	93.3449	232.836	392.489	445.565	5.77154	5.46588	4.15641	1090.63	368.212	1070.89	15.3938	-2.16472	1.38e-07	DOWN	-5.94625	2.8e-35	DOWN	LOC104456104	inorganic phosphate transporter 1-4
Eucgr.B01269	0	0	0	0	0	0	1.25741	2.22437	1.5586	0	0	0.09402	0	1.25741	5.04037	0.09402	0	1	NC	-5.94148	1.36e-12	DOWN	LOC108957467	uncharacterized LOC108957467
Eucgr.A01962	2.8547	3.64445	2.69362	63.379	68.4039	103.96	63.1026	34.915	45.7507	48.1378	39.7941	39.1058	9.19277	235.466	143.768	127.038	5.36527	1.8e-30	UP	0.174221	0.717315	NC	LOC104441697	probable galacturonosyltransferase 15
Eucgr.K00740	31.1081	126.949	20.1423	0.920537	0.494313	0.443562	24.8869	66.4851	94.4258	1.03285	1.02304	0.703105	178.2	25.8248	185.798	2.759	-6.59185	3.5e-35	DOWN	-5.92546	3.37e-32	DOWN	LOC104424714	1-aminocyclopropane-1-carboxylate oxidase 1
Eucgr.F03778	16.0103	16.7965	13.2468	0	0	0.172093	6.43646	10.8519	6.65348	0.064104	0.119607	0.128984	46.0536	6.60856	23.9419	0.312695	-6.86181	5.19e-29	DOWN	-5.92382	1e-23	DOWN	LOC104450494	WAT1-related protein At4g08300
Eucgr.E00526	3.87967	5.27869	4.66599	1.39227	0.610309	0.250675	24.9026	26.7703	26.8546	0.198649	0.646376	0.468797	13.8243	25.7636	78.5275	1.31382	-2.34088	2e-07	DOWN	-5.92139	4.48e-32	DOWN	LOC104443765	SPX domain-containing membrane protein At4g22990
Eucgr.L01082	2.88226	2.98502	2.29073	0	0	0	2.19725	1.76481	1.01388	0	0	0.078316	8.15802	2.19725	4.97594	0.078316	-9.20093	4.48e-21	DOWN	-5.91924	2.73e-16	DOWN	LOC104429183	ABC transporter C family member 8
Eucgr.E01610	5.41113	10.4343	7.34539	0	0	0	15.1958	25.3666	22.1827	0	0.354974	0.635929	23.1908	15.1958	62.7451	0.990903	-9.29522	9.14e-22	DOWN	-5.91887	5.79e-27	DOWN	LOC104444453	cyclin-U2-1
Eucgr.H01997	31.4353	23.4454	26.3587	0.502112	0.250145	0	19.4956	18.0794	18.2626	0.208569	0.382283	0.219287	81.2394	19.7458	55.8377	0.810139	-7.25603	4.15e-35	DOWN	-5.91818	2.29e-28	DOWN	LOC104457266	NADP-dependent 3-hydroxy acid dehydrogenase YdfG
Eucgr.F02624	4.46026	3.86879	3.51451	131.512	105.941	121.639	117.625	62.6301	99.5624	47.4773	50.9198	50.1385	11.8436	345.205	279.817	148.536	5.3845	2.52e-30	UP	-0.637216	0.142189	NC	LOC104449527	isoliquiritigenin 2'-O-methyltransferase
Eucgr.K01326	0.207423	0	0.181315	9.88028	9.44221	8.77549	4.64977	3.34991	5.14431	4.71963	3.77715	4.91305	0.388738	22.8675	13.144	13.4098	6.60315	3.23e-30	UP	0.344903	0.472389	NC	LOC104425153	F-box protein SKIP2
Eucgr.A00972	8.34862	8.47214	11.1446	0.999995	1.00393	0.421294	4.79351	3.55861	3.02918	0.095705	0.066628	0.144597	27.9654	6.21873	11.3813	0.30693	-3.5602	6.87e-15	DOWN	-5.90628	1.27e-22	DOWN	LOC104434067	probable L-type lectin-domain containing receptor kinase S.7
Eucgr.I01654	34.164	25.6819	32.4578	0.52531	0.38329	0.514539	28.5431	29.6842	33.2811	0.567445	0.444968	0.525314	92.3037	29.4409	91.5084	1.53773	-5.87138	1.66e-31	DOWN	-5.90457	1.83e-32	DOWN	LOC104419146	chloride channel protein CLC-b
Eucgr.B00731	16.7273	4.47127	15.4047	0	0	0	5.99598	6.03779	3.2634	0.068316	0	0	36.6033	5.99598	15.2972	0.068316	-10.2847	4.32e-28	DOWN	-5.9001	1.12e-18	DOWN	LOC104421695	transcription factor BEE 1
Eucgr.K02478	22.3381	29.8692	25.0876	0.201366	0	0.401807	19.0948	16.4703	13.3145	0.326695	0.304778	0.246158	77.2949	19.4966	48.8795	0.877631	-7.35504	3.25e-29	DOWN	-5.89439	2.42e-24	DOWN	LOC104425979	uncharacterized LOC104425979
Eucgr.F02688	264.731	519.475	312.292	6.49875	8.12069	2.77911	323.3	395.324	465.885	7.52442	7.42049	6.45212	1096.5	334.2	1184.51	21.397	-5.87237	5.07e-34	DOWN	-5.89354	2.39e-34	DOWN	LOC104449583	uncharacterized LOC104449583
Eucgr.J02609	366.391	781.142	631.86	41.2076	42.7786	38.4312	1329.91	1154.22	1311.31	18.226	19.8546	17.9109	1779.39	1411.12	3795.44	55.9915	-3.62098	3.51e-17	DOWN	-5.8902	3.73e-35	DOWN	LOC104422908	chaperone protein DnaJ
Eucgr.C01639	0.835233	2.06916	0.929626	38.2907	48.7894	36.0407	1.39011	1.10749	1.27666	8.59398	8.37748	9.12362	3.83402	86.2202	3.77426	26.0951	6.38999	6.13e-30	UP	0	1	NC
Eucgr.F00156	0.741622	1.28553	0.767703	0.04011	0	0	0.934873	5.84931	1.76278	0	0.060911	0	2.79486	0.934873	8.54696	0.060911	-2.8454	6.73e-05	DOWN	-5.88903	1.39e-18	DOWN	LOC104447846	isoflavone 3'-hydroxylase
Eucgr.I02142	114.304	96.4501	88.5559	3.2224	3.12493	2.42992	50.9023	101.859	51.6467	1.1399	0.86066	1.12018	299.31	56.4571	204.408	3.12074	-4.99419	1.01e-26	DOWN	-5.87972	1.79e-32	DOWN	LOC104419510	uncharacterized LOC104419510
Eucgr.K02297	0	0.938834	0	0.097359	0	0	3.26681	2.70268	1.2297	0	0	0.162284	0.938834	3.26681	7.1992	0.162284	0	1	NC	-5.87256	5.66e-16	DOWN	LOC104425859	transcriptional activator Myb
Eucgr.G03037	661.12	866.766	715.218	4.08391	5.0975	12.9829	450.037	547.902	695.816	8.94617	7.79651	8.49371	2243.1	468.118	1693.76	25.2364	-6.70525	1.19e-41	DOWN	-5.8703	1.16e-34	DOWN	LOC104454378	probable aquaporin PIP1-2
Eucgr.K02513	0.727014	0.463362	0.40849	31.4962	21.1216	20.9551	0.709918	0.463804	0.934145	0.155653	0.22381	0.117422	1.59887	42.7867	2.10787	0.496885	5.9445	8.16e-30	UP	0	1	NC	LOC104427721	UDP-glycosyltransferase 83A1
Eucgr.A02188	60.9599	59.6989	53.114	25.9278	22.6858	29.7676	34.0958	42.2863	37.6209	1.27217	1.34189	1.27804	173.773	86.5492	114.003	3.8921	-0.877398	0.0374717	NC	-5.86011	1.01e-31	DOWN	LOC104443731	cytochrome P450 98A2
Eucgr.J00224	3.44048	2.55361	3.04571	0.272348	0.114983	0.07289	2.33107	2.31975	1.87599	0.057084	0	0	9.0398	2.51894	6.5268	0.057084	-4.0221	2.86e-12	DOWN	-5.85713	6.54e-16	DOWN	LOC104421095	cytochrome P450 90A1
Eucgr.G01114	0.385659	0.973562	0.374669	0	0	0	2.34108	2.51144	1.97672	0	0	0	1.73389	2.34108	6.82924	0	0	1	NC	-5.84013	8.79e-16	DOWN	LOC104453015	serine carboxypeptidase-like 18
Eucgr.D02167	2.20852	1.87124	4.76113	0.123517	0.060502	0.064615	13.9683	21.638	27.2861	0.219412	0.376565	0.307785	8.84089	14.0934	62.8923	0.903762	-5.12583	1.82e-16	DOWN	-5.83632	7.47e-31	DOWN	LOC104441999	protein NRT1/ PTR FAMILY 7.3
Eucgr.H01922	23.461	15.9593	17.4362	3.83983	2.65743	3.67907	65.0194	61.6648	55.885	0.883276	0.752429	1.30829	56.8565	71.3559	182.569	2.944	-2.58758	6.21e-09	DOWN	-5.83223	4.45e-31	DOWN	LOC104457215	elongation of fatty acids protein 3-like
Eucgr.E01593	4.04383	4.23451	3.13665	1.30423	0.947505	0	12.0207	15.3484	18.4642	0.209351	0.375621	0.425426	11.415	12.9682	45.8334	1.0104	-2.33726	2.41e-05	DOWN	-5.83019	3.97e-25	DOWN
Eucgr.H04435	4.02546	3.97734	3.41806	0	0	0	16.4584	14.8315	12.2665	0.337244	0.426345	0	11.4209	16.4584	43.5563	0.763589	-6.49308	2.43e-15	DOWN	-5.82442	1.25e-25	DOWN	LOC104415511	histidine-containing phosphotransfer protein 1
Eucgr.B02164	0.150942	0.146539	0	0	0	0	1.61296	2.45515	1.13087	0	0	0	0.297481	1.61296	5.19897	0	0	1	NC	-5.82395	6.23e-12	DOWN	LOC104432557	GDSL esterase/lipase At5g18430
Eucgr.J02905	0.235772	0.444202	0.224512	12.6704	9.96149	11.4348	0	0.072137	0	0	0	0	0.904486	21.3963	0.072137	0	5.8177	1.66e-29	UP	0	1	NC	LOC104424151	putative leucine-rich repeat receptor-like protein kinase At2g19210
Eucgr.B02410	2.72471	1.48592	2.63696	0.262626	0	0.179601	3.05211	5.0538	2.93558	0.109535	0.141261	0.074549	6.84759	3.23171	11.0415	0.325345	-3.22535	6.71e-08	DOWN	-5.81932	3.83e-18	DOWN	LOC104432776	licodione synthase
Eucgr.J03065	5.42075	11.8521	6.59088	1.38119	1.46338	0.857573	18.5437	32.5088	38.5935	0.63991	0.492015	0.352283	23.8637	20.8646	89.6459	1.48421	-2.14594	1e-06	DOWN	-5.80598	2.66e-31	DOWN	LOC104423180	palmitoyl-monogalactosyldiacylglycerol delta-7 desaturase, chloroplastic
Eucgr.I01929	0.293883	0.282146	0.550827	28.0406	22.4685	22.7827	0.322288	0.420774	0.351676	0.765554	0.385098	0	1.12686	45.5735	1.09474	1.15065	7.4063	2.05e-29	UP	0	1	NC
Eucgr.F00077	0.362638	0	0	11.5468	13.4597	10.3693	0	0	0	0	0	0	0.362638	23.829	0	0	6.86274	2.23e-29	UP	0	1	NC
Eucgr.G02702	0	0	0	0	0	0	0.805211	2.22905	0.716074	0	0	0	0	0.805211	3.75033	0	0	1	NC	-5.79592	9.78e-12	DOWN	LOC104454106	cytochrome P450 94C1
Eucgr.H04265	0.232289	0.121272	0	14.9268	9.86629	16.6822	2.99638	3.72732	3.49107	1.79836	2.03458	1.76279	0.353561	29.5449	10.2148	5.59572	7.40499	2.28e-29	UP	-0.530939	0.310459	NC	LOC104415388	lecithin retinol acyltransferase
Eucgr.D02503	3.00953	1.69185	4.97426	0.393179	0.794294	1.34965	3.11386	2.77944	2.85006	0.164688	0	0	9.67564	5.2578	8.74337	0.164688	-1.61416	0.00446509	DOWN	-5.78509	9.78e-12	DOWN	LOC104442280	uncharacterized LOC104442280
Eucgr.A00884	10.6658	7.02274	10.2165	0.226957	0.25248	0.100812	7.99845	8.20003	10.032	0.234503	0.171179	0.146318	27.905	8.35174	26.2305	0.552	-5.46562	1.06e-25	DOWN	-5.78183	2.08e-28	DOWN	LOC104454310	probable leucine-rich repeat receptor-like protein kinase At5g49770
Eucgr.H02788	1.464	0.60656	1.48435	0	0	0	2.18293	2.37145	1.24869	0	0	0	3.55491	2.18293	5.80307	0	0	1	NC	-5.76979	1.23e-11	DOWN	LOC104417115	transcription factor FAMA
Eucgr.B02556	22.7945	26.9118	25.4425	5.56261	2.33262	3.47828	39.031	41.7016	38.5762	0.564191	0.709129	0.996257	75.1488	44.8419	119.309	2.26958	-2.44152	1.27e-08	DOWN	-5.76653	1.85e-30	DOWN	LOC104432920	hypothetical protein
Eucgr.E03671	2.25308	1.33519	2.27121	1.61547	1.15169	1.99545	16.1347	10.2784	9.05518	0.246828	0.295798	0.248133	5.85947	19.2819	35.4683	0.790759	0.0510442	0.936493	NC	-5.75948	1.37e-28	DOWN	LOC104447436	putative G-type lectin S-receptor-like serine/threonine-protein kinase At1g61610
Eucgr.I01808	24.4265	30.1385	27.5848	1.39238	1.49855	1.37443	17.0489	58.1024	24.6164	0.455611	0.294393	0.565288	82.1498	19.9218	99.7676	1.31529	-3.63745	1.92e-14	DOWN	-5.75736	3.57e-26	DOWN
Eucgr.C03177	228.696	173.765	189.787	0.796457	1.06401	0.178834	74.0652	85.8471	76.839	1.53663	1.18736	1.41013	592.248	75.308	236.751	4.13412	-8.35036	1.05e-52	DOWN	-5.75431	1.02e-32	DOWN	LOC104437944	3-ketoacyl-CoA synthase 10
Eucgr.J00937	2.08379	1.08454	2.31414	0	0	0	0	8.87878	1.74666	0.065125	0	0.13427	5.48247	0	10.6254	0.199395	-7.35128	6.77e-10	DOWN	-5.74861	3.54e-15	DOWN
Eucgr.F03876	4.93293	3.05028	3.19715	1.15234	1.38453	1.6744	14.6394	9.18749	14.4508	2.46964	1.91374	1.83531	11.1804	17.6984	38.2777	6.21868	-2.96294	2.15e-09	DOWN	-5.74144	4.13e-23	DOWN	LOC104450565	hypothetical protein
Eucgr.F01679	21.6286	49.925	26.2716	0.756017	0.627498	0.959838	26.458	29.5906	39.2069	0.548642	0.873675	0.915203	97.8252	28.0453	95.2555	2.33752	-5.08829	1.27e-22	DOWN	-5.73288	2.69e-26	DOWN	LOC104448860	probable cinnamyl alcohol dehydrogenase 6
Eucgr.A01577	0	0	0.070774	0	0	0	7.92561	0.798494	9.41332	0.125561	0	0.254142	0.070774	7.92561	18.1374	0.379703	0	1	NC	-5.72364	1.23e-18	DOWN	LOC104438667	germin-like protein subfamily 1 member 13
Eucgr.C03554	0.255074	0.305343	0.48894	0.466194	0	0	1.46916	2.54669	4.1377	0.119662	0.065358	0	1.04936	1.46916	8.15354	0.18502	0	1	NC	-5.72322	5.72e-15	DOWN	LOC104438144	myb-related protein Zm38
Eucgr.I02054	19.4519	13.1076	25.1915	0.260393	0.666686	0	6.41296	6.43726	4.77861	0.144108	0.201772	0.073655	57.751	7.07965	17.6288	0.419535	-5.48634	1.82e-26	DOWN	-5.7227	3.41e-22	DOWN	LOC104419439	cytochrome P450 85A
Eucgr.G02543	52.5377	83.6645	64.5352	6.64735	6.94612	5.32762	115.466	188.874	183.938	2.88595	3.12731	2.76875	200.737	127.74	488.278	8.78201	-3.08396	2.94e-13	DOWN	-5.71879	2.41e-33	DOWN	LOC104453978	alpha-amylase 3, chloroplastic
Eucgr.F01234	151.569	50.2697	112.431	37.6732	18.9739	11.6396	57.8054	104.003	56.5833	1.54278	1.22517	1.40398	314.27	88.4188	218.392	4.17194	-1.92022	2.95e-06	DOWN	-5.71708	5.15e-32	DOWN
Eucgr.G03028	0	0	0.065629	0.655024	0.285788	0	0.029262	18.4858	1.42797	0.292646	0.212324	0	0.065629	0.31505	19.943	0.50497	0	1	NC	-5.69487	4e-24	DOWN	LOC104454368	laccase-4
Eucgr.B00400	128.042	212.5	212.26	6.77621	7.15579	5.52429	52.9391	70.211	89.3862	1.40654	1.35711	1.37045	552.802	65.6192	212.536	4.1341	-4.55455	2.53e-24	DOWN	-5.68793	1.29e-32	DOWN	LOC104418896	ATPase 11, plasma membrane-type
Eucgr.H03093	0.302257	0.442156	0	0	0	0	1.50652	1.61433	1.03059	0	0.09021	0	0.744413	1.50652	4.15143	0.09021	0	1	NC	-5.68257	3.98e-11	DOWN	LOC104414525	WAT1-related protein At5g07050
Eucgr.F01004	0.906113	0.707746	0.702463	0.031212	0.139653	0.091195	3.11665	2.37116	0.955489	0.071419	0.132809	0	2.31632	3.3475	6.4433	0.204228	0	1	NC	-5.67803	3.98e-11	DOWN
Eucgr.E01006	8.26903	7.43208	6.76683	0.137924	0	0.020341	2.52465	5.41322	3.17713	0	0.254487	0.114179	22.4679	2.54499	11.115	0.368666	-6.61256	5.57e-21	DOWN	-5.67148	3.66e-17	DOWN	EGM2	floral homeotic protein GLOBOSA-like
Eucgr.H02775	667.844	506.031	695.131	3.7687	3.33721	5.69292	54.3504	57.0491	55.8691	1.04268	0.846213	1.33417	1869.01	63.3805	167.269	3.22306	-6.92601	3.92e-43	DOWN	-5.67006	1.79e-30	DOWN	LOC104414327	purple acid phosphatase 15
Eucgr.D00324	0.772154	0.528636	0.48574	0	0.105847	0	3.7853	3.49724	2.46081	0	0.080394	0.174421	1.78653	3.89115	9.74334	0.254815	0	1	NC	-5.66349	4.14e-17	DOWN	LOC104440813	probable purine permease 9
Eucgr.K00375	10.7971	12.4766	11.5307	1.24879	0.456293	0.605751	11.8239	7.76295	17.4131	0.11194	0.228342	0.252145	34.8043	12.8859	36.9999	0.592427	-3.50391	3.4e-14	DOWN	-5.65812	1.14e-26	DOWN	LOC104424509	calcineurin B-like protein 4
Eucgr.F03694	7.26797	9.71836	7.92524	0.173287	0.340651	0	19.8998	18.4916	17.7602	0.632775	0.19559	0.576724	24.9116	20.2405	56.1516	1.40509	-4.81517	6.9e-15	DOWN	-5.65447	6.26e-25	DOWN
Eucgr.K00793	10.2034	15.9857	11.4756	1.05829	1.57146	0.469821	23.4711	30.1628	21.1952	0.447879	0.498601	0.469523	37.6648	25.5124	74.8291	1.416	-3.58228	3.53e-14	DOWN	-5.63343	3.43e-28	DOWN	LOC104424757	2-alkenal reductase (NADP(+)-dependent)
Eucgr.K00551	4.06366	7.00183	3.68647	0	0	0.196729	1.88587	2.40622	2.00583	0	0.070993	0	14.752	2.0826	6.29792	0.070993	-5.87036	4.31e-18	DOWN	-5.61202	2.47e-14	DOWN	LOC104424609	mannan endo-1,4-beta-mannosidase 7
Eucgr.K03115	39.5861	24.5247	32.0851	0.457459	0.455292	0.791847	3.12462	3.67355	2.11247	0	0	0	96.1958	4.37176	8.91065	0	-5.69678	3.68e-27	DOWN	-5.61177	2.47e-14	DOWN	LOC104426457	probable WRKY transcription factor 49
Eucgr.C00861	24.577	16.3173	20.4991	0.253999	0.084641	0.026653	7.57411	7.46263	6.12697	0.067989	0.193078	0.13643	61.3933	7.6854	21.1637	0.397497	-6.80685	3.17e-33	DOWN	-5.60847	4.9e-24	DOWN
Eucgr.H00199	6.51726	5.46184	3.94426	0	0.047515	0	3.09153	10.5376	3.90417	0.089295	0.094181	0.20519	15.9234	3.13905	17.5333	0.388666	-8.04491	2.46e-26	DOWN	-5.58778	6.63e-24	DOWN	LOC104456126	protein SIEVE ELEMENT OCCLUSION B
Eucgr.C02910	18.0145	26.136	7.71697	0	0	0.251234	2.46287	3.9105	5.4967	0	0.144972	0.080189	51.8674	2.7141	11.8701	0.225161	-7.04043	3.84e-29	DOWN	-5.58774	2.63e-18	DOWN
Eucgr.H02774	506.856	368.879	500.845	5.37669	4.5136	7.41771	100.952	108.674	109.29	2.0494	2.32084	2.28301	1376.58	112.883	318.916	6.65325	-5.92401	4.56e-35	DOWN	-5.58293	1.5e-31	DOWN	LOC104414324	purple acid phosphatase 15
Eucgr.B00115	1.60213	2.41244	1.64075	1.1364	0.241747	1.52882	23.6323	24.9038	44.7429	0.563436	0.827258	0.816401	5.65533	25.4029	93.279	2.2071	-0.701932	0.186664	NC	-5.5768	8.95e-30	DOWN	LOC104416900	cytochrome P450 94B3
Eucgr.I02478	11.827	9.18956	15.3847	4.42293	2.65384	2.22491	72.6351	52.7456	62.9526	1.26556	1.40894	0.810216	36.4012	77.5139	188.333	3.48472	-1.64852	0.000122703	DOWN	-5.57533	1.97e-30	DOWN	LOC104419776	probable vacuolar amino acid transporter YPQ1
Eucgr.K01320	2.14789	1.2954	1.57829	0.046156	0.093656	0	1.39518	2.61678	1.50321	0	0.094422	0.12107	5.02158	1.48883	5.51517	0.215492	-5.61583	3.31e-14	DOWN	-5.56392	2.22e-16	DOWN	LOC104425152	protein SCARECROW
Eucgr.F03413	6.77543	13.6957	5.15851	0	0	0	1.02164	1.33618	1.83627	0	0	0	25.6297	1.02164	4.19409	0	-10.6054	1.31e-30	DOWN	-5.55825	4.89e-14	DOWN
Eucgr.K00862	7.53778	8.30667	4.73174	0	0	0.395712	2.72039	1.64968	1.74552	0.103071	0.143431	0	20.5762	3.1161	6.11559	0.246502	-5.26385	5.37e-17	DOWN	-5.55801	1.72e-10	DOWN	LOC104424811	cyclin-U1-1
Eucgr.D00095	52.7846	20.7759	32.5625	2.22504	1.85999	1.84067	7.94171	10.4358	7.65744	0.033759	0.495257	0.170768	106.123	11.6424	26.035	0.699784	-4.06218	1.42e-19	DOWN	-5.55608	2.76e-26	DOWN	LOC104440655	UDP-glycosyltransferase 88B1
Eucgr.G03248	32.0809	40.317	32.816	0.133272	0.074022	0	19.5848	24.512	19.1406	0.249636	0.656023	0.443278	105.214	19.6588	63.2374	1.34894	-8.81592	1.28e-43	DOWN	-5.55477	2.29e-28	DOWN	LOC104454553	annexin D3
Eucgr.K02120	3.66511	3.49014	3.34036	0	0	0	0.919229	1.98451	1.33226	0	0	0	10.4956	0.919229	4.236	0	-8.63005	3.18e-17	DOWN	-5.54538	1.72e-10	DOWN	LOC104425700	putative quinone-oxidoreductase homolog, chloroplastic
Eucgr.J00896	0.901569	0	0.192778	0	0	0	2.29308	2.38691	2.61653	0.16986	0	0	1.09435	2.29308	7.29652	0.16986	0	1	NC	-5.5409	2.21e-10	DOWN
Eucgr.F03417	8.28706	9.91938	11.0319	2.68432	2.94167	4.2062	8.92549	4.05901	3.74821	0.093738	0.077464	0.084738	29.2383	16.0734	16.7327	0.25594	-1.32372	0.00237347	DOWN	-5.53855	7.15e-21	DOWN	LOC104450200	dihydroflavonol-4-reductase
Eucgr.C00085	6.13994	3.34158	4.94932	0.145933	0.142446	0.461163	6.19263	5.642	6.56264	0.120789	0.112686	0	14.4308	6.79624	18.3973	0.233475	-3.82113	2.08e-11	DOWN	-5.53279	1.05e-18	DOWN	LOC104438732	plant intracellular Ras-group-related LRR protein 6
Eucgr.C00172	2.98979	3.97698	2.67995	0	0	0	3.36839	2.17328	2.28894	0.097866	0	0	9.64672	3.36839	7.83062	0.097866	-8.44712	5.3e-16	DOWN	-5.52104	9.91e-14	DOWN	LOC104435962	CASP-like protein 2C1
Eucgr.K01712	1.47651	1.80261	1.39378	0	0	0	5.46427	1.71286	3.76618	0	0.156925	0.085974	4.67289	5.46427	10.9433	0.242899	-5.95311	7.24e-13	DOWN	-5.52064	7.59e-18	DOWN	LOC104427468	tropinone reductase-like 1
Eucgr.J01471	14.4972	14.7602	11.874	0	0	0	19.889	18.7606	15.9408	0.204146	0.378352	0.530612	41.1314	19.889	54.5904	1.11311	-11.3598	1.11e-36	DOWN	-5.52052	4.24e-28	DOWN	LOC104422087	RHOMBOID-like protein 9, chloroplastic
Eucgr.H00572	10.3418	16.9202	10.2285	0.869647	0.107151	0.105059	3.5315	7.27486	4.4306	0.093364	0.162225	0.178053	37.4906	3.74371	15.237	0.433642	-5.43383	4.6e-19	DOWN	-5.52038	8.29e-14	DOWN	LOC104456381	zinc-finger homeodomain protein 9
Eucgr.H03521	1.50048	0	0	8.02457	13.5058	21.8431	1.55721	2.20705	1.12642	1.99061	1.49515	1.46104	1.50048	36.9061	4.89068	4.9468	5.54157	1.02e-28	UP	0.295716	0.570666	NC	LOC104414845	primary amine oxidase
Eucgr.L00627	24.6508	21.7208	23.4997	0	0.174785	0	29.8049	35.7025	29.6294	0.618701	0.5732	0.722715	69.8714	29.9797	95.1369	1.91462	-7.82398	3.37e-30	DOWN	-5.51958	1.93e-26	DOWN	LOC104428666	temperature-induced lipocalin-1
Eucgr.F02896	9.89461	10.5603	8.41949	0.216699	0.086539	0	3.57663	4.19486	4.26168	0	0.198287	0	28.8744	3.66317	12.0332	0.198287	-6.30273	2.29e-26	DOWN	-5.51249	3.2e-20	DOWN	LOC104449751	transcription repressor KAN1
Eucgr.B00029	25.9492	20.9231	18.1177	0.995326	1.07657	1.34218	10.0307	14.2439	8.96736	0.335526	0.156246	0.358189	64.99	12.4494	33.2419	0.849961	-4.1945	1.9e-18	DOWN	-5.50959	2.52e-23	DOWN	LOC104416059	RNA-binding protein 24
Eucgr.D02109	2.46017	5.35091	2.74264	1.59942	1.58553	0.570035	5.38752	6.81929	6.55072	0.441041	0.324001	0	10.5537	7.54308	18.7575	0.765042	-1.11441	0.0196004	DOWN	-5.49879	2.3e-21	DOWN	LOC104441943	nudix hydrolase 8
Eucgr.H01262	75.925	51.881	68.9302	5.73243	3.29084	6.70947	19.5763	34.5504	39.8438	0.543273	1.08967	0.890995	196.736	29.5766	93.9705	2.52393	-3.36431	6.58e-15	DOWN	-5.49361	1.22e-28	DOWN	LOC104416472	probable polyol transporter 6
Eucgr.E01053	8.1723	47.5197	14.6851	0.220024	0	0.540984	13.9013	41.8115	42.6308	0.749316	0.760833	0.578779	70.3771	14.4423	98.3436	2.08893	-6.75069	6.52e-33	DOWN	-5.49264	6.04e-29	DOWN	LOC104444108	NAC domain-containing protein 43
Eucgr.C03027	3.06077	2.81059	2.42265	1.11249	0.965938	0.555758	7.76671	8.53113	8.30605	0.289021	0.148326	0.123756	8.29401	9.28841	24.6039	0.561103	-2.25932	1.5e-06	DOWN	-5.47568	1.69e-25	DOWN	LOC104439977	pyrophosphate-energized vacuolar membrane proton pump 1
Eucgr.G00342	188.297	225.634	161.412	35.5721	57.212	32.8884	815.328	1102.23	1017.15	20.0272	16.8104	19.2097	575.343	905.428	2934.71	56.0474	-1.85337	6.3e-06	DOWN	-5.47556	1.11e-31	DOWN	LOC104452578	virulence protein STM3117
Eucgr.G02396	0.233633	0.101582	0	0	0.12129	0	16.9758	24.5479	14.3519	0.550633	0.464021	0.253627	0.335215	17.0971	55.8755	1.26828	0	1	NC	-5.47359	1.1e-26	DOWN	LOC104455731	protein STRICTOSIDINE SYNTHASE-LIKE 10-like
Eucgr.K00940	9.23755	11.9586	9.81721	0.519128	0.388773	0.08408	20.5914	21.6829	15.1136	0.61115	0.268758	0.027906	31.0134	21.0642	57.3878	0.907814	-4.8081	1.99e-15	DOWN	-5.45893	2.44e-22	DOWN
Eucgr.H02181	2.23077	1.09497	1.89725	6.33814	5.69922	6.89864	4.75492	6.89021	6.0738	0.200129	0.168877	0.068982	5.22298	17.3528	17.7189	0.437988	2.29794	1.12e-07	UP	-5.45594	2.72e-22	DOWN	LOC104416846	uncharacterized LOC104416846
Eucgr.B00717	27.2141	30.5954	32.9394	3.00641	1.73491	2.92011	27.6837	26.3294	26.2757	0.848098	0.646886	0.349728	90.7488	32.3388	80.2888	1.84471	-3.22973	6.97e-14	DOWN	-5.43445	4.88e-29	DOWN	LOC104421585	aluminum-activated malate transporter 9
Eucgr.L03739	0.47918	1.01456	0.951762	0.194249	0.006451	0.402411	752.042	1022.05	903.15	13.8866	18.5883	17.2911	2.4455	752.45	2677.25	49.766	0	1	NC	-5.43214	6.21e-31	DOWN
Eucgr.E00528	0	0	0	0	0	0	2.12564	1.81039	2.84242	0	0.213113	0	0	2.12564	6.77845	0.213113	0	1	NC	-5.4287	8.05e-10	DOWN
Eucgr.H01261	95.3328	71.4976	94.7703	5.29432	3.2315	5.3424	11.6438	19.3108	20.7742	0.441508	0.446656	0.262437	261.601	20.2177	51.7288	1.1506	-4.07437	5.58e-20	DOWN	-5.42866	2.35e-26	DOWN	LOC104456866	probable polyol transporter 6
Eucgr.D00822	1.28327	1.44423	1.37779	31.9419	30.3709	24.1461	10.0658	6.88171	9.60995	8.75891	9.18972	10.6184	4.10529	64.5828	26.5575	28.567	5.24007	2.15e-28	UP	0.397624	0.383467	NC	LOC104441133	putative receptor-like protein kinase At4g00960
Eucgr.G00397	0	0.341104	0.37761	0.574512	0	0.682396	10.4158	13.5593	17.9685	0.299996	0.40167	0.277139	0.718714	11.0982	41.9436	0.978805	0	1	NC	-5.42497	1.9e-21	DOWN	LOC104454908	ethylene-responsive transcription factor 13
Eucgr.E00822	2.00104	6.82825	4.31895	0	0	0.091031	2.46857	2.21329	1.1803	0.119313	0	0	13.1482	2.5596	5.86216	0.119313	-6.97856	1.52e-18	DOWN	-5.42217	3.5e-13	DOWN
Eucgr.J00364	0	0	0	8.42741	6.29851	0.547247	1.07413	8.47002	4.00197	5.03289	5.60047	5.51756	0	7.91989	13.5461	16.1509	8.34282	2.95e-28	UP	0.509774	0.267933	NC	LOC104421212	omega-hydroxypalmitate O-feruloyl transferase
Eucgr.F04417	3.99643	0.774475	1.45638	0	0	0	8.49755	5.03501	13.0733	0.152196	0	0.534295	6.22728	8.49755	26.6058	0.686491	-7.16157	4.59e-09	DOWN	-5.4214	4.2e-19	DOWN	LOC104450993	auxin-binding protein ABP19a
Eucgr.A00883	5.81231	3.6971	6.43508	2.46766	2.24723	1.97646	10.7534	7.55849	11.7712	0.122233	0.270038	0.21357	15.9445	14.9771	30.0832	0.605841	-1.19955	0.00533971	DOWN	-5.42134	1.18e-26	DOWN	LOC104433495	probable leucine-rich repeat receptor-like protein kinase At5g49770
Eucgr.A00894	0.178651	0	0	0	0	0	0.912607	1.71551	1.02606	0	0.046999	0	0.178651	0.912607	3.65418	0.046999	0	1	NC	-5.4177	8.05e-10	DOWN	LOC104454338	UDP-glycosyltransferase 82A1
Eucgr.K00927	0.281386	0.864364	0.427022	0	0.053008	0	1.61239	3.33752	2.20893	0	0	0	1.57277	1.66539	7.15883	0	0	1	NC	-5.41762	1.65e-16	DOWN	LOC104424851	alcohol dehydrogenase class-3
Eucgr.D00486	127.639	80.7927	105.126	9.06519	6.7403	4.61065	30.8719	46.6867	26.9118	1.05465	0.78321	1.17822	313.558	42.2228	104.47	3.01608	-3.7278	2.48e-17	DOWN	-5.41448	1.14e-26	DOWN	LOC104440898	uncharacterized LOC104440898
Eucgr.I02695	91.9799	88.0703	80.118	8.67022	7.80061	10.085	16.5542	25.0727	20.8427	0.513102	0.678005	0.349509	260.168	34.4398	62.4696	1.54062	-2.95662	3.87e-12	DOWN	-5.40966	1.79e-25	DOWN	LOC104419933	NAC domain-containing protein 104
Eucgr.H00206	5.99578	4.36531	6.03623	0.061914	0	0.254575	35.8408	43.9613	31.0232	0.85853	0.77601	0.99878	16.3973	36.0954	110.825	2.63332	-4.82348	4.81e-19	DOWN	-5.40888	2.6e-29	DOWN	LOC104456130	protein SIEVE ELEMENT OCCLUSION B
Eucgr.A02043	7.94408	5.25631	6.99812	0.701964	1.64033	0.576709	15.3054	15.0616	16.8891	0.304675	0.329343	0.576594	20.1985	17.5225	47.2562	1.21061	-2.5845	6.4e-09	DOWN	-5.404	3.5e-27	DOWN	LOC104442415	transcription factor PIF5
Eucgr.H03469	8.50129	12.5736	10.9211	0.056666	0.419873	0.087551	22.5844	15.9063	14.1486	0.481037	0.469705	0.38122	31.9961	23.0919	52.6394	1.33196	-5.60908	2.76e-26	DOWN	-5.40216	8.89e-28	DOWN	LOC104414803	protein ACCELERATED CELL DEATH 6
Eucgr.E00479	6.23862	9.2846	8.59018	0.679082	0.868144	0.084584	7.46756	10.449	9.99546	0.414412	0.177333	0.283737	24.1134	8.42029	27.9121	0.875482	-3.836	3.34e-14	DOWN	-5.40191	1.92e-22	DOWN	LOC104443732	uncharacterized protein At4g22758
Eucgr.K00303	214.965	357.559	257.008	13.6985	13.7263	12.7039	154.383	176.886	180.24	4.4497	3.21999	3.3043	829.532	180.813	511.509	10.974	-4.01609	3.84e-20	DOWN	-5.39785	8.94e-31	DOWN	LOC104424452	cell division control protein 48 homolog C
Eucgr.K02803	2.65205	3.89206	3.61066	0.061551	0.061947	0	4.26617	6.04783	3.4902	0.1007	0	0.102767	10.1548	4.32812	13.8042	0.203467	-6.05183	6.68e-20	DOWN	-5.39244	6.46e-22	DOWN	LOC104426230	ferric reduction oxidase 8, mitochondrial
Eucgr.I02510	2.98314	3.3297	2.58936	0	0	0	8.04994	13.3852	9.84826	0	0.327071	0.457268	8.9022	8.04994	31.2834	0.784339	-4.04006	2.05e-11	DOWN	-5.38424	5.9e-24	DOWN	LOC104419810	branched-chain-amino-acid aminotransferase 6
Eucgr.H02976	3.23809	2.64671	4.07427	0.386297	0.084305	0	1.96568	2.48963	2.15077	0	0	0	9.95907	2.04998	6.60608	0	-3.66394	5.81e-13	DOWN	-5.36629	1.61e-17	DOWN	LOC104414444	uncharacterized LOC104414444
Eucgr.H00204	1.31362	0.964265	0.852279	0	0	0	10.6275	25.3086	8.46272	0.385672	0.067396	0.429225	3.13017	10.6275	44.3989	0.882293	-7.95161	4.79e-13	DOWN	-5.36342	2.8e-27	DOWN	LOC104456129	protein SIEVE ELEMENT OCCLUSION B
Eucgr.A02855	26.9146	37.6544	12.0975	0.825404	1.16022	0.97095	32.1224	36.0332	34.9829	0.589699	0.899701	0.895669	76.6665	34.2535	103.138	2.38507	-4.59528	1.32e-21	DOWN	-5.36	8.47e-28	DOWN
Eucgr.H02331	16.1162	30.0047	17.5825	0	0.145757	0.333612	3.5317	6.39257	7.32349	0	0.105975	0.176732	63.7034	4.01107	17.2478	0.282707	-6.83728	8.98e-29	DOWN	-5.35565	1.96e-17	DOWN
Eucgr.F03758	9.55485	6.24558	10.3112	0.188309	0.149248	0	5.94184	12.4019	7.29831	0.242604	0.198037	0.340122	26.1116	6.09108	25.642	0.780763	-6.25781	5.58e-26	DOWN	-5.34759	5.26e-24	DOWN	LOC104450480	auxin transporter-like protein 3
Eucgr.C00281	0.504282	0.795681	0.679923	0.150171	0.395332	0.383748	3.57585	2.48628	2.79815	0	0	0	1.97989	4.35493	8.86028	0	-0.303891	0.668971	NC	-5.34223	3.56e-20	DOWN
Eucgr.K02654	32.7302	30.3708	38.3333	6.89884	6.91368	1.71273	36.8169	33.3289	30.8549	0.950036	1.03682	0.618571	101.434	45.4434	101.001	2.60543	-2.5155	3.02e-09	DOWN	-5.33273	1.38e-27	DOWN	LOC104426101	transcription factor CYCLOIDEA
Eucgr.H03057	0.756817	0.924233	1.10816	8.76163	5.81861	9.90117	8.08857	9.63569	13.6052	0.657727	0	0.131047	2.78921	23.8084	31.3295	0.788774	3.68272	4.01e-15	UP	-5.33114	2.8e-23	DOWN	LOC104414502	myb-related protein Myb4
Eucgr.C03563	95.0655	138.318	96.2821	39.1617	28.533	24.9219	329.073	447.131	466.099	9.53104	10.1478	9.75102	329.666	382.528	1242.3	29.4299	-1.47299	0.000329807	DOWN	-5.32312	1.9e-30	DOWN	LOC104440233	mechanosensitive ion channel protein 10
Eucgr.J03101	4.1861	4.74631	4.9597	0.497455	0.146104	0	2.21229	3.51619	2.58977	0.067105	0	0.168974	13.8921	2.35839	8.31825	0.236079	-4.1774	6.4e-12	DOWN	-5.31817	1.31e-12	DOWN	LOC104423209	zinc finger protein 3
Eucgr.J01263	1.68236	4.05527	1.38812	0.644527	0.205387	0.194444	5.80714	10.7475	9.46481	0	0.205852	0.323976	7.12575	6.20697	26.0195	0.529828	-2.2569	4.29e-05	DOWN	-5.31598	8.56e-22	DOWN
Eucgr.H03206	2.90109	1.67713	2.51105	0.594598	1.40956	2.06727	3.40056	1.67772	1.68086	0	0	0.14502	7.08926	6.87739	6.75915	0.14502	-0.469572	0.408462	NC	-5.3118	1.59e-12	DOWN	LOC104417276	GDSL esterase/lipase LIP-4
Eucgr.J02875	4.44531	3.9742	3.51327	0.032496	0.03227	0	1.88392	1.86302	0.788659	0.02636	0.060369	0	11.9328	1.91619	4.53559	0.086729	-7.07572	1.19e-27	DOWN	-5.30672	1.09e-17	DOWN	LOC104423032	ABC transporter C family member 8
Eucgr.H01007	53.7688	48.6168	56.9905	10.0058	9.3792	5.91849	35.8721	53.5211	51.476	1.25366	0.892023	1.31155	159.376	51.1698	140.869	3.45724	-2.35099	2.01e-08	DOWN	-5.30316	1.05e-27	DOWN	LOC104456678	probable WRKY transcription factor 68
Eucgr.G00066	2.07516	0.175028	0.495776	0.035114	0	0	0.484419	1.1032	0.771872	0	0.053866	0	2.74597	0.484419	2.35949	0.053866	-5.26217	3.05e-09	DOWN	-5.30112	3.12e-09	DOWN	LOC104452455	zinc-finger homeodomain protein 4
Eucgr.C01739	23.0496	15.9982	23.0707	9.09524	6.19308	9.60951	22.1346	26.5698	22.7725	0.552477	0.872261	0.588541	62.1186	37.9372	71.4768	2.01328	-0.973067	0.0210142	NC	-5.29634	5.15e-28	DOWN	LOC104437030	G-type lectin S-receptor-like serine/threonine-protein kinase SD2-5
Eucgr.J02222	8.12961	6.15139	6.54262	0.975089	0.524034	0.309865	7.04293	6.07573	8.31498	0.325352	0	0.147842	20.8236	7.87683	21.4336	0.473194	-3.24657	1.16e-11	DOWN	-5.28829	1.12e-21	DOWN	LOC104422621	phosphoenolpyruvate/phosphate translocator 2, chloroplastic
Eucgr.A01282	0	0	0	0.082693	0	0	0	2.71934	0.292735	0	0	0.045385	0	0	3.01207	0.045385	0	1	NC	-5.28144	1.94e-12	DOWN	LOC104436681	laccase-17
Eucgr.J01936	70.4789	47.2785	58.8439	4.10416	3.25166	3.28434	62.4734	81.4965	73.1326	1.00532	3.04261	2.15277	176.601	69.0094	217.102	6.2007	-4.0137	6.9e-18	DOWN	-5.28067	2.28e-26	DOWN
Eucgr.A02859	3.212	1.84661	2.40909	1.18962	1.42667	0.743262	6.60967	5.57295	4.72621	0.317146	0.068032	0.120301	7.46769	8.7796	16.9088	0.505479	-0.986505	0.0340553	NC	-5.27395	8.12e-23	DOWN	LOC104449401	subtilisin-like protease SBT1.3
Eucgr.D01764	13.6024	13.3834	13.6073	3.83401	3.82563	5.27061	54.382	45.37	44.2949	1.10809	1.40068	1.18208	40.5932	63.4783	144.047	3.69085	-1.30595	0.001852	DOWN	-5.27351	5.93e-29	DOWN	LOC104441675	auxin response factor 9
Eucgr.F03358	20.6449	17.2084	14.2939	0.050579	0.254194	0	4.78453	6.89011	4.59351	0.131982	0.194103	0.210632	52.1472	5.03872	16.2681	0.536717	-7.60249	2.23e-35	DOWN	-5.27302	1.55e-21	DOWN	LOC104450166	cyclic nucleotide-gated ion channel 4
Eucgr.F03384	21.6625	24.0558	28.8048	6.0366	7.28777	4.63071	232.843	169.558	194.342	4.38709	3.55624	5.50896	74.5231	244.762	596.743	13.4523	-1.67022	6.17e-05	DOWN	-5.26962	1.24e-29	DOWN	LOC104450181	transcription factor bHLH123
Eucgr.D02259	0.612908	1.42969	0.781806	0.105928	0	0	1.04207	3.29262	0.668357	0	0	0.127767	2.8244	1.04207	5.00305	0.127767	-4.8327	3.19e-07	DOWN	-5.2694	2.35e-12	DOWN	LOC104442078	(+)-neomenthol dehydrogenase
Eucgr.H01862	0	0	0	0	0	0	3.63072	2.61082	3.90092	0.301456	0	0	0	3.63072	10.1425	0.301456	0	1	NC	-5.26343	8.66e-14	DOWN
Eucgr.D01309	320.255	533.742	427.151	12.0146	14.9776	4.24798	261.952	308.241	334.318	6.19224	7.69186	6.76372	1281.15	281.178	904.511	20.6478	-5.19899	5.61e-29	DOWN	-5.25137	3.93e-29	DOWN	LOC104441393	15.4 kDa class V heat shock protein
Eucgr.G03252	0.98973	3.77798	2.17784	0.456635	0.843607	0.823576	3.05887	1.40526	1.57845	0	0.324335	0	6.94555	4.72605	6.04258	0.324335	-1.41388	0.0257367	DOWN	-5.24073	5.46e-09	DOWN
Eucgr.J00725	4.31196	1.7612	2.28763	0.311586	0.55399	0.242192	3.31441	4.48096	2.77005	0.188403	0	0	8.3608	4.11059	10.5654	0.188403	-2.89166	1.52e-06	DOWN	-5.23942	4.27e-12	DOWN	LOC104423480	putative F-box/FBD/LRR-repeat protein At5g22670
Eucgr.J00408	0.385005	0.289955	0	0	0	0	2.19891	4.24337	4.68728	0	0.135704	0	0.67496	2.19891	11.1296	0.135704	0	1	NC	-5.23825	1.05e-17	DOWN	LOC104421244	lysosomal Pro-X carboxypeptidase
Eucgr.E00827	1.31237	2.78852	1.95617	0.14438	0.168095	0.023055	6.52968	5.76745	6.44639	0.031951	0.12422	0.126693	6.05706	6.72083	18.7435	0.282864	-3.55986	5.07e-12	DOWN	-5.23545	2.32e-25	DOWN	LOC104443958	ABC transporter C family member 10
Eucgr.H00192	8.94694	8.67279	9.62575	0	0.075016	0	20.1991	20.6847	18.3551	0.706689	0.524531	0.371456	27.2455	20.2741	59.2388	1.60268	-8.39986	4.4e-29	DOWN	-5.23287	3.1e-26	DOWN	LOC104456121	uncharacterized LOC104456121
Eucgr.C00714	0.129803	0	0.158731	0	0	0	2.92538	3.14941	2.58528	0.040332	0	0.073839	0.288534	2.92538	8.66007	0.114171	0	1	NC	-5.22285	2.11e-19	DOWN	LOC104436337	mechanosensitive ion channel protein 10
Eucgr.A00082	0.847343	0.470743	0.803617	0	0.216002	0.191036	0.70417	1.23581	0.575819	0	0.029779	0	2.1217	1.11121	2.51579	0.029779	0	1	NC	-5.22247	7.24e-09	DOWN
Eucgr.J00316	3.64909	12.5435	4.28823	0.366428	0.767448	0.228751	5.93006	10.1031	12.3274	0.157927	0.505293	0.27271	20.4808	6.92626	28.3605	0.93593	-3.67627	5.42e-13	DOWN	-5.21237	7.41e-22	DOWN
Eucgr.B02310	1.07399	0.111303	0.164456	0	0	0	2.13712	1.6687	0.597474	0.07294	0	0.073942	1.34975	2.13712	4.40329	0.146882	0	1	NC	-5.21146	5.22e-12	DOWN	LOC104432694	ribulose bisphosphate carboxylase/oxygenase activase, chloroplastic
Eucgr.B02640	0.972256	0.64177	0.84865	0.632712	0.367284	0.064408	2.16102	1.64735	2.21561	0	0	0	2.46268	2.59272	6.02399	0	0	1	NC	-5.19758	6.38e-12	DOWN	LOC104432999	non-functional NADPH-dependent codeinone reductase 2
Eucgr.B03024	11.3074	11.1241	13.3704	0	0	0	18.6752	3.00581	3.08268	0	0	0.359559	35.8018	18.6752	24.7637	0.359559	-8.93562	3.1e-19	DOWN	-5.18455	5.56e-15	DOWN
Eucgr.B02546	32.0481	45.9628	36.2454	0.434432	1.08214	0.754005	24.9354	44.0618	17.0422	18.4839	20.9232	19.612	114.256	26.7715	86.0394	59.0191	-5.53841	1.93e-27	DOWN	-0.31679	0.495812	NC	LOC104432911	MLP-like protein 423
Eucgr.I02059	0.962187	1.48845	1.19943	0	0.110272	0.177887	1.38372	2.26262	1.6226	0	0	0.088726	3.65008	1.67188	5.26894	0.088726	-2.79163	0.000109263	DOWN	-5.17405	9.64e-12	DOWN	LOC104419444	truncated transcription factor CAULIFLOWER A
Eucgr.I01928	0.145064	0.166247	0.128767	6.04273	5.3314	5.13687	0.118685	0.016428	0.040442	0.063559	0	0	0.440078	10.587	0.175555	0.063559	6.32654	2.36e-27	UP	0	1	NC
Eucgr.A01170	2.59463	4.38426	3.11105	0	0	0	0.876081	2.52995	0.411345	0	0	0	10.0899	0.876081	3.81738	0	-8.32525	2.86e-15	DOWN	-5.17014	1.28e-08	DOWN	LOC104435770	uncharacterized LOC104435770
Eucgr.B03354	29.5007	30.3764	29.5803	0	4.45277	0	25.3918	21.142	18.0083	0	0	0	89.4573	29.8446	64.5421	0	-1.90594	1.23e-05	DOWN	-5.1642	3.31e-21	DOWN
Eucgr.H00674	48.1289	70.8719	55.7438	0.160599	0.374086	0	16.6713	27.3639	22.9379	0.409626	1.03496	0.57634	174.745	17.0454	66.973	2.02093	-7.72449	3.49e-45	DOWN	-5.16097	3.88e-27	DOWN	LOC104456449	ABC transporter G family member 11
Eucgr.E03740	0	0	0	4.75509	3.1087	3.79694	4.30568	2.65008	3.26789	3.65922	3.3121	2.81758	0	11.2113	10.2236	9.7889	7.14079	2.64e-27	UP	0.236998	0.628713	NC
Eucgr.G00865	0	0	0.452872	19.8996	18.1137	16.1307	0	0	0	0	0	0	0.452872	34.2444	0	0	8.20661	2.66e-27	UP	0	1	NC
Eucgr.C00868	21.5966	17.0808	22.9454	534.063	452.082	350.49	146.173	94.2772	109.095	113.476	117.969	115.256	61.6227	948.746	349.545	346.7	4.91294	2.77e-27	UP	0.22998	0.624681	NC	LOC104436461	IQ domain-containing protein IQM1
Eucgr.C00214	91.3569	176.865	115.791	0.272724	0.786201	0.071851	16.1857	40.9456	29.951	0.835916	0.69474	0.812117	384.013	17.0438	87.0823	2.34277	-8.50952	6e-53	DOWN	-5.15985	1.62e-27	DOWN	LOC104435998	protein ECERIFERUM 3
Eucgr.L02185	0.149891	0.717335	0.159291	0.173605	0.234877	0.176803	1.88133	2.98972	4.00678	0.176978	0.029759	0.144198	1.02652	2.29301	8.87784	0.350935	0	1	NC	-5.15684	1.19e-11	DOWN	LOC104430393	transcription factor TT2
Eucgr.H00574	29.2382	38.891	33.8819	1.07333	0.980438	1.16444	25.1875	27.6265	18.7184	0.770701	0.490698	0.632972	102.011	27.3323	71.5324	1.89437	-4.72141	7.99e-24	DOWN	-5.14879	1.85e-26	DOWN	LOC104456384	protein SHOOT GRAVITROPISM 5
Eucgr.K01538	276.187	373.609	386.235	1.74016	3.15633	2.04569	272.756	322.834	327.608	7.67322	7.94072	7.77449	1036.03	277.958	923.198	23.3884	-6.98003	3.31e-42	DOWN	-5.14805	1.72e-28	DOWN	LOC104425303	uncharacterized LOC104425303
Eucgr.H04034	0.091111	0	0.875957	20.9012	15.7768	4.1674	4.80385	46.7832	11.0544	12.1184	11.1796	10.1756	0.967068	24.7481	62.6414	33.4737	5.77656	3.65e-27	UP	-0.692367	0.113423	NC	LOC104415224	chitinase-like protein 2
Eucgr.C00722	30.9559	100.878	45.1699	3.8559	2.9058	4.32808	51.1131	64.0638	88.0147	1.56933	2.28204	1.66597	177.004	58.3469	203.192	5.51735	-3.61998	1.96e-16	DOWN	-5.14125	1.79e-27	DOWN	LOC104436343	anthocyanin regulatory C1 protein
Eucgr.K02313	6.40304	7.19043	8.72779	0	0	0.115715	9.08367	7.08489	6.93042	0.231422	0.113434	0.121574	22.3213	9.19938	23.099	0.46643	-6.88942	4.43e-23	DOWN	-5.14124	5.67e-21	DOWN	LOC104425873	uncharacterized LOC104425873
Eucgr.H00196	0.547258	0.117494	0.712279	21.736	17.1746	11.3862	43.5786	24.0209	20.341	16.4958	19.401	17.1029	1.37703	72.1393	87.9405	52.9997	5.72439	3.83e-27	UP	-0.460497	0.306932	NC	LOC104456124	transcription factor bHLH92
Eucgr.J00745	36.2171	45.0177	36.8056	0.049651	0.268066	0	8.41952	18.5532	12.9453	0.445365	0.432297	0.249017	118.04	8.68759	39.918	1.12668	-7.87258	1.22e-44	DOWN	-5.13943	7.36e-26	DOWN	LOC104421499	ABC transporter G family member 15
Eucgr.K00806	7.48735	3.5721	6.09684	118.476	56.1121	135.344	14.0527	17.566	17.8708	10.6597	12.5745	11.5101	17.1563	205.509	49.4894	34.7443	5.00166	4.28e-27	UP	-0.153271	0.75966	NC
Eucgr.A02044	178.935	248.371	183.053	22.7611	21.7116	27.7015	377.953	413.319	528.401	10.809	10.3166	11.4889	610.358	427.366	1319.67	32.6145	-2.68957	1.05e-10	DOWN	-5.1382	6.23e-29	DOWN	LOC104442425	probable polyamine oxidase 2
Eucgr.I01326	93.6893	52.9604	43.5769	0.086498	0.623695	0.697557	70.9409	62.9686	50.4722	2.06964	1.21175	1.37933	190.227	72.2622	184.382	4.66073	-6.7122	1.6e-37	DOWN	-5.13657	1.43e-27	DOWN	LOC104418880	fructose-bisphosphate aldolase 1, chloroplastic
Eucgr.F00378	427.473	564.786	397.849	37.5652	28.2322	35.2591	254.901	306.724	325.955	7.83499	8.4592	6.70368	1390.11	318.393	887.58	22.9979	-3.43515	8.43e-16	DOWN	-5.13358	1.32e-28	DOWN	LOC104447992	homeobox-leucine zipper protein ATHB-6
Eucgr.E01536	0.148681	0.859551	0	9.62262	6.89678	12.7669	3.53456	6.7095	9.27024	6.43107	6.36672	6.41446	1.00823	23.1982	19.5143	19.2123	5.67527	5.98e-27	UP	0.190747	0.705921	NC	LOC104446334	ankyrin repeat-containing protein At2g01680
Eucgr.D00302	2.94073	1.45435	2.76802	15.4019	32.437	71.8953	11.7409	12.4664	7.31546	11.2646	10.203	11.198	7.16311	116.073	31.5227	32.6656	5.05304	5.98e-27	UP	0.476113	0.293373	NC	LOC104440796	cytochrome P450 710A1
Eucgr.B02463	5.16585	7.0386	8.54345	0.356403	0.473362	0.401276	36.1046	20.094	25.8449	0.887894	0.262234	0.862579	20.7479	36.9792	82.0435	2.01271	-3.75212	2.99e-13	DOWN	-5.11071	1.11e-25	DOWN
Eucgr.C03808	4.65882	3.21584	5.05297	1.07113	1.75058	2.80149	31.932	47.7979	49.9097	0.812348	1.77378	1.02396	12.9276	36.4841	129.64	3.61009	-0.972245	0.043507	NC	-5.10669	1.34e-26	DOWN	LOC104438260	bark storage protein A
Eucgr.J02934	120.792	228.323	161.197	14.9681	13.6316	9.75227	230.616	308.16	303.912	8.15474	6.6037	7.23814	510.312	254	842.688	21.9966	-3.4256	1.07e-15	DOWN	-5.10521	1.88e-28	DOWN	LOC104423072	auxin-responsive protein IAA26
Eucgr.J00951	17.9615	10.5755	18.4038	1.94231	1.35635	0.409565	22.9977	17.6315	41.6682	0.865223	0.674855	0.855768	46.9407	24.7636	82.2975	2.39585	-3.44343	7.79e-14	DOWN	-5.0992	2.98e-25	DOWN	LOC104421687	probable 2-oxoglutarate-dependent dioxygenase AOP1
Eucgr.H01677	0.126663	1.061	0.539325	14.5018	15.0409	20.3683	6.43152	6.01792	9.79025	3.73175	4.83864	4.45866	1.72699	41.8407	22.2397	13.029	5.38397	7.36e-27	UP	-0.541543	0.239353	NC	LOC104457109	uncharacterized LOC104457109
Eucgr.J01320	0	0	0	2.29287	2.52731	1.89686	0	0.072051	0	0.026836	0	0	0	4.42417	0.072051	0.026836	8.14971	7.72e-27	UP	0	1	NC
Eucgr.C01329	2.79267	3.5347	3.00817	0	0	0	1.48582	1.99963	0.930116	0.082125	0.076615	0	9.33554	1.48582	4.41557	0.15874	-5.62827	2.46e-14	DOWN	-5.09671	2.77e-11	DOWN	LOC104436792	equilibrative nucleotide transporter 8
Eucgr.A02192	5.48513	3.0242	6.44316	0	0	0	1.9655	0.608806	0.156352	0	0	0	14.9525	1.9655	2.73065	0	-9.50452	2.75e-23	DOWN	-5.09456	2.32e-08	DOWN	LOC104443769	WAT1-related protein At5g07050
Eucgr.A02170	6.12093	2.81926	5.47251	0	0	0.119934	1.69843	1.69586	1.19324	0.062618	0.116834	0	14.4127	1.81837	4.58753	0.179452	-7.71065	7.73e-24	DOWN	-5.09068	2e-13	DOWN	LOC104414225	protein PHYTOCHROME KINASE SUBSTRATE 4
Eucgr.K02496	0.154609	0.335714	0.246732	0	0.146512	0	0.650865	1.41734	0.29846	0	0.030279	0	0.737055	0.797377	2.36666	0.030279	0	1	NC	-5.08812	3.13e-08	DOWN	LOC104425992	transcription factor PIF7
Eucgr.K01545	6.25478	7.34378	6.00268	0.340288	0.283475	0	3.50869	3.67627	2.21003	0	0	0	19.6012	3.79217	9.39499	0	-5.46961	9.6e-19	DOWN	-5.08587	2.33e-14	DOWN	LOC104425311	myb-related protein 306
Eucgr.H00377	6.51505	2.37403	5.50896	0.723192	1.10477	0.614857	2.36013	2.05247	1.4912	0	0.069218	0.14942	14.398	4.07976	5.90379	0.218638	-2.38633	4.16e-07	DOWN	-5.08422	2e-13	DOWN	LOC104416168	putative UPF0481 protein At3g02645
Eucgr.F02714	10.3671	22.1334	18.9401	0	0.156399	0	6.95267	7.25098	3.88431	0.386716	0.118385	0	51.4406	7.10907	18.088	0.505101	-8.39656	4.6e-29	DOWN	-5.08408	1.05e-16	DOWN	LOC104449606	vacuolar iron transporter homolog 1
Eucgr.H04549	4.41116	3.16105	3.20143	0.234868	0.118784	0	8.4548	9.14602	5.46388	0.096709	0.135633	0.293781	10.7736	8.57359	23.0647	0.526123	-4.72712	5.44e-13	DOWN	-5.08233	1.33e-19	DOWN	LOC104415615	bidirectional sugar transporter SWEET17
Eucgr.E00876	1.31604	1.05909	1.26428	0	0.153474	0	1.30863	1.55843	1.62421	0	0	0	3.6394	1.46211	4.49128	0	0	1	NC	-5.07939	3.43e-11	DOWN	LOC104444000	GDSL esterase/lipase At4g10955
Eucgr.F01409	6.69965	6.65557	5.26694	0.289811	0.483635	0.364981	5.97579	6.16715	9.33975	0.157429	0.294721	0.238306	18.6222	6.82441	21.4827	0.690456	-4.47374	5.41e-18	DOWN	-5.07776	2.42e-22	DOWN	LOC104448637	9-cis-epoxycarotenoid dioxygenase NCED3, chloroplastic
Eucgr.G03060	35.0017	20.2513	20.2374	0.964965	1.22186	0.670069	26.8111	33.7107	29.0874	0.78744	0.682551	0.881454	75.4904	28.7031	89.6092	2.35145	-4.50523	4.73e-21	DOWN	-5.06686	1.83e-25	DOWN	LOC104454394	chlorophyll a-b binding protein CP29.3, chloroplastic
Eucgr.F03820	202.564	337.484	210.135	11.1777	11.2936	5.77432	66.3735	94.1782	98.3226	2.06571	1.56484	2.33309	750.183	83.4414	258.874	5.96364	-4.39178	7.33e-23	DOWN	-5.06026	2.71e-27	DOWN	LOC104450529	amino acid permease 3
Eucgr.I02395	1014.89	534.731	768.966	30.8662	21.9486	34.9231	320.032	356.772	341.218	10.0373	8.54473	10.9444	2318.59	376.903	1018.02	29.5264	-4.39216	4.64e-23	DOWN	-5.05128	6.8e-28	DOWN	LOC104419701	dehydrin Rab18
Eucgr.F01972	3.25136	3.52089	3.40859	0	0	0	4.07674	3.24999	3.35389	0.018709	0.126326	0	10.1808	4.07674	10.6806	0.145035	-6.98593	1.52e-18	DOWN	-5.04987	7.94e-18	DOWN	LOC104449056	peroxisomal nicotinamide adenine dinucleotide carrier
Eucgr.J00242	7.86439	6.44843	5.75483	0.103011	0.322115	0.251341	8.33503	8.64589	10.1901	0.472131	0.234671	0.372675	20.0677	8.90848	27.171	1.07948	-5.00185	3.09e-20	DOWN	-5.04777	8.12e-23	DOWN	LOC104421115	sedoheptulose-1,7-bisphosphatase, chloroplastic
Eucgr.H00427	0.350311	0.252445	0.463868	0.302517	0.100812	0	1.56257	1.62474	1.48098	0	0.077341	0	1.06662	1.66338	4.66829	0.077341	0	1	NC	-5.04499	5.3e-11	DOWN	LOC104416193	vinorine synthase
Eucgr.B01761	3.69334	12.7318	7.49846	0.613975	0.348405	0.072924	15.9092	12.8856	18.9371	0.283651	0.745026	0.336912	23.9236	16.3306	47.7319	1.36559	-4.64156	1.75e-12	DOWN	-5.04466	1.15e-18	DOWN
Eucgr.H00774	0.186512	0.07275	0.171205	0	0	0.13745	4.10937	12.2633	4.97545	0.341399	0.271571	0.148041	0.430467	4.24682	21.3481	0.761011	0	1	NC	-5.04304	5.67e-21	DOWN	LOC104456525	oleoyl-acyl carrier protein thioesterase 2, chloroplastic
Eucgr.E00644	0.74023	0.209459	0.564086	0	0	0	1.56032	1.38805	2.74401	0	0	0.079109	1.51377	1.56032	5.69238	0.079109	0	1	NC	-5.03973	3.95e-13	DOWN	LOC104443835	phosphoglycerate mutase-like protein AT74H
Eucgr.K01215	2.63116	4.07036	3.71105	0	0	0	1.39838	1.24728	1.03168	0.10024	0	0	10.4126	1.39838	3.67734	0.10024	-9.56268	1.02e-23	DOWN	-5.03397	2.09e-12	DOWN	LOC104425044	uncharacterized LOC104425044
Eucgr.B03522	1.78656	1.06798	2.00222	0.398164	0	0	11.471	8.04107	8.19957	0.452852	0.250824	0.425932	4.85676	11.471	27.7116	1.12961	0	1	NC	-5.03329	1.07e-19	DOWN	LOC104433701	protein LAZY 1
Eucgr.A01603	71.382	30.2754	53.637	1.32915	3.54496	1.16357	64.5319	88.3545	86.6722	2.47122	2.20883	2.35119	155.294	69.2404	239.559	7.03124	-4.56202	1.44e-21	DOWN	-5.03199	6.97e-26	DOWN
Eucgr.D00322	28.5767	23.5352	12.6272	0.300677	0.535406	0.497384	31.9623	35.4845	32.1109	0.734827	1.04709	1.44283	64.739	32.9951	99.5577	3.22474	-5.52147	1.35e-25	DOWN	-5.03177	2.74e-25	DOWN	LOC104440811	chlorophyll a-b binding protein of LHCII type 1
Eucgr.A01654	12.8099	7.22873	6.93136	1.39937	2.38939	2.09377	15.6981	22.5472	16.4346	0.743739	1.15911	0.625969	26.9699	20.1813	54.6799	2.52882	-2.08616	2.1e-06	DOWN	-5.0242	4.75e-24	DOWN	LOC104439313	hypothetical protein
Eucgr.A01370	1.83782	1.06525	1.40756	0	0	0.076989	2.03021	1.85108	1.76404	0.060294	0	0.156537	4.31064	2.1072	5.64533	0.216831	-4.04692	3.41e-09	DOWN	-5.02332	2.47e-12	DOWN	LOC104437090	ribulose-1,5 bisphosphate carboxylase/oxygenase large subunit N-methyltransferase, chloroplastic
Eucgr.E04247	0.318291	0.767645	0.967138	22.2842	20.8095	17.4381	0	0	0	1.24437	0.772349	0.56685	2.05307	38.2476	0	2.58357	5.50796	2.24e-26	UP	0	1	NC	LOC104445790	uncharacterized LOC104445790
Eucgr.G02745	4.58661	15.4559	4.8109	0.809381	0.469551	0.247435	2.02193	7.41655	5.80242	0.329659	0.204915	0	24.8534	2.73891	15.2409	0.534574	-4.11543	2.74e-15	DOWN	-5.01933	4.17e-17	DOWN	LOC104454142	zinc finger protein ZAT5
Eucgr.B00697	31.9278	41.03	33.712	1.09073	2.19759	3.30038	58.2794	43.1858	47.3777	1.21035	1.65365	1.60413	106.67	63.7773	148.843	4.46813	-3.77763	5.19e-16	DOWN	-5.01655	3.22e-25	DOWN
Eucgr.B03356	8.27159	7.72294	7.81238	0	0	0.289616	16.889	23.1593	11.755	0.228336	1.01609	0.46139	23.8069	17.1786	51.8033	1.70582	-6.44384	5.06e-15	DOWN	-5.0062	2.03e-19	DOWN
Eucgr.L01136	0.093972	0.27748	0.13645	0	0	0	1.55912	5.81006	1.88363	0.1319	0	0.066536	0.507902	1.55912	9.2528	0.198436	0	1	NC	-4.99964	5.01e-17	DOWN	LOC104429238	pyruvate decarboxylase 1
Eucgr.E00523	26.0615	22.2963	31.8002	2.99766	2.07478	2.72082	44.0597	54.0321	65.0311	1.36988	1.67489	1.84238	80.158	48.8553	163.123	4.88715	-3.11537	5.86e-13	DOWN	-4.97895	1.21e-26	DOWN	LOC104443763	molybdenum cofactor sulfurase
Eucgr.I02673	52.7338	30.7782	41.8329	2.49066	2.41127	1.47337	37.0168	42.0229	32.4116	2.18352	1.81943	1.78328	125.345	40.9014	111.451	5.78624	-4.20558	3.15e-19	DOWN	-4.97446	1.25e-22	DOWN	LOC104419915	peroxidase N1
Eucgr.B02292	2.05739	1.17913	2.43452	22.1415	29.8703	61.0364	42.787	36.3221	40.6007	60.6138	61.1078	63.5305	5.67103	133.694	119.71	185.252	5.03086	2.53e-26	UP	0.914677	0.0309476	NC	LOC104432678	UDP-glucose iridoid glucosyltransferase
Eucgr.G01781	22.1966	29.5139	30.3887	3.77026	4.06056	4.60618	45.9953	54.245	67.4836	1.71701	1.42781	1.67427	82.0993	54.6621	167.724	4.8191	-2.51932	2.97e-09	DOWN	-4.96313	2.82e-26	DOWN	LOC104453431	probable BOI-related E3 ubiquitin-protein ligase 3
Eucgr.K00128	47.2206	33.3024	47.4847	3.11892	2.59558	2.30822	55.6535	40.5916	34.2144	1.29431	1.53659	1.23773	128.008	60.5573	130.459	4.06863	-3.75327	3.42e-17	DOWN	-4.96239	6.34e-26	DOWN	LOC104426941	ethylene-responsive transcription factor ERF106
Eucgr.H03357	3.82886	2.77927	1.85832	0	0	0.170233	4.57486	5.66555	4.06746	0.266638	0.240847	0.338321	8.46645	4.7451	14.3079	0.845806	-5.47615	2.71e-10	DOWN	-4.96192	1.44e-13	DOWN	LOC104414717	glutaredoxin-C1
Eucgr.A01377	0.994261	0.886076	1.30857	2.44244	2.42507	2.35269	5.7113	6.13942	3.02791	0.22945	0.068782	0.261435	3.18891	10.4891	14.8786	0.559667	1.72928	0.000312621	UP	-4.95921	3.18e-19	DOWN	LOC104437150	subtilisin-like protease SBT5.3
Eucgr.F00403	4.47932	3.37085	3.97723	0.15854	0	0	2.31421	3.25969	2.12191	0	0	0	11.8274	2.31421	7.69581	0	-6.11382	2.03e-17	DOWN	-4.95672	9.68e-15	DOWN	LOC104448012	zinc-finger homeodomain protein 2
Eucgr.F01413	106.931	74.9055	69.3401	0.570118	0.435056	0.357456	104.393	106.335	102.351	2.87055	3.08908	3.16519	251.177	105.185	313.078	9.12482	-7.07572	5.01e-40	DOWN	-4.95444	1.06e-26	DOWN	LOC104448640	peroxisomal (S)-2-hydroxy-acid oxidase
Eucgr.A00200	1.39773	0.919197	0.930744	0	0	0	0.721975	2.31284	0.863854	0	0	0.101616	3.24767	0.721975	3.89867	0.101616	0	1	NC	-4.946	1.62e-10	DOWN	LOC104441147	transcription factor MYB12
Eucgr.I01281	17.4296	18.7073	17.5545	0.24202	0.05582	0	16.4094	15.959	17.685	0.762385	0.237628	0.336945	53.6914	16.4652	50.0534	1.33696	-7.53192	1.94e-37	DOWN	-4.94223	1.08e-24	DOWN	LOC104418847	glucose-1-phosphate adenylyltransferase large subunit 1
Eucgr.K02125	43.7706	29.3688	36.789	6.02991	6.80435	5.84926	79.8377	80.2915	85.8538	2.27113	2.30824	2.7372	109.928	92.4913	245.983	7.31658	-2.23173	1.02e-07	DOWN	-4.93275	2.47e-26	DOWN	LOC104427625	putative quinone-oxidoreductase homolog, chloroplastic
Eucgr.F01418	3.59176	4.38383	6.81331	52.814	75.0562	158.448	55.6918	37.1041	25.9145	56.6754	57.683	54.6941	14.7889	289.196	118.71	169.052	4.93115	3.62e-26	UP	0.791683	0.0657605	NC	LOC104448644	probable glutathione S-transferase
Eucgr.K01540	109.549	142.078	149.237	4.10963	3.69007	2.75812	115.601	128.975	126.223	3.74434	3.89617	3.27342	400.865	122.049	370.799	10.9139	-5.03107	6.25e-27	DOWN	-4.93183	2.74e-26	DOWN	LOC104425305	uncharacterized LOC104425305
Eucgr.I01887	0	0	0	2.26872	1.63413	1.83213	0	0	0	0.232964	0.370381	0.566635	0	3.46626	0	1.16998	9.74318	3.73e-26	UP	7.36108	5.75e-11	NC
Eucgr.B02401	1.90338	4.23247	5.52194	0.448825	0.494174	0	18.7819	9.58709	6.32059	0.301924	0.552732	0.467109	11.6578	19.2761	34.6896	1.32177	-3.29344	3.89e-10	DOWN	-4.91983	1.92e-22	DOWN	LOC104432768	transcription factor MYB59
Eucgr.B02584	31.8838	26.368	23.9023	0.909841	0.751834	0.943206	24.5622	39.4801	34.84	0.953905	1.34074	0.78151	82.1541	26.2572	98.8822	3.07615	-4.72216	2.99e-23	DOWN	-4.91899	2.02e-25	DOWN	LOC104432947	glutathione S-transferase U17
Eucgr.H01667	19.7444	25.7158	22.2884	3.99617	3.83972	2.19628	95.9162	148.635	161.691	4.04884	3.56089	4.25	67.7486	101.952	406.243	11.8597	-2.45188	7.38e-09	DOWN	-4.9117	1.17e-26	DOWN	LOC104457107	uncharacterized LOC104457107
Eucgr.K00773	55.3889	60.8212	75.1634	2.9021	2.82385	3.47429	39.2861	41.7925	47.1162	1.44701	1.5371	1.17188	191.374	45.5842	128.195	4.15599	-4.01965	8.75e-20	DOWN	-4.91025	3.28e-26	DOWN	LOC104424739	CSC1-like protein At3g21620
Eucgr.B00502	21.5079	17.5942	19.7329	0.482447	0.106901	0.447514	17.7426	25.5851	22.2948	1.13874	0.340902	0.680153	58.835	18.297	65.6225	2.15979	-5.7695	7.82e-27	DOWN	-4.90659	7.1e-24	DOWN	LOC104419739	myb-related protein 306
Eucgr.G02246	0.740862	0.947911	1.79144	25.4429	21.4907	27.0061	11.249	3.67896	5.80671	4.37379	4.29718	3.48788	3.48021	59.7457	20.7346	12.1589	5.05427	4.27e-26	UP	-0.831898	0.0614793	NC	LOC104455670	LEAF RUST 10 DISEASE-RESISTANCE LOCUS RECEPTOR-LIKE PROTEIN KINASE-like 1.1
Eucgr.C00826	14.2424	56.0002	19.4879	0.822646	0.508308	0.773141	43.39	45.3152	63.5528	1.41663	1.39572	2.13185	89.7305	44.6715	152.258	4.9442	-5.36793	2.59e-26	DOWN	-4.89942	2.1e-25	DOWN	LOC104436430	myb-related protein 330
Eucgr.C00246	0.225803	0.212209	0.431327	10.7938	11.8123	2.19845	2.19511	16.5707	3.01019	4.53212	3.9713	4.66557	0.869339	16.2059	21.776	13.169	5.18532	4.58e-26	UP	-0.517088	0.248037	NC	LOC104436022	cellulose synthase A catalytic subunit 7 [UDP-forming]
Eucgr.K02223	54.8203	30.4817	32.7352	0.426525	0	0.125984	42.8678	42.6739	41.5316	2.23806	1.01622	0.701797	118.037	42.9938	127.073	3.95608	-7.56094	1.12e-37	DOWN	-4.8967	6.15e-25	DOWN	LOC104425787	ribulose bisphosphate carboxylase small chain, chloroplastic
Eucgr.B02510	0	0	0	7.77976	7.14308	0.715566	0.988942	8.73813	3.34836	5.22063	4.21255	4.29588	0	8.84759	13.0754	13.7291	7.28606	5.17e-26	UP	0.366576	0.457166	NC	LOC104432885	uncharacterized membrane protein At1g06890
Eucgr.K00800	4.26934	3.83046	3.39261	0.062858	0.21692	0.132027	9.41829	10.1778	8.01891	0.137338	0.198056	0.126992	11.4924	9.76724	27.615	0.462386	-4.13001	1.39e-14	DOWN	-4.88848	7.88e-23	DOWN	LOC104427157	homeobox-leucine zipper protein HDG2
Eucgr.F01421	9.13856	7.98983	14.9335	143.375	206.783	327.766	13.8624	34.9287	10.575	23.9009	22.8547	19.4202	32.0619	548.411	59.3661	66.1758	4.80867	5.59e-26	UP	-0.304504	0.519922	NC	LOC104448645	glutathione S-transferase U19
Eucgr.H03155	0	0	0.235064	0.449743	1.60933	0	0.620894	20.3487	2.21254	0.384416	0.082337	0.454915	0.235064	2.23023	23.1821	0.921668	3.35162	5.44e-05	UP	-4.88796	1.79e-20	DOWN	LOC104414569	protein WVD2-like 3
Eucgr.H00235	0	0	0	0	0	0	0.059077	1.45291	0.10999	0	0.024408	0	0	0.059077	1.62198	0.024408	0	1	NC	-4.88338	1.99e-07	DOWN	LOC104456150	3-ketoacyl-CoA synthase 11
Eucgr.J02257	35.6822	13.7947	39.3195	3.27096	2.26218	2.15574	33.3974	26.5956	30.2906	1.33082	0.876998	1.02411	88.7964	37.8153	90.2836	3.23192	-3.93006	3.02e-18	DOWN	-4.87085	6.87e-25	DOWN	LOC104423908	uncharacterized LOC104423908
Eucgr.G03066	85.1322	110.648	96.8965	22.3803	18.2903	9.84596	174.847	270.553	334.706	7.64276	8.69121	7.32777	292.677	202.984	780.106	23.6617	-2.20493	9.4e-08	DOWN	-4.86859	1.78e-26	DOWN	LOC104454399	leucoanthocyanidin dioxygenase
Eucgr.A01497	0.502118	1.35907	1.33426	1.14183	0.719448	0.371693	1.80642	3.50358	1.63704	0.266227	0	0	3.19545	2.89756	6.94704	0.266227	0	1	NC	-4.86821	3.97e-12	DOWN	LOC104438049	bidirectional sugar transporter SWEET3
Eucgr.E00317	132.301	182.767	150.856	41.9059	35.6356	30.6431	31.6563	46.0611	65.7005	1.17735	1.4408	1.87114	465.924	97.935	143.418	4.48928	-1.74545	2.09e-05	DOWN	-4.86655	3.35e-25	DOWN	LOC104443585	expansin-like B1
Eucgr.L03107	0	0	0	0	0.13768	0	7.27654	4.5965	4.99027	0.310409	0	0.526202	0	7.41422	16.8633	0.836611	0	1	NC	-4.85699	6.27e-13	DOWN
Eucgr.C04020	5.10096	13.6177	8.99062	0.397346	0	0	12.353	20.93	8.14982	0.583599	0.422069	0.659639	27.7093	12.353	41.4328	1.66531	-6.67297	2.19e-21	DOWN	-4.84919	1.75e-20	DOWN
Eucgr.B03025	10.8519	8.23853	12.4221	0	0.10773	0.112369	17.8111	2.78074	3.57675	0.175121	0.164197	0.580456	31.5126	18.0312	24.1686	0.919774	-7.10497	3.32e-27	DOWN	-4.84292	3.22e-20	DOWN
Eucgr.J02225	12.2033	12.2066	8.4451	1.09125	0.947836	2.23736	8.58895	11.5469	12.3662	0.454977	0.442199	0.415404	32.855	11.7741	32.5021	1.31258	-2.56302	3.92e-09	DOWN	-4.83179	8.12e-23	DOWN	LOC104422624	cysteine-rich receptor-like protein kinase 42
Eucgr.J00587	3.02507	3.13997	3.17856	0	0	0	2.18157	3.7928	3.08179	0	0.322207	0.121447	9.3436	2.18157	9.05617	0.443654	-5.97949	4.99e-13	DOWN	-4.83118	2.16e-13	DOWN	LOC104421368	putative axial regulator YABBY 2
Eucgr.B00045	4.3885	23.858	9.63924	6.08809	3.37977	1.93826	7.57103	15.2381	10.1095	0.394659	0.623556	0.269861	37.8858	12.8891	32.9186	1.28808	-1.46661	0.000853812	DOWN	-4.82694	6.12e-19	DOWN	LOC104416327	blue copper protein
Eucgr.A01643	0.053599	0.856537	0.695257	0	0.120936	0	3.16237	7.15713	3.39974	0.135265	0.094801	0.169247	1.60539	3.2833	13.7192	0.399313	0	1	NC	-4.8161	1.05e-17	DOWN	LOC104439206	geraniol 8-hydroxylase
Eucgr.K01828	1.12847	3.19576	1.77795	1.41769	1.20772	2.14403	2.25097	2.10745	1.68457	0.067445	0.121195	0.068369	6.10218	5.60272	6.04298	0.257009	0.0291492	0.980305	NC	-4.81171	2.96e-13	DOWN	LOC104425483	squamosa promoter-binding-like protein 9
Eucgr.C00103	0.447202	0.599356	0.349357	0	0	0	0.98311	0.70533	1.18543	0	0	0	1.39592	0.98311	2.87387	0	0	1	NC	-4.8041	8.28e-10	DOWN	LOC104435919	protein At-4/1
Eucgr.A02625	7.09879	4.79918	5.92849	1.68155	1.75113	2.29399	2.81773	3.47238	2.50367	0.179193	0	0.218898	17.8265	6.86286	8.79379	0.398091	-1.36952	0.00391354	DOWN	-4.80402	4.24e-11	DOWN	LOC104447367	B3 domain-containing protein At2g36080
Eucgr.I01897	0.399391	0.088609	1.27757	13.0801	13.2063	7.87727	6.07614	3.45888	2.901	5.22353	5.15282	6.82287	1.76557	27.1597	12.436	17.1992	5.34351	1.21e-25	UP	0.697019	0.120808	NC	LOC104419324	probable prolyl 4-hydroxylase 7
Eucgr.J01011	136.267	154.286	132.294	3.95677	2.4383	1.48239	65.0785	109.396	78.821	2.89055	2.88324	2.67744	422.847	68.9992	253.295	8.45124	-5.56322	9.09e-32	DOWN	-4.79737	1.35e-25	DOWN	LOC104421732	cytochrome P450 77A3
Eucgr.G01761	50.5412	39.2334	36.4146	0	0.414392	0.215574	31.044	68.0528	39.5466	1.26606	1.87996	1.67705	126.189	31.6739	138.643	4.82307	-7.49695	1.46e-38	DOWN	-4.79713	1.23e-24	DOWN	LOC104453411	uncharacterized LOC104453411
Eucgr.G02876	111.138	37.5087	80.4016	16.7047	14.7388	16.2882	161.434	156.723	168.663	5.1921	4.98981	6.22122	229.049	192.461	486.819	16.4031	-1.94391	2.26e-06	DOWN	-4.78866	7.79e-26	DOWN	LOC104454252	protein NUCLEAR FUSION DEFECTIVE 4
Eucgr.A01380	9.32439	5.16287	12.8458	1.85427	2.2251	1.98436	4.56841	4.24636	2.88088	0.061184	0.150951	0.118609	27.3331	8.77787	11.6957	0.330744	-2.37649	4.64e-08	DOWN	-4.78773	1.95e-17	DOWN	LOC104437156	subtilisin-like protease SBT5.3
Eucgr.F01493	2.86745	1.81726	2.13271	0.152666	0.152879	0.079731	11.4302	9.64325	11.4787	0.374648	0.433094	0.530159	6.81743	11.6628	32.5521	1.3379	-3.72168	3.07e-10	DOWN	-4.78185	5.65e-22	DOWN	LOC104448695	cytochrome P450 CYP82D47
Eucgr.H05063	3.98319	6.77108	5.39848	0	1.98528	3.24779	12.6135	10.5454	13.6455	0.501226	0.392829	0.426088	16.1527	17.8466	36.8045	1.32014	-1.27739	0.0138024	DOWN	-4.78099	6.76e-18	DOWN
Eucgr.G02927	0.728147	0.327465	0.322474	0	0	0	3.19911	4.45142	4.32358	0.081618	0.075634	0.16603	1.37809	3.19911	11.9741	0.323282	0	1	NC	-4.78092	6.9e-17	DOWN
Eucgr.B00699	3.12706	4.11959	3.62857	0	0	0.259783	5.56977	4.95667	6.19458	0.353451	0.269774	0.118359	10.8752	5.82956	16.721	0.741584	-5.22155	3.29e-17	DOWN	-4.77953	3.56e-20	DOWN	LOC104421453	uncharacterized LOC104421453
Eucgr.D00206	2.55919	2.30043	2.73285	0.128465	0.318571	0	0.767124	1.71002	0.996296	0.03493	0	0	7.59246	1.0857	3.47344	0.03493	-2.95418	7.7e-07	DOWN	-4.77189	1.34e-09	DOWN	LOC104440726	flavonoid 3'-monooxygenase
Eucgr.G03119	1.57884	1.8028	1.65733	0.128521	0.259931	0	1.85506	1.3313	1.38684	0.111589	0	0.056213	5.03896	2.115	4.5732	0.167802	-3.31892	1.25e-08	DOWN	-4.75924	2.51e-12	DOWN	LOC104454443	protein NRT1/ PTR FAMILY 5.1
Eucgr.F01202	1.27059	1.52269	1.13676	0.55843	0.439309	0.904705	1.64404	0.885745	0.743529	0.181892	0	0	3.93004	2.98806	3.27332	0.181892	-1.06535	0.0736101	DOWN	-4.75351	1.34e-09	DOWN	LOC104448511	uncharacterized LOC104448511
Eucgr.F03090	181.44	146.053	170.792	1.2267	1.02312	0	80.9071	138.385	115.325	4.15205	2.76587	4.21522	498.286	81.9302	334.618	11.1331	-7.59969	1.99e-46	DOWN	-4.7535	2.83e-25	DOWN	LOC104449932	GDSL esterase/lipase APG
Eucgr.G02374	471.908	452.117	344.2	12.8321	11.0827	13.3788	596.383	685.382	647.225	25.0923	18.8122	20.0612	1268.22	620.845	1928.99	63.9657	-4.89964	1.12e-26	DOWN	-4.74904	9.22e-26	DOWN	LOC104453838	putative protein TPRXL
Eucgr.D01705	165.577	394.186	213.358	3.04969	2.13788	0	81.7162	121.294	143.941	4.29924	4.8997	2.61094	773.121	83.8541	346.951	11.8099	-6.87383	1.89e-40	DOWN	-4.74124	1.59e-24	DOWN
Eucgr.H03993	203.139	125.886	214.785	28.0917	22.1859	25.8073	143.069	133.46	151.091	6.47342	5.58866	4.84834	543.811	191.062	427.62	16.9104	-2.5569	1.15e-09	DOWN	-4.74105	2.92e-23	DOWN	LOC104415192	pathogenesis-related protein STH-2
Eucgr.C00213	1.77015	1.31185	1.43613	0	0.491112	0	3.79003	2.09707	1.90043	0	0.085864	0.200138	4.51813	4.28115	7.78754	0.286002	-2.63721	4.26e-05	DOWN	-4.73882	7.76e-13	DOWN	LOC104435997	uncharacterized LOC104435997
Eucgr.K01089	6.49034	5.65913	5.99867	1.72433	0.486733	1.52931	9.30023	10.1313	12.7337	0.25944	0.484274	0.564226	18.1481	11.3163	32.1652	1.30794	-1.95826	1.18e-05	DOWN	-4.71079	2.22e-21	DOWN	LOC104424977	transcription factor TCP4
Eucgr.G02375	2.36227	0.739277	2.02236	1.3372	0.972162	3.02106	46.0082	71.0605	71.9116	1.29984	2.41896	2.76181	5.12391	50.0015	188.98	6.48062	0.292937	0.648961	NC	-4.69106	1.11e-23	DOWN	LOC104453839	cell wall integrity and stress response component 1
Eucgr.F04144	2.76457	4.22833	1.58993	0.378921	1.13315	0.553339	15.9893	14.8939	7.20063	0.496648	0.347159	0.378703	8.58284	17.6758	38.0838	1.22251	-1.70836	0.000593554	DOWN	-4.68951	2.77e-21	DOWN	LOC104450795	putative sucrose transport protein SUC6
Eucgr.K02328	1.82322	3.68387	2.95323	0.345912	0.326805	2.03841	4.51753	5.3179	6.09853	0.311556	0.111495	0.272135	8.46032	6.88275	15.934	0.695186	-1.20528	0.0119837	DOWN	-4.68402	5.2e-19	DOWN	LOC104425882	uncharacterized LOC104425882
Eucgr.C00253	21.1414	22.2921	16.9321	0.206813	0.360006	0	13.8626	18.0753	19.3484	0.546992	0.628929	0.55492	60.3655	14.2226	51.2864	1.73084	-6.63431	5.19e-31	DOWN	-4.68241	7.27e-22	DOWN	LOC104436031	serine carboxypeptidase 24
Eucgr.J00120	4.3661	5.19176	5.38876	0.1244	0	0.129286	5.60718	12.828	4.10162	0.6478	0	0.304473	14.9466	5.73646	22.5368	0.952273	-5.20972	1.59e-15	DOWN	-4.68084	4.61e-18	DOWN	LOC104420990	expansin-A8
Eucgr.A02693	17.1911	11.3799	11.9251	0	0	0	2.48363	4.08882	4.48018	0.187909	0.204227	0.12763	40.4961	2.48363	11.0526	0.519766	-11.2222	1.48e-35	DOWN	-4.67778	1.23e-16	DOWN
Eucgr.A01611	9.58285	8.18673	6.55693	0	0	0	3.56047	4.12867	3.0272	0.069323	0.130215	0.282274	24.3265	3.56047	10.7163	0.481812	-10.3851	7.1e-29	DOWN	-4.6745	3.66e-16	DOWN	LOC104438959	UDP-glycosyltransferase 73C6
Eucgr.F02182	6.0213	10.4612	8.09675	1.89996	1.79378	1.53038	5.57476	7.8235	5.50833	0.264438	0.351502	0.134058	24.5792	8.89892	18.9066	0.749998	-1.93278	5.49e-06	DOWN	-4.66843	2.58e-21	DOWN	LOC104449213	receptor-like protein kinase HSL1
Eucgr.F01079	0.382467	1.86316	0.933735	0	0	0	9.78016	10.1114	8.94282	0.648045	0.803113	0.354269	3.17936	9.78016	28.8343	1.80543	-4.46166	1.28e-08	DOWN	-4.66726	1.84e-17	DOWN	LOC104448400	uncharacterized LOC104448400
Eucgr.F03176	0	0.151777	0	0.091552	0.136527	0	2.15844	1.3683	2.42365	0.111773	0.171234	0	0.151777	2.29497	5.95039	0.283007	0	1	NC	-4.66455	2.47e-12	DOWN	LOC104450012	myb-related protein Zm38
Eucgr.H04851	0	0.161015	0.088819	4.28449	4.40379	5.24514	27.0989	24.8856	32.2901	16.5341	18.5587	19.6179	0.249834	36.7478	84.2746	54.7108	6.85287	4.54e-25	UP	-0.379528	0.404589	NC	LOC104417816	alkane hydroxylase MAH1
Eucgr.D01614	73.3651	112.347	81.5772	1.12552	0.319642	0.249634	38.9574	68.9459	76.6142	1.98727	2.71634	2.22972	267.289	39.5267	184.518	6.93333	-7.64802	5.45e-45	DOWN	-4.65609	2.8e-24	DOWN	LOC104441570	flavin-dependent oxidoreductase FOX2
Eucgr.I02335	3.62613	4.47435	2.73977	0.223151	0.577543	0.077047	5.48519	6.56381	4.66919	0.165831	0.197775	0.326629	10.8402	6.13978	16.7182	0.690235	-3.70265	1.88e-14	DOWN	-4.6542	2.05e-21	DOWN	LOC104419646	histidine kinase 1
Eucgr.A02669	66.7871	58.3952	65.7832	2.65546	3.24316	3.41459	107.589	158.696	115.768	4.57081	4.91126	4.71369	190.966	114.247	382.052	14.1958	-4.2641	4.17e-21	DOWN	-4.65292	1.26e-24	DOWN	LOC104447803	ethylene-responsive transcription factor CRF4
Eucgr.H03860	3.9793	4.49714	4.60309	0.835699	1.23065	0.393342	12.5621	12.7591	12.9064	0.457936	1.07961	0	13.0795	14.1861	38.2276	1.53755	-2.24493	1.03e-05	DOWN	-4.65218	1.6e-19	DOWN	LOC104415092	monothiol glutaredoxin-S2
Eucgr.C03028	7.9748	4.07052	5.9282	0	0	0	0.117452	0.124456	0.277473	0.737024	0.889207	0.8365	17.9735	0.117452	0.519381	2.46273	-7.86567	6.02e-25	DOWN	3.09955	2.28e-07	NC	LOC104439978	pyrophosphate-energized vacuolar membrane proton pump 1
Eucgr.A01395	0	0	0	0.201741	0	0	2.03325	2.0647	4.33969	0.086264	0.06472	0.168973	0	2.03325	8.43764	0.319957	0	1	NC	-4.65217	7.59e-14	DOWN	LOC104437201	caffeic acid 3-O-methyltransferase
Eucgr.I01014	3.05748	1.73037	3.13921	0	0	0	22.7564	17.0508	18.2128	0.390595	1.03459	0.712761	7.92706	22.7564	58.02	2.13794	-5.6742	2.84e-11	DOWN	-4.64857	4.62e-21	DOWN
Eucgr.E01594	0	0	0	5.50717	2.60814	2.94917	0	0	0	0.440027	0.504021	0.869948	0	5.5573	0	1.814	9.58149	6.42e-25	UP	0	1	NC	LOC104444444	carotenoid cleavage dioxygenase 7, chloroplastic
Eucgr.E04204	2.88259	4.18733	3.33051	52.8238	75.085	113.68	28.6541	25.6595	34.0744	30.5181	35.3991	39.0883	10.4004	217.419	88.388	105.005	4.9116	6.5e-25	UP	0.469626	0.303222	NC
Eucgr.D01717	39.2135	83.3796	60.8905	8.77799	7.96748	3.37261	183.763	184.447	250.762	8.58074	7.90291	7.53581	183.484	195.103	618.972	24.0195	-2.94922	6.25e-12	DOWN	-4.64799	1.68e-24	DOWN	LOC104441644	zinc transporter SLC39A7
Eucgr.F00234	3.66313	2.5907	4.07928	0.373971	0.378502	0	8.43683	3.58316	4.92704	0.406754	0.287164	0.209653	10.3331	8.81533	16.947	0.903571	-3.86448	5.02e-07	DOWN	-4.63554	8.9e-13	DOWN
Eucgr.H03144	5.05648	8.859	6.06712	7.47439	5.12763	5.71706	5.44064	4.7784	5.17799	0.362993	0.196546	0.23746	19.9826	16.2853	15.397	0.796999	0.325197	0.50062	NC	-4.63067	8.02e-17	DOWN	LOC104417256	AT-hook motif nuclear-localized protein 20
Eucgr.A02352	73.69	114.123	80.8561	51.6936	58.0074	59.8774	56.9604	59.6591	90.3787	2.27769	2.90222	2.03749	268.669	174.845	206.998	7.2174	-0.22506	0.630174	NC	-4.62837	3.52e-24	DOWN	LOC104414623	insulin-degrading enzyme-like 1, peroxisomal
Eucgr.F02319	241.707	238.093	247.656	57.4533	46.661	53.3872	716.401	714.557	828.717	29.584	27.0706	26.5144	727.456	816.449	2259.68	83.1691	-1.86241	5.73e-06	DOWN	-4.62501	8.59e-25	DOWN	LOC104449310	ethylene-responsive transcription factor RAP2-1
Eucgr.H04437	40.1763	27.7376	41.2428	3.80863	3.96913	4.82408	44.446	39.8142	52.6294	1.87539	1.63135	1.73901	109.157	53.2392	136.89	5.24574	-2.79252	4.4e-11	DOWN	-4.62327	5.32e-24	DOWN	LOC104417683	probable LRR receptor-like serine/threonine-protein kinase RKF3
Eucgr.J02694	0.216994	0	0.130949	0.288327	0	0	1.65946	2.84467	0.989924	0.117336	0.082373	0	0.347943	1.65946	5.49406	0.199709	0	1	NC	-4.62137	6.06e-09	DOWN	LOC104422952	acid phosphatase 1
Eucgr.F00429	0.788209	0.851785	0.956538	0.039836	0	0	1.59034	1.91328	0.721289	0	0	0	2.59653	1.59034	4.22491	0	-4.86911	1.4e-10	NC	-4.61935	1.9e-14	DOWN	LOC104448033	serine/threonine-protein kinase CTR1
Eucgr.G02176	4.18827	5.47777	7.25261	0	0	0	7.62993	3.95041	4.61975	0.078319	0.29471	0.240581	16.9186	7.62993	16.2001	0.61361	-8.63422	3.18e-17	DOWN	-4.61714	1.27e-13	DOWN	LOC104453705	MLP-like protein 328
Eucgr.F03839	10.3025	14.6033	17.9944	1.41353	1.49159	0.522096	1.98681	3.2885	2.51702	0.233143	0	0.119163	42.9002	4.00049	7.79234	0.352306	-3.67042	1.83e-14	DOWN	-4.6153	1.8e-11	DOWN	LOC104450539	1-aminocyclopropane-1-carboxylate oxidase 5
Eucgr.L01033	14.2969	13.9755	9.26361	0	0	0	0.136741	0.208545	0	0	0	0	37.536	0.136741	0.345286	0	-9.82917	1.3e-24	DOWN	0	1	NC	LOC104429126	secoisolariciresinol dehydrogenase
Eucgr.B03095	1.72666	1.1949	1.16185	0.41254	0.445874	0.298771	3.89465	4.86869	3.39381	0.046265	0.086906	0.298033	4.08341	4.6393	12.1572	0.431204	-1.78952	0.000590566	DOWN	-4.58424	4.99e-18	DOWN
Eucgr.C00222	249.114	261.36	223.036	1.16322	4.65574	4.24587	31.6571	32.8669	21.7143	1.19697	1.44399	0.693263	733.51	40.5587	86.2383	3.33422	-6.004	3e-34	DOWN	-4.57121	1.17e-20	DOWN	LOC104436003	glycine-rich cell wall structural protein 2
Eucgr.L01304	243.439	430.272	307.037	38.4632	29.897	41.636	53.6904	55.2972	69.8937	4.12021	2.48284	1.87289	980.748	125.223	178.881	8.47594	-2.87057	7.77e-12	DOWN	-4.56969	2.74e-22	DOWN
Eucgr.G00054	29.9769	22.2702	26.5412	1.9207	0.835747	1.69304	27.0481	31.4105	34.5927	1.64657	1.25045	0.860664	78.7883	29.5769	93.0514	3.75768	-3.786	3.99e-17	DOWN	-4.56031	8.24e-23	DOWN	LOC104452448	NAC domain-containing protein 35
Eucgr.G03335	3.28014	2.98642	3.81733	0.926132	0.484873	0.537672	6.08007	4.15818	5.06911	0.193944	0.366146	0.327551	10.0839	7.10261	15.3074	0.887641	-2.61799	5.8e-07	DOWN	-4.55154	2.83e-15	DOWN	LOC104454618	uncharacterized LOC104454618
Eucgr.H03088	2.91064	6.9721	2.63149	0.553969	1.0272	1.16986	2.96673	11.4621	9.08215	0.638332	0.306809	0.410651	12.5142	5.1638	23.511	1.35579	-1.89075	0.000382854	DOWN	-4.54918	8.08e-16	DOWN	LOC104414521	ethylene-responsive transcription factor 1B
Eucgr.H00225	66.5369	66.2611	59.63	1.60177	1.67196	2.64884	76.9613	103.591	88.2687	3.60841	3.37245	3.49809	192.428	81.2821	268.821	10.4789	-4.85259	1.22e-25	DOWN	-4.54426	9.87e-24	DOWN	LOC104456147	3-ketoacyl-CoA synthase 11
Eucgr.C00797	34.7637	66.0464	21.5728	2.20584	1.28567	0.774022	7.08058	19.1981	12.1838	0.620964	0.676477	0.58804	122.383	9.14027	38.4625	1.88548	-4.64102	6.28e-24	DOWN	-4.53876	9.58e-22	DOWN	LOC104436406	subtilisin-like protease SBT1.8
Eucgr.A02812	2.87099	3.00855	1.97736	0.563821	0.462191	0.430461	3.48262	2.94482	5.09544	0	0.131017	0.119067	7.85691	4.37527	11.5229	0.250084	-2.05962	0.00016374	DOWN	-4.53539	1.45e-14	DOWN	LOC104449058	dihydrodipicolinate reductase-like protein CRR1, chloroplastic
Eucgr.K02918	550.515	456.612	485.11	16.9053	16.6713	9.34907	231.647	240.989	228.998	8.75591	8.55471	9.65205	1492.24	257.667	701.634	26.9627	-4.8226	1.6e-26	DOWN	-4.52805	5.03e-24	DOWN	LOC104426332	protein NRT1/ PTR FAMILY 2.9
Eucgr.G00745	0.583275	1.40132	1.16501	0.211442	0.528016	0.4081	6.86319	6.21185	5.18435	0.530329	0.230045	0.024536	3.1496	7.7993	18.2594	0.78491	0	1	NC	-4.52778	3.11e-17	DOWN	LOC104452800	L-ascorbate oxidase
Eucgr.I01904	319.297	241.717	286.073	15.0919	37.6547	45.8277	704.9	671.21	638.777	25.597	24.9841	26.1548	847.088	788.383	2014.89	76.736	-2.72088	6.56e-11	DOWN	-4.52245	5.11e-24	DOWN	LOC104419332	AAA-ATPase At3g28510
Eucgr.D01189	5.03596	1.1806	4.07242	6.62266	5.72481	4.38216	1.18283	0.916825	0.673603	0	0.067922	0	10.289	11.2898	2.77326	0.067922	0.949094	0.0319908	NC	-4.51784	2.26e-08	DOWN	LOC104441338	premnaspirodiene oxygenase
Eucgr.J00200	146.999	167.791	181.912	173.276	142.774	216.182	1068.08	1071.3	1240.91	43.8383	43.7655	40.4415	496.702	1427.04	3380.29	128.045	0.502388	0.250016	NC	-4.51159	6.03e-24	DOWN	LOC104421068	omega-3 fatty acid desaturase, chloroplastic
Eucgr.A01641	0.340816	0.881853	0.303706	0.291025	0	0	1.20627	2.56062	1.09761	0	0	0.091941	1.52638	1.20627	4.8645	0.091941	0	1	NC	-4.50282	7.18e-11	DOWN	LOC104439177	geraniol 8-hydroxylase
Eucgr.G01686	0.290184	0	0	0	0	0	2.61918	1.95349	2.6102	0	0	0.280101	0.290184	2.61918	7.18286	0.280101	0	1	NC	-4.50065	5.26e-12	DOWN	LOC104453341	2-alkenal reductase (NADP(+)-dependent)
Eucgr.F01203	0	0.110229	0	0	0	0	0	1.18657	0.139631	0	0	0	0.110229	0	1.3262	0	0	1	NC	-4.49656	5.74e-06	DOWN	LOC104448512	protein IQ-DOMAIN 1
Eucgr.G01980	5.15033	5.55292	4.43269	0	0	0	1.08151	2.11245	0.540351	0.089077	0	0.045301	15.136	1.08151	3.73431	0.134378	-10.2975	3.45e-28	DOWN	-4.49307	6.13e-12	DOWN	LOC104453567	protein NRT1/ PTR FAMILY 6.1
Eucgr.K00799	10.5925	10.7624	9.29484	8.10864	5.62901	4.84804	27.2301	34.4775	41.2804	1.6568	1.65548	1.33322	30.6498	37.7072	102.988	4.6455	-0.364442	0.425845	NC	-4.49201	5.13e-23	DOWN	LOC104424761	glutamate receptor 3.4
Eucgr.F03663	9.8252	7.14864	7.69514	1.21258	1.37594	0.526923	16.5792	17.6421	17.1269	0.565014	0.674674	1.06345	24.669	18.4821	51.3482	2.30314	-3.04589	9.89e-12	DOWN	-4.48972	6.51e-22	DOWN	LOC104450396	subtilisin-like protease SBT5.4
Eucgr.F00151	55.9879	38.1767	40.6059	12.2376	10.9358	7.37943	9.54539	9.15771	9.64946	0.390092	0.385179	0.63007	134.77	27.8606	28.3526	1.40534	-1.82171	9.49e-06	DOWN	-4.48954	8.27e-21	DOWN	LOC104447845	isoflavone 3'-hydroxylase
Eucgr.A01435	656.642	418.609	591.443	63.2932	33.5726	18.8631	194.673	277.195	182.99	8.11019	9.45116	8.84325	1666.69	247.108	654.858	26.4046	-3.54809	1.17e-16	DOWN	-4.48771	1.01e-23	DOWN	LOC104437538	oligopeptide transporter 6
Eucgr.J01837	1.49996	0.915823	1.82543	1.3915	0.213736	0.166909	2.20278	1.75239	1.53865	0	0.216279	0.068216	4.24121	2.58343	5.49382	0.284495	-1.04673	0.0431227	DOWN	-4.48473	2.15e-12	DOWN	LOC104422331	BTB/POZ domain-containing protein At3g19850
Eucgr.G00505	146.213	105.116	173.135	4.40031	3.43154	3.72247	33.4033	34.6768	27.7518	0.650909	2.01463	1.10342	424.465	40.5573	95.8318	3.76896	-4.90925	1.76e-25	DOWN	-4.48334	5.4e-20	DOWN
Eucgr.D01297	0.724556	0.915133	0.144832	0	0.063063	0	12.4568	10.5878	18.1049	0.290191	0.672055	0.944368	1.78452	12.5199	41.1495	1.90661	0	1	NC	-4.48109	4.32e-20	DOWN	LOC104441386	tryptophan synthase beta chain 1
Eucgr.B03013	0	0	0.6492	0.791265	1.20374	0.826019	2.78824	2.60006	1.90833	0	0.095636	0.255383	0.6492	4.818	7.29663	0.351019	0	1	NC	-4.47976	4.83e-10	DOWN	LOC104433278	ribulose bisphosphate carboxylase small chain 3B, chloroplastic
Eucgr.F02206	1.25058	3.50171	2.72038	0	0	0	2.16593	1.59974	1.24947	0	0	0	7.47267	2.16593	5.01514	0	-5.83581	3.52e-12	DOWN	-4.47722	6e-10	DOWN	LOC104449225	homeobox-leucine zipper protein HAT22
Eucgr.B00219	50.7154	30.257	45.876	1.49409	1.72596	0.380377	103.721	110.051	152.216	3.85901	4.80186	6.48733	126.848	105.827	365.988	15.1482	-5.11159	1.02e-23	DOWN	-4.47666	1.5e-22	DOWN
Eucgr.H03094	12.8642	12.475	12.8291	2.3129	2.414	2.40735	11.6911	14.2292	16.7966	1.0977	0.556763	0.810591	38.1684	16.5124	42.7168	2.46506	-2.20446	1.71e-06	DOWN	-4.47559	1.01e-17	DOWN	LOC104414526	CASP-like protein 5B3
Eucgr.D01315	8.44955	11.4785	7.36232	0	0	0	5.50475	8.58985	6.95837	0.765486	0.21985	0.369306	27.2904	5.50475	21.053	1.35464	-7.70194	2.89e-29	DOWN	-4.47152	5.6e-19	DOWN	LOC104441396	protein DETOXIFICATION 40
Eucgr.C03031	0.155733	0.268149	0.123458	0	0	0	11.0098	8.01147	8.79232	0.406436	0.530759	0.305561	0.54734	11.0098	27.8136	1.24276	0	1	NC	-4.47094	1.17e-18	DOWN	LOC104437837	calcineurin B-like protein 10
Eucgr.K00889	61.5819	123.328	109.71	4.92175	7.14782	10.7746	83.2065	84.5117	81.8108	3.37889	3.9248	3.24734	294.619	101.129	249.529	10.551	-3.27057	1.77e-14	DOWN	-4.46884	3.39e-23	DOWN	LOC104424830	uncharacterized LOC104424830
Eucgr.C04390	0	0.071272	0.179989	0	0	0	0.995331	1.09787	1.56951	0.041248	0	0.067634	0.251261	0.995331	3.66271	0.108882	0	1	NC	-4.45801	1.23e-10	DOWN	LOC104438622	3-hydroxyisobutyryl-CoA hydrolase 1
Eucgr.C04145	12.6757	23.9823	16.2607	0.427894	0.316071	0.062796	15.8962	19.9075	15.5402	0.677005	0.804534	0.681564	52.9186	16.2751	51.344	2.1631	-5.7356	3.74e-31	DOWN	-4.45492	1.7e-22	DOWN	LOC104438478	ABC transporter G family member 32
Eucgr.G01420	0	0	0	0	0	0	5.66959	3.05482	2.65486	0.226145	0.218799	0.089412	0	5.66959	11.3793	0.534356	0	1	NC	-4.45334	1.44e-15	DOWN	LOC104453190	subtilisin-like protease SBT1.7
Eucgr.E03215	9.09869	10.4482	9.37523	3.42232	6.57085	4.41328	21.7388	19.9489	35.7479	1.00302	1.03951	1.0419	28.9222	32.7229	77.4356	3.08443	-0.667632	0.141321	NC	-4.43878	9.75e-21	DOWN	LOC104445228	uncharacterized LOC104445228
Eucgr.D01368	39.2816	39.428	36.9828	2.42589	5.81997	1.10149	132.154	185.975	135.223	6.82403	6.04667	6.02647	115.692	139.075	453.351	18.8972	-3.34408	2.92e-14	DOWN	-4.43791	6.47e-23	DOWN	LOC104441437	1-aminocyclopropane-1-carboxylate oxidase
Eucgr.B00054	0.182927	1.23049	0.581501	0.509163	0.458394	0.132438	7.60585	6.36446	6.37067	0.030979	0.263775	0.363658	1.99492	8.19668	20.341	0.658412	-0.613395	0.374005	NC	-4.43474	3.16e-18	DOWN	LOC104416372	protein DETOXIFICATION 27
Eucgr.B01421	3.0228	1.50234	1.99101	0	0.200934	0	7.89878	5.83579	6.13771	0.098317	0.153126	0.194695	6.51615	8.09972	19.8723	0.446138	-4.09019	1.94e-09	DOWN	-4.4345	1.43e-16	DOWN	LOC104426854	uncharacterized LOC104426854
Eucgr.I01652	7.49966	7.56142	8.59071	1.29674	0.043491	2.31731	25.965	24.6024	23.1655	1.83257	0.414288	2.04912	23.6518	28.3258	73.7329	4.29597	-2.25318	8.9e-05	DOWN	-4.43314	6.59e-17	DOWN
Eucgr.I01144	3.76477	3.10093	3.13151	0	0	0	0.394279	0.819642	0.59884	0.044902	0.093991	0	9.99721	0.394279	1.81276	0.138893	-9.5862	7.26e-24	DOWN	0	1	NC	LOC104418731	ferric reduction oxidase 7, chloroplastic
Eucgr.J00051	294.374	653.336	373.134	1.07526	0.636316	0.735522	54.1375	53.1037	87.5302	2.78952	2.65048	2.94769	1320.84	55.5094	194.771	8.38769	-9.04205	4.74e-57	DOWN	-4.4285	4.39e-22	DOWN	LOC104420926	aquaporin TIP1-3
Eucgr.J01549	4.64806	3.25457	5.22475	0.653504	0.17908	0.376615	2.59463	4.03199	3.18766	0.118375	0.165281	0.060402	13.1274	3.15032	9.81428	0.344058	-3.39628	8.9e-12	DOWN	-4.42687	8.29e-16	DOWN	LOC104422136	serine/threonine-protein kinase CDL1
Eucgr.F02391	0	0	0.030402	0.089331	0.019881	0.046342	0.757744	0.83684	1.01592	0	0	0	0.030402	0.823967	2.61051	0	0	1	NC	-4.42303	5.09e-11	DOWN
Eucgr.K00153	3.50189	3.07794	3.07373	1.51581	1.53184	0	9.4315	13.089	8.32685	0.319378	0.692321	0.530335	9.65356	10.9633	30.8473	1.54203	-1.20331	0.012981	DOWN	-4.42257	6.1e-18	DOWN	LOC104424339	protein ODORANT1
Eucgr.B00698	11.0191	18.9616	17.1056	1.24508	1.92662	2.44379	48.4233	23.6524	28.9289	1.01338	1.15351	2.33677	47.0862	52.7937	101.005	4.50366	-2.77376	4.41e-08	DOWN	-4.42	9.52e-19	DOWN
Eucgr.F04401	326.028	499.978	407.98	18.0208	37.7381	34.0066	558.732	652.574	723.055	27.4513	36.6825	26.6465	1233.99	630.477	1934.36	90.7803	-3.67971	1.4e-17	DOWN	-4.41014	4.11e-23	DOWN	LOC104450977	uncharacterized LOC104450977
Eucgr.B01904	2.35648	2.36106	1.3142	1.0864	0.966683	1.19323	3.12854	2.62259	3.677	0.093635	0.3037	0.23746	6.03173	5.28845	9.42813	0.634795	-0.822684	0.127157	NC	-4.40926	4.79e-13	DOWN	LOC104432273	F-box protein PP2-B15
Eucgr.A01326	21.2724	8.69473	19.759	27.8255	20.9659	19.7862	12.7932	13.2707	11.6001	0.421867	0.692259	0.787771	49.7261	53.5453	37.6639	1.9019	0.889841	0.0344423	NC	-4.40409	1.67e-21	DOWN	LOC104436983	MDIS1-interacting receptor like kinase 2
Eucgr.D01960	1.81053	0.885698	2.5299	0	0	0	0.706699	1.06314	0.507093	0	0.044663	0	5.22613	0.706699	2.27693	0.044663	-6.10097	9.53e-14	DOWN	-4.39684	6.74e-08	DOWN	LOC104443150	guard cell S-type anion channel SLAC1
Eucgr.D01619	66.6937	47.8626	50.7844	3.0518	2.74558	2.71124	7.88412	13.3679	25.9897	0.443731	0.540359	1.26357	165.341	13.3409	47.2418	2.24765	-4.01837	2.34e-19	DOWN	-4.39336	2.83e-20	DOWN	LOC104441573	flavin-dependent oxidoreductase FOX2
Eucgr.E00837	82.6142	87.3685	72.8881	0	0	0	16.7304	22.1925	26.7423	1.04595	0.899848	0.927803	242.871	16.7304	65.6653	2.8736	-9.87023	4.16e-41	DOWN	-4.39223	1.04e-17	DOWN
Eucgr.E00234	19.4967	15.8986	17.401	0.937868	0.438232	1.0372	8.07167	10.558	9.13877	0.49577	0.410463	0.500504	52.7963	9.5471	27.7684	1.40674	-4.40355	4.49e-20	DOWN	-4.39163	4.04e-19	DOWN	LOC104443511	probable transcription factor KAN2
Eucgr.L02460	195.336	125.324	140.535	15.688	7.54655	6.85576	244.529	405.394	337.993	14.9495	17.0887	17.0591	461.194	258.932	987.917	49.0973	-3.63756	4.67e-17	DOWN	-4.38497	8.95e-23	DOWN	LOC104430693	cationic peroxidase 2
Eucgr.E01771	5.37778	5.55942	4.44843	0.11836	0.059361	0	0.481628	0.500996	0	0.034728	0	0	15.3856	0.540989	0.982624	0.034728	-6.57351	9.32e-24	DOWN	0	1	NC	LOC104444538	mechanosensitive ion channel protein 10
Eucgr.F02823	3.40602	3.15585	2.20162	0.769772	0.253357	0.13874	2.29108	3.15437	2.09059	0.061618	0.253632	0.137305	8.76349	2.68317	7.53604	0.452555	-2.89925	9.45e-06	DOWN	-4.37843	1.84e-09	DOWN	LOC104451989	protein enabled homolog
Eucgr.K01859	5.86781	16.3042	11.1211	0	0	0	3.3982	8.83892	2.20645	4.39298	4.40854	3.32939	33.2931	3.3982	14.4436	12.1309	-7.70315	9.6e-24	DOWN	0.0461153	0.950522	NC	LOC104425510	putative defensin-like protein 157
Eucgr.F03987	3.07607	8.70579	5.06542	0.533171	0.619713	0.729153	2.70759	4.21387	3.75218	0.220884	0.178406	0	16.8473	4.05646	10.6736	0.39929	-2.90908	5.15e-09	DOWN	-4.37095	1.5e-13	DOWN	LOC104450655	AP2-like ethylene-responsive transcription factor At1g16060
Eucgr.F03132	3.45218	6.23035	2.38507	0.403249	0.400443	0.083537	1.10489	2.91904	0.636837	0	0.121247	0.066542	12.0676	1.58887	4.66077	0.187789	-3.99528	7.61e-14	DOWN	-4.36902	9.17e-12	DOWN	LOC104449969	protein HOTHEAD
Eucgr.D00528	0.501926	1.66323	1.26537	1.94666	1.74579	2.20251	19.7892	28.3018	14.4445	1.83461	0.972149	0.755662	3.43053	23.7375	62.5355	3.56242	1.1828	0.0177	UP	-4.35861	4.19e-20	DOWN	LOC104440919	GDSL esterase/lipase At5g45910
Eucgr.F03092	0.70772	0.080724	1.66732	13.9517	11.4169	20.8594	1.65821	1.31054	1.53563	1.33166	1.44253	2.27636	2.45576	33.9346	4.50439	5.05054	4.85235	1.03e-23	UP	0.715294	0.151226	NC	LOC104449934	inositol oxygenase 1
Eucgr.B02925	17.7023	9.99392	11.0375	0.160205	0.160703	0.168748	35.6912	43.3348	34.2464	1.08895	1.92566	1.01202	38.7337	36.0206	113.272	4.02663	-6.76679	2.68e-25	DOWN	-4.35821	9.58e-21	DOWN	LOC104433214	MLP-like protein 28
Eucgr.B03932	201.273	278.184	241.582	7.09033	4.68396	2.36549	83.9138	101.822	90.8588	4.70806	3.28836	4.6837	721.04	90.9633	276.594	12.6801	-5.42136	6.48e-31	DOWN	-4.3581	3.06e-22	DOWN	LOC104434052	protein enabled homolog
Eucgr.E00814	4.7169	3.73231	1.87616	13.9918	11.2	17.1688	48.4907	36.3557	47.8968	2.31508	1.70592	2.97182	10.3254	76.8596	132.743	6.99282	2.43836	3.35e-08	UP	-4.35797	1.26e-20	DOWN	LOC104443948	dirigent protein 5
Eucgr.D02412	0.054672	0.041381	0	2.26127	2.16501	1.36647	0	0	0	0.778474	0.995137	0.994424	0.096053	3.53148	0	2.76804	5.50243	1.16e-23	UP	1.29002	0.00394632	NC
Eucgr.I01386	1.25233	1.10627	1.45584	0.259488	0.124875	0	0.567795	2.28882	0.953508	0.060516	0	0	3.81444	0.69267	3.81012	0.060516	-2.62623	4.99e-06	DOWN	-4.35365	4.44e-10	DOWN	LOC104418919	putative amidase C869.01
Eucgr.I00788	4.91435	5.69061	5.53456	3.73634	2.50446	5.57457	7.77571	8.52353	6.07893	0.279309	0.393494	0.328065	16.1395	15.8547	22.3782	1.00087	0.012541	0.986759	NC	-4.35361	4.01e-18	DOWN
Eucgr.C03984	1.82035	2.03908	1.1651	0.542973	0.135207	0.423086	1.95482	2.11523	1.19535	0.110816	0	0.111961	5.02453	2.51311	5.26539	0.222777	-2.30915	0.000259868	DOWN	-4.35102	2.31e-09	DOWN	LOC104438363	uncharacterized LOC104438363
Eucgr.K03461	2.30763	1.8523	1.39622	0.127841	0.760003	0.199515	2.67048	2.4304	1.95893	0.20671	0.193817	0	5.55615	3.63	7.05981	0.400527	-2.51592	0.000114419	DOWN	-4.34594	1.31e-10	DOWN	LOC104427969	desiccation-related protein PCC13-62
Eucgr.A00508	30.2649	38.4732	44.6715	1.82992	2.11379	2.36708	24.1096	16.9576	26.2573	0.802171	0.876479	1.10212	113.41	28.5905	67.3245	2.78077	-3.90543	3.12e-18	DOWN	-4.34386	1.03e-20	DOWN	LOC104419622	putative serine/threonine-protein kinase
Eucgr.A00395	85.4086	235.468	82.0199	13.2073	10.6067	6.9545	74.9108	97.8887	121.531	4.81448	3.23788	4.48868	402.897	92.472	294.331	12.541	-3.37268	3.24e-15	DOWN	-4.34354	3.22e-22	DOWN	LOC104453604	methylenetetrahydrofolate reductase 2
Eucgr.K00555	6.71673	9.99004	9.14519	1.64728	0.629604	0.413721	3.85908	6.34346	4.87623	0.323574	0.301263	0.196413	25.852	4.9024	15.0788	0.82125	-3.29029	1.07e-12	DOWN	-4.33924	5.67e-17	DOWN	LOC104424612	transcription factor MYB86
Eucgr.D00071	0.142461	0.034597	0	0.126342	0	0.117067	2.85011	1.24264	1.56804	0.068631	0.063813	0.086558	0.177058	2.96717	5.66078	0.219002	0	1	NC	-4.33562	5.74e-11	DOWN	LOC104442455	cannabidiolic acid synthase-like 2
Eucgr.B03618	107.877	93.0752	88.4525	17.0697	23.0868	28.1283	300.769	402.172	367.517	16.1015	14.6198	15.3057	289.404	351.984	1070.46	46.027	-1.70012	3.98e-05	DOWN	-4.32679	3.17e-22	DOWN
Eucgr.C02181	4.2846	3.407	3.62229	0	0	0	2.92028	3.82801	3.81893	0	0.283461	0.273682	11.3139	2.92028	10.5672	0.557143	-9.77121	3.54e-24	DOWN	-4.31396	2.56e-16	DOWN	LOC104437308	probable cation transporter HKT7
Eucgr.E04058	23.913	33.5171	23.7847	1.2339	0.964278	2.74162	7.71649	11.0285	10.4202	0.340864	0.857568	0.882581	81.2148	11.4224	29.1652	2.08101	-3.98037	3.69e-16	DOWN	-4.31244	1.14e-14	DOWN
Eucgr.C00626	5.34248	8.36478	7.80887	2.37322	3.25815	2.3192	13.4505	13.741	12.7936	0.71759	0.625966	0.73845	21.5161	19.0278	39.985	2.08201	-1.10337	0.0119998	DOWN	-4.31201	8.1e-20	DOWN
Eucgr.H03987	84.5589	54.014	95.8875	11.6684	11.0704	12.2997	174.91	161.402	188.816	8.65772	8.32151	7.77092	234.46	198.28	525.128	24.7502	-2.56242	3.69e-08	DOWN	-4.30895	5.54e-21	DOWN	LOC104415186	major allergen Pru ar 1
Eucgr.H02217	0.102872	0.049545	0.331653	10.9341	9.10651	2.1234	1.32249	8.14016	0.999766	2.24379	3.04806	2.81234	0.48407	12.5524	10.4624	8.1042	6.22593	2.21e-23	UP	-0.0436485	0.951987	NC	LOC104457356	protein IRX15-LIKE
Eucgr.A00522	10.1319	9.63065	9.42839	13.9239	13.5021	14.3507	43.9996	38.7144	48.9325	1.73627	1.95282	2.14323	29.1909	71.8524	131.646	5.83232	0.913179	0.032937	NC	-4.30881	2.46e-21	DOWN	LOC104421276	uncharacterized LOC104421276
Eucgr.C02947	63.2534	56.1189	66.123	2.05814	2.00753	1.73804	37.3218	53.7004	52.0752	29.6709	33.7376	35.7398	185.495	41.0673	143.097	99.1483	-5.28019	2.28e-23	DOWN	-0.310284	0.513441	NC
Eucgr.B03355	81.1897	86.6651	107.34	16.3929	16.7551	24.2375	63.3498	63.0524	69.5371	2.83877	2.75385	2.72478	275.195	104.342	195.939	8.3174	-1.85716	5.95e-06	DOWN	-4.29935	6.98e-22	DOWN	LOC104433552	potassium transporter 6
Eucgr.G02630	0	0.061042	0	0.080326	0.899404	0.563444	0.739831	1.8376	1.87312	0	0.100129	0.060355	0.061042	2.20268	4.45055	0.160484	2.95239	2.88e-05	NC	-4.29473	2.53e-11	DOWN
Eucgr.C01118	0.370689	0.578097	0.792949	0.099204	0.356569	0.207239	1.224	0.557446	1.68654	0.040642	0.1504	0.019567	1.74173	1.78781	3.46799	0.210609	0	1	NC	-4.29399	4.64e-09	DOWN	LOC104436650	probable receptor-like protein kinase At5g20050
Eucgr.E00260	22.8292	19.1663	22.8334	0.142928	0.3223	0.037293	9.99222	18.0564	16.0804	0.860977	0.736731	0.585511	64.8289	10.3518	44.129	2.18322	-7.10986	1.82e-39	DOWN	-4.29107	4.46e-21	DOWN	LOC104443530	ABC transporter B family member 2
Eucgr.J02035	12.6553	13.8672	13.9564	2.59479	1.2665	1.714	33.1726	33.4558	28.9738	1.95524	1.57204	1.53697	40.4788	36.1531	95.6022	5.06426	-2.74437	3.26e-10	DOWN	-4.2885	4.14e-21	DOWN	LOC104422479	uncharacterized LOC104422479
Eucgr.B02902	12.4099	9.95317	12.7072	0.883485	1.25359	0.789436	2.99447	4.38817	3.31423	0.169336	0.324174	0.159038	35.0703	5.0375	10.6969	0.652548	-3.48351	7.09e-15	DOWN	-4.28774	5.12e-17	DOWN	LOC104433197	auxin efflux carrier component 4
Eucgr.K02489	2.91691	3.76835	2.16832	0.652783	0.68094	0.224685	2.34581	1.81535	2.33879	0.130823	0.120766	0.15658	8.85357	3.25144	6.49995	0.408169	-2.59045	2.93e-07	DOWN	-4.28516	5.51e-13	DOWN	LOC104425987	ribulose-phosphate 3-epimerase, chloroplastic
Eucgr.L03499	11.7843	17.7325	10.3127	0.530053	0.185986	0.201485	10.3901	12.3669	9.83249	1.10903	0.174183	0.936502	39.8294	10.7775	32.5895	2.21971	-5.44023	7.36e-24	DOWN	-4.27651	2.19e-18	DOWN
Eucgr.B02233	6.84729	5.8064	11.366	0	0.083641	0.0852	3.25305	3.46371	4.76762	0.341848	0.190795	0.103659	24.0197	3.42189	11.4844	0.636302	-6.23403	1.78e-24	DOWN	-4.27559	3.72e-15	DOWN	LOC104432628	probable N-acetyltransferase HLS1-like
Eucgr.K00400	0.85947	0.49355	0.54102	0.28295	0.275302	0	1.01783	1.07862	1.06186	0.161825	0.086227	0	1.89404	1.29313	3.15832	0.248052	-1.37993	0.0307974	NC	-4.27232	3.49e-10	DOWN	LOC104424526	G-type lectin S-receptor-like serine/threonine-protein kinase At2g19130
Eucgr.K03473	0.134084	0	0.072086	0.059278	0.077756	0	8.65208	7.27418	12.0783	0.492357	0.509232	0.344485	0.20617	8.72984	28.0046	1.34607	0	1	NC	-4.26181	2.72e-18	DOWN	LOC104426757	beta-glucosidase 11
Eucgr.I00762	3.98748	3.54397	3.92123	2.1288	1.82668	2.40505	8.97657	11.4107	7.87001	0.435573	0.596617	0.408752	11.4527	13.2083	28.2573	1.44094	-0.636771	0.174104	NC	-4.2532	1.04e-18	DOWN
Eucgr.G01979	1.90733	2.48321	1.41145	0.339052	1.24636	0.695272	1.69215	2.27875	2.60965	0.091116	0.281916	0.083752	5.80198	3.63379	6.58056	0.456784	-0.724654	0.187302	NC	-4.25008	4.25e-11	DOWN	LOC104453565	peptidyl-prolyl cis-trans isomerase FKBP19, chloroplastic
Eucgr.A02229	0.48592	0.730088	0.38846	14.4383	9.36702	3.63766	2.27179	3.16503	2.78117	2.8706	2.64044	2.96856	1.60447	15.2765	8.21799	8.4796	4.83044	2.99e-23	UP	0.237259	0.63532	NC	LOC104443944	probable auxin efflux carrier component 1b
Eucgr.F02179	7.68325	7.28804	6.68572	1.53945	2.1046	3.81422	9.06763	8.89009	11.6021	0.302218	0.529677	0.725758	21.657	14.9865	29.5598	1.55765	-1.29685	0.0031642	DOWN	-4.24935	1.39e-18	DOWN	LOC104449210	protein DETOXIFICATION 48
Eucgr.B02014	3.80155	3.96141	3.35089	0.109903	0.147063	0.114731	9.78845	8.7342	9.16996	0.530977	0.415946	0.526588	11.1138	10.0502	27.6926	1.47351	-4.30789	4.08e-14	DOWN	-4.24574	1.3e-18	DOWN	LOC104432345	sugar transporter ERD6-like 5
Eucgr.A01123	27.3295	26.289	29.8313	3.01605	3.23742	6.25101	9.37664	14.5845	12.9936	0.445235	0.89091	0.548369	83.4498	18.8651	36.9547	1.88451	-2.38589	1.26e-08	DOWN	-4.24387	7.58e-20	DOWN	LOC104435346	probable beta-1,3-galactosyltransferase 2
Eucgr.B00229	36.8431	37.7532	37.1185	8.57259	7.64457	6.51335	57.1346	64.6688	77.924	3.08638	3.1832	3.24437	111.715	71.2925	199.727	9.51394	-1.94452	2.89e-06	DOWN	-4.24354	3.04e-21	DOWN	LOC104417786	protein ODORANT1
Eucgr.B01937	4.45898	4.80751	5.14367	0	1.00335	0.457009	6.29484	3.48131	4.21841	0.55304	0.258617	0	14.4102	7.7552	13.9946	0.811657	-3.30158	5.21e-09	DOWN	-4.24005	1.01e-12	DOWN
Eucgr.H00126	5.15295	6.34455	5.9966	0	0	0.102413	3.41319	4.46793	4.89171	0.119636	0.37487	0.122775	17.4941	3.51561	12.7728	0.617281	-5.48471	6.46e-19	DOWN	-4.23823	1.68e-14	DOWN	LOC104456075	uncharacterized LOC104456075
Eucgr.A02054	0	0	0	0	0	0	1.7947	1.13611	0.845053	0	0.065228	0	0	1.7947	3.77587	0.065228	0	1	NC	-4.23705	8.34e-12	DOWN
Eucgr.J02807	52.3526	35.0317	54.3065	761.511	651.358	949.065	265.276	203.553	273.391	273.591	269.643	326.994	141.691	1865.7	742.22	870.228	4.40337	3.31e-23	UP	0.481177	0.27627	NC	LOC104422979	linoleate 13S-lipoxygenase 3-1, chloroplastic
Eucgr.A02097	41.8082	53.1287	47.5362	7.24056	9.3483	4.65676	69.1341	79.5276	79.9188	4.02251	4.19643	3.41613	142.473	83.1391	228.581	11.6351	-2.42646	6.22e-09	DOWN	-4.23689	2.51e-21	DOWN	LOC104442875	glutamate dehydrogenase 1
Eucgr.K00624	0	0	0	0	0	0	1.33557	1.04033	0.530634	0.101699	0	0.038501	0	1.33557	2.90653	0.1402	0	1	NC	-4.23557	2.49e-11	DOWN
Eucgr.C01247	4.67208	3.72685	5.41617	0.088805	0.760423	0.343467	3.30395	3.02	2.94831	0.290331	0.206818	0.073763	13.8151	4.40784	9.27226	0.570912	-3.56666	7.68e-12	DOWN	-4.21937	1.35e-13	DOWN	LOC104436725	RING-H2 finger protein ATL13
Eucgr.E03416	33.2659	85.1036	38.2427	2.63289	1.9371	1.53634	42.9878	97.7204	106.172	5.27013	3.95987	3.51092	156.612	46.4612	246.881	12.7409	-4.45818	1.5e-22	DOWN	-4.21876	3.35e-21	DOWN	LOC104445323	internal alternative NAD(P)H-ubiquinone oxidoreductase A2, mitochondrial
Eucgr.A02609	2.24192	3.84358	1.66287	0.063589	0.525039	0.226445	1.50141	2.31431	2.5567	0.038056	0	0.230695	7.74836	2.2529	6.37242	0.268751	-3.48537	9.35e-08	DOWN	-4.2177	2.55e-09	DOWN	LOC104447214	transcription repressor OFP15
Eucgr.G01728	1.17853	1.8523	1.76322	0.546742	0.640619	0.223107	0.76907	2.15017	1.65736	0	0.163551	0	4.79405	1.6328	4.5766	0.163551	-1.60328	0.00490576	DOWN	-4.20904	7.89e-10	DOWN	LOC104453381	endoglucanase 24
Eucgr.C00901	23.4862	35.5684	21.5482	3.1999	2.06236	1.73498	19.2046	34.4237	40.509	1.99287	1.62572	1.26003	80.6028	23.0019	94.1372	4.87862	-3.35661	2.78e-14	DOWN	-4.20789	3.07e-20	DOWN	LOC104436491	thioredoxin-like 2, chloroplastic
Eucgr.A02818	20.0267	22.3763	17.2654	357.353	328.148	225.671	288.436	182.004	178.053	203.619	208.341	205.387	59.6683	842.254	648.493	617.348	4.40866	4.44e-23	UP	0.185567	0.69859	NC	LOC104449076	dehydration-responsive element-binding protein 1B
Eucgr.F03030	101.14	151.258	119.129	3.77913	3.39133	1.7532	42.6856	50.3501	51.2866	2.7261	2.52814	2.21283	371.527	47.8301	144.322	7.46706	-5.23848	2.77e-29	DOWN	-4.20632	5.68e-21	DOWN	LOC104449877	uncharacterized LOC104449877
Eucgr.E01404	64.1448	36.7569	53.0202	0.776008	2.10292	1.33473	42.558	45.3858	61.2885	39.0486	37.1308	39.6978	153.922	45.9956	149.232	115.877	-5.24358	4.72e-23	DOWN	-0.182387	0.709389	NC
Eucgr.C03570	1.31161	1.3504	1.52018	24.0277	10.5858	27.4679	4.93305	6.70501	7.47009	7.49552	7.69383	7.29576	4.18219	42.9868	19.1082	22.4851	4.56357	4.94e-23	UP	0.464111	0.308149	NC	LOC104438154	phenylalanine ammonia-lyase
Eucgr.L01011	21.945	20.104	22.8832	0.394397	0.275261	0	0.431913	1.11723	0.561849	0	0	0	64.9322	0.707174	2.111	0	-6.89939	3.74e-33	DOWN	-4.20206	5.04e-07	DOWN	LOC104429094	protein trichome birefringence-like 19
Eucgr.I02518	4.89066	4.41534	5.98004	0.384694	0.707197	1.10523	12.3495	9.87152	16.8029	0.758877	0.75016	0.807721	15.286	14.1619	39.0239	2.31676	-2.53093	7.35e-08	DOWN	-4.19994	6.94e-19	DOWN	LOC104420810	transcription factor bHLH18
Eucgr.C03257	8.67448	3.35501	6.95499	0	0	0	0.41531	0.767009	0.538373	0.18584	0.192833	0.156302	18.9845	0.41531	1.72069	0.534975	-9.46734	5.21e-23	DOWN	0	1	NC
Eucgr.L01200	1.08483	0.931136	0.92907	0.33533	0.701065	0.905444	3.19471	1.96493	1.88926	0	0.18185	0.208573	2.94504	4.80122	7.0489	0.390423	-0.282147	0.681658	NC	-4.19271	2.05e-13	DOWN	LOC104429310	TMV resistance protein N
Eucgr.G02661	28.0764	118.077	22.7459	0.675128	0.064337	0.297159	64.3223	118.752	132.34	6.27627	3.45179	5.94353	168.899	64.6838	315.415	15.6716	-7.59462	1.66e-38	DOWN	-4.1782	1.03e-20	DOWN	LOC104454071	3-oxo-5-alpha-steroid 4-dehydrogenase 1
Eucgr.I00317	0.257304	0.369908	0.274813	7.19419	7.69183	12.2102	3.26652	1.97645	1.67902	3.14955	4.33348	2.48358	0.902025	23.1685	6.92199	9.96661	5.69062	5.85e-23	UP	0.825928	0.088144	NC	LOC104418195	probable WRKY transcription factor 51
Eucgr.A02143	10.0787	13.3155	8.68669	2.45529	2.65538	2.41652	27.8184	23.2988	22.0319	0.957377	1.32675	1.37158	32.0808	32.8903	73.149	3.65571	-1.86633	1.18e-05	DOWN	-4.17432	4.13e-20	DOWN	LOC104443330	beta-glucuronosyltransferase GlcAT14A
Eucgr.E01262	2.86466	1.18101	1.42388	0.151456	0.100942	0	4.70185	4.89382	4.8338	0.343616	0.140169	0.300204	5.46955	4.80279	14.4295	0.783989	-4.18082	7.69e-10	DOWN	-4.17335	2.26e-15	DOWN
Eucgr.F01151	1387.71	761.584	986.92	45.1252	50.1539	35.2484	668.138	859.134	726.075	39.2807	37.6009	38.3622	3136.22	753.54	2253.35	115.244	-4.29073	2.67e-22	DOWN	-4.16933	3.06e-21	DOWN	LOC104448466	early nodulin-like protein 2
Eucgr.G02733	4.61932	2.62407	0.982593	39.4268	35.8594	64.5239	59.6126	57.9133	65.0614	30.4085	33.7777	29.1497	8.22599	159.996	182.587	93.336	4.66101	6.38e-23	UP	-0.698238	0.10911	NC	LOC104454132	non-symbiotic hemoglobin 2
Eucgr.G02673	14.743	18.8888	21.5184	1.91341	0.858352	0.957901	5.91866	13.7227	4.75299	0.71735	0.530455	0.335755	55.1502	7.73492	24.3943	1.58356	-3.80494	7.48e-16	DOWN	-4.16829	4.07e-16	DOWN	LOC104454080	protein TIC 20-IV, chloroplastic
Eucgr.J02030	86.8118	48.0151	43.7163	0.607806	0.921915	1.26978	77.6091	89.4957	75.3264	4.21173	4.42791	3.46127	178.543	79.8008	242.431	12.1009	-5.77366	1.24e-31	DOWN	-4.16467	8.92e-21	DOWN	LOC104422476	ribulose bisphosphate carboxylase/oxygenase activase, chloroplastic
Eucgr.I02094	108.04	77.8182	94.6455	2.54597	4.56285	3.09359	21.3948	24.0292	20.3336	10.7079	10.8948	10.999	280.504	29.0512	65.7575	32.6018	-4.4684	6.41e-23	DOWN	-0.867872	0.0443565	NC	LOC104419471	zinc finger protein CONSTANS-LIKE 2
Eucgr.B02163	1.859	0.405974	1.75463	0	0	0	4.83517	9.39949	3.65724	0.394336	0.334328	0.081362	4.01961	4.83517	17.8919	0.810026	-5.26763	3.05e-09	DOWN	-4.16327	6.03e-16	DOWN	LOC104432556	GDSL esterase/lipase LTL1
Eucgr.A02388	47.9471	44.0997	36.9435	2.65602	1.66403	0.799817	0.264236	0	0	0	0	0	128.99	2.72808	0.264236	0	-4.74555	6.89e-23	DOWN	0	1	NC	LOC104445313	protein YLS9
Eucgr.F03048	8.7179	4.70332	9.99012	0.072112	0.17771	0	3.0644	4.53673	3.10771	0.270973	0	0.389026	23.4113	3.24211	10.7088	0.659999	-7.67363	5.2e-29	DOWN	-4.15426	5.36e-15	DOWN	LOC104449894	protein NRT1/ PTR FAMILY 1.2
Eucgr.H04675	76.0415	91.8125	94.8026	44.3416	50.0002	55.8337	25.6136	39.5842	30.9052	1.54859	1.80087	1.66681	262.657	131.448	96.1029	5.01627	-0.407153	0.360871	NC	-4.1527	1.04e-20	DOWN	LOC104415714	putative ABC transporter C family member 15
Eucgr.C01378	1.29453	0.52199	0.670256	0	0	0	1.11348	1.13714	0.523189	0	0	0.169717	2.48678	1.11348	2.77381	0.169717	-2.91947	0.000165021	DOWN	-4.1496	2.5e-08	DOWN	LOC104436820	UDP-sugar transporter sqv-7
Eucgr.J01362	13.1387	10.1902	13.0108	0.416813	0	0.25173	7.55595	6.99599	5.57885	0.236617	0.530499	0.330966	36.3396	7.80768	20.1308	1.09808	-5.31499	1.36e-23	DOWN	-4.14418	7e-17	DOWN	LOC104422008	transcription factor MYB30
Eucgr.L02476	15.3342	14.3766	12.0581	0.668325	0.748588	0	7.09879	9.22061	7.67382	6.22024	6.92207	7.48696	41.7689	7.84737	23.9932	20.6293	-5.19666	7.68e-23	DOWN	0.0453736	0.931859	NC	LOC104430711	isoflavone reductase-like protein
Eucgr.H01337	13.9313	8.70352	12.8889	0.304511	1.00744	0.20354	3.00498	4.29243	2.08831	0.193199	0.267331	0.16186	35.5237	4.21596	9.38572	0.62239	-4.54438	1.3e-19	DOWN	-4.14398	3.93e-13	DOWN	LOC104456904	transcription factor MYB86
Eucgr.C02134	152.093	292.675	143.598	13.3542	13.3679	12.8183	248.424	239.204	385.132	16.7401	17.6169	17.8915	588.366	274.61	872.76	52.2484	-3.57756	1.1e-16	DOWN	-4.14094	5.54e-21	DOWN	LOC104437272	gamma-glutamylcyclotransferase 2-1
Eucgr.C03147	13.2297	21.2625	14.2145	1.03876	1.19867	0.619842	30.8845	35.8601	37.727	1.75122	2.44999	1.81385	48.7067	32.7031	104.472	6.01507	-4.12633	2.44e-18	DOWN	-4.1407	5.39e-20	DOWN	LOC104440046	protein BIG GRAIN 1-like A
Eucgr.H02655	148.466	192.106	162.455	10.9525	9.38602	9.63656	154.634	239.003	234.673	11.5571	9.88067	9.32912	503.028	173.657	628.31	30.7669	-3.73461	2.31e-17	DOWN	-4.14027	1.91e-20	DOWN	LOC104414269	protein RALF-like 32
Eucgr.F00311	7.12841	1.72569	6.18798	18.7224	14.9528	21.2348	7.70107	6.71421	7.52926	0.357808	0.41236	0.42532	15.0421	43.8887	21.9445	1.19549	2.34434	1.6e-08	UP	-4.13982	3.02e-19	DOWN
Eucgr.H01479	2.54953	0.883892	1.27405	0	0	0	5.27148	6.7287	6.75853	0.485831	0.41583	0.290495	4.70747	5.27148	18.7587	1.19216	-4.05603	6.29e-08	DOWN	-4.1355	9.38e-16	DOWN	LOC104457000	chloroplast stem-loop binding protein of 41 kDa a, chloroplastic
Eucgr.G00478	11.1111	10.2528	8.40015	0.459324	0.828776	0.228746	12.5217	10.7343	9.59544	0.689654	0.452444	0.635049	29.7641	13.5792	32.8514	1.77715	-3.73804	9.12e-16	DOWN	-4.13056	8.84e-19	DOWN	LOC104452656	protein TIC 62, chloroplastic
Eucgr.J00034	8.45893	6.92062	10.9957	6.15522	3.37974	5.79436	10.5038	11.6978	14.2096	0.864668	0.343436	0.925798	26.3753	19.6779	36.4112	2.1339	-0.417221	0.410167	NC	-4.13015	2.41e-15	DOWN	LOC104420908	CASP-like protein 4C2
Eucgr.F03991	1.18108	1.09736	1.72686	0.51186	1.23564	0.964462	1.86418	1.5395	0.768353	0.161514	0	0.062714	4.00529	4.06429	4.17203	0.224228	-0.228585	0.719043	NC	-4.12508	1.01e-10	DOWN	LOC104450659	serine/threonine-protein kinase BLUS1
Eucgr.B03190	12.1853	30.5764	16.8688	6.75079	7.41694	9.9027	16.5396	16.5179	28.159	1.21978	1.1757	0.926355	59.6305	33.8593	61.2165	3.32184	-0.918228	0.0310596	NC	-4.1189	1.85e-19	DOWN	LOC104433421	hypothetical protein
Eucgr.K00961	9.75962	6.66756	10.0383	4.33337	5.47792	4.94238	45.7238	34.9367	51.9638	2.23967	2.091	2.78865	26.4655	56.1441	132.624	7.11933	-0.468442	0.303512	NC	-4.11279	3.2e-20	DOWN	LOC104424887	ethylene-responsive transcription factor ERF054
Eucgr.J03005	1.60662	0.182324	0.967955	16.1281	18.333	23.4327	16.5287	12.2901	16.0004	14.4999	14.4452	14.1027	2.7569	58.2943	44.8192	43.0479	4.81791	1.24e-22	UP	0.259848	0.589099	NC	LOC104423299	protein SRG1
Eucgr.B01268	0	0	0	0	0	0	5.17783	4.14971	4.83268	0.232296	0.34185	0.236046	0	5.17783	14.1602	0.810192	0	1	NC	-4.10857	1.7e-15	DOWN	LOC104425728	uncharacterized LOC104425728
Eucgr.H03170	88.2856	88.3633	70.6437	1.87655	0.568877	1.06444	34.814	51.7438	28.2704	2.17078	1.96174	1.94721	247.293	36.4473	114.828	6.07973	-6.13226	4.28e-34	DOWN	-4.09877	1.96e-19	DOWN	LOC104414582	auxin-responsive protein IAA14
Eucgr.J00016	15.3252	4.82424	6.21424	21.7094	14.8183	22.3891	29.4856	25.2841	25.1681	1.22058	1.42986	1.76925	26.3637	66.693	79.9378	4.41969	1.54927	0.00022279	UP	-4.09354	6.63e-19	DOWN
Eucgr.I01406	2.14354	3.68506	2.24082	0	0.22746	0.118033	1.84989	6.74635	1.71971	0.278244	0.301828	0	8.06942	2.19539	10.3159	0.580072	-4.78732	1.06e-11	DOWN	-4.09241	8.52e-13	DOWN	LOC104418936	myb-related protein 308
Eucgr.D02012	32.4484	15.3673	29.3414	0	0.099374	0	2.79667	4.04304	2.92582	0.340072	0	0.163589	77.157	2.89605	9.76553	0.503661	-8.09605	1.8e-39	DOWN	-4.08793	1.32e-13	DOWN	LOC104441867	geraniol 8-hydroxylase
Eucgr.C00244	0.76165	1.15575	1.07981	0.938696	0.983107	0.568186	2.31928	1.68453	2.42813	0.205057	0	0.250057	2.99721	3.87058	6.43194	0.455114	0	1	NC	-4.0869	7.8e-12	DOWN	LOC104436020	eukaryotic translation initiation factor
Eucgr.B03287	5.49399	9.3613	11.3394	2.65172	2.82728	2.19336	6.84149	8.17688	7.89957	0.390959	0.160875	0.249393	26.1947	11.8621	22.9179	0.801227	-1.37945	0.00125195	DOWN	-4.07842	2.1e-17	DOWN	LOC104433502	beta-arabinofuranosyltransferase RAY1
Eucgr.A00854	4.95715	4.18097	3.58366	0.093504	0.375179	0.09652	1.75506	3.48581	0.94112	0	0.141997	0	12.7218	2.22676	6.18199	0.141997	-5.14585	2e-11	DOWN	-4.07753	1.69e-06	DOWN	LOC104454202	uncharacterized LOC104454202
Eucgr.G01820	31.9613	26.9599	39.9989	79.7602	64.9046	53.0513	67.534	70.671	66.683	4.88599	3.95556	4.48362	98.92	185.49	204.888	13.3252	1.42151	0.000660687	UP	-4.07719	5.06e-18	DOWN
Eucgr.C04251	295.396	268.394	250.015	88.2277	50.9183	88.2734	63.7791	68.1756	72.8044	4.98206	4.2125	4.2558	813.805	202.971	204.759	13.4504	-1.65333	5.78e-05	DOWN	-4.07498	3.98e-19	DOWN	LOC104440497	uclacyanin-3
Eucgr.B03599	5.0114	5.28387	6.4862	0.886163	0.898726	0.189144	2.95011	3.7737	2.41852	0	0.375853	0.096061	16.7815	4.03798	9.14232	0.471914	-2.88741	1.45e-08	DOWN	-4.06899	4.29e-09	DOWN
Eucgr.J03130	2.23709	1.86274	2.54075	0	0	0.371583	9.38737	8.18599	7.75999	0.291494	0.528482	0.427282	6.64058	9.75895	25.3333	1.24726	-5.41932	5.48e-10	DOWN	-4.06839	7.72e-15	DOWN	LOC104423242	uncharacterized LOC104423242
Eucgr.I00425	1.91475	2.20972	1.86677	0	0.06594	0	2.28663	2.74838	2.29797	0.161953	0.099523	0.109389	5.99125	2.35257	7.33298	0.370865	-6.40855	1.29e-15	DOWN	-4.06793	4.36e-13	DOWN	LOC104418261	inactive TPR repeat-containing thioredoxin TTL3
Eucgr.J01620	967.834	906.182	845.205	15.7295	16.5715	17.6119	682.911	874.942	845.153	41.5344	41.3895	40.6378	2719.22	717.094	2403.01	123.562	-5.51306	3.88e-32	DOWN	-4.06727	1.86e-20	DOWN	LOC104422183	aspartic proteinase PCS1
Eucgr.C02429	19.3906	29.4177	22.561	0.257078	0	0.531968	8.24326	11.9357	4.28741	0.825768	0.048692	0.488204	71.3693	8.77523	24.4663	1.36266	-6.92389	3.14e-28	DOWN	-4.05982	4.15e-14	DOWN	LOC104437451	protein GLUTAMINE DUMPER 5
Eucgr.K01563	21.1844	22.3638	18.9879	0.296044	0.158006	0	6.9453	5.86472	9.76052	0.415106	0.387905	0.367936	62.5361	7.1033	22.5705	1.17095	-7.48174	7.9e-31	DOWN	-4.05288	5.16e-15	DOWN	LOC104425325	tropinone reductase-like 1
Eucgr.K03563	83.4591	12.6738	50.1242	2.15676	2.34824	2.25264	53.4536	14.3791	73.5856	2.74178	2.68344	2.17876	146.257	58.0545	141.418	7.60398	-4.42237	8.5e-22	DOWN	-4.04987	2.06e-19	DOWN	LOC104426838	galactinol synthase 2
Eucgr.B03443	90.0175	67.7953	109.239	10.222	15.2634	17.5234	84.557	102.679	98.1989	5.08089	4.96968	5.34244	267.052	117.344	285.435	15.393	-2.28043	3.25e-08	DOWN	-4.04717	4.15e-20	DOWN	LOC104433633	uncharacterized LOC104433633
Eucgr.F01592	0.216579	0.440494	0	0	0	0	0.285679	1.12209	0.559357	0	0.063773	0.069528	0.657073	0.285679	1.96712	0.133301	0	1	NC	-4.04223	1.69e-06	DOWN	LOC104448779	3-epi-6-deoxocathasterone 23-monooxygenase
Eucgr.L01599	0	0	0	3.02954	1.71114	4.19476	2.20618	2.01021	2.0943	1.0976	1.22398	1.53795	0	8.11208	6.31069	3.85953	9.24846	2.06e-22	UP	-0.796336	0.104037	NC	LOC104429750	rust resistance kinase Lr10
Eucgr.L01199	1.74235	2.66234	1.69728	2.30553	2.29416	1.43143	46.7773	22.3905	15.6599	2.32383	1.74984	1.99382	6.10196	50.5029	84.8276	6.06749	0.236696	0.711476	NC	-4.03809	7.11e-18	DOWN
Eucgr.H02676	76.635	94.6876	54.2203	4.64984	5.81822	1.67765	33.5279	48.7509	56.6768	2.70767	3.3412	3.26545	225.543	41.0238	138.956	9.31431	-4.07332	3.31e-19	DOWN	-4.03621	1.24e-18	DOWN	LOC104414279	protein RALF-like 24
Eucgr.H03602	1.57042	3.56654	2.60458	0	0	0	3.68328	4.04592	2.54239	0	0.472887	0	7.74154	3.68328	10.2716	0.472887	-8.37008	1.44e-15	DOWN	-4.03608	3.93e-13	DOWN	LOC104414901	adenylate isopentenyltransferase 5, chloroplastic
Eucgr.D02253	28.0258	27.8462	28.5909	0.922596	1.36238	0.678772	24.2883	21.6788	16.465	0.957935	1.23059	0.886289	84.4629	26.3295	62.4321	3.07482	-4.80372	2.7e-23	DOWN	-4.03568	1.79e-18	DOWN	LOC104442073	(+)-neomenthol dehydrogenase
Eucgr.B03931	11.9012	22.0432	20.9934	0.152447	0	0.316516	4.43948	11.9866	7.61737	0.535	0.154167	0.964078	54.9378	4.75599	24.0434	1.65325	-7.15509	7.83e-32	DOWN	-4.03495	4.45e-16	DOWN	LOC104434051	transcription factor FER-LIKE IRON DEFICIENCY-INDUCED TRANSCRIPTION FACTOR
Eucgr.J01089	5.16122	4.40911	5.10272	0.219166	0	0.10338	4.37309	4.38321	3.16075	0.567823	0.197154	0	14.6731	4.47647	11.917	0.764977	-5.30165	7.07e-20	DOWN	-4.03451	8.2e-15	DOWN	LOC104421794	patatin-like protein 6
Eucgr.L01403	4.56619	2.67046	4.16431	0.576026	0.313342	0.487883	8.59066	7.25783	8.86158	0.477081	0.298704	0.650128	11.401	9.39189	24.7101	1.42591	-2.90617	2.8e-08	DOWN	-4.0264	3.63e-16	DOWN	LOC104429533	geraniol 8-hydroxylase
Eucgr.E03614	124.526	128.444	174.467	13.5321	19.4402	25.0722	451.819	362.434	368.428	21.253	22.008	21.6462	427.437	496.331	1182.68	64.9072	-2.53907	9.66e-10	DOWN	-4.02326	4.19e-20	DOWN	LOC104445486	transcription factor bHLH112
Eucgr.H02920	0.159508	0.153675	0.173208	0	0.281504	0.463189	4.31826	7.04968	8.58614	0.351013	0.757221	0.43837	0.486391	5.06295	19.9541	1.5466	0	1	NC	-4.02271	3.05e-16	DOWN	LOC104417171	omega-hydroxypalmitate O-feruloyl transferase
Eucgr.J01073	1.03827	2.99094	2.02203	0.531594	0.388233	0.763431	6.62387	8.97278	8.53146	0.951412	0.646693	0.274973	6.05124	7.77554	24.1281	1.87308	-1.84849	0.0058962	DOWN	-4.02116	4.64e-14	DOWN
Eucgr.E00560	2.87751	1.80569	2.67502	34.9075	36.3749	44.2502	156.365	133.997	154.372	144.354	144.523	145.051	7.35822	236.99	444.734	433.928	4.52992	3.04e-22	UP	0.248224	0.595054	NC	LOC104443783	protein P21
Eucgr.F02931	1.59035	1.04311	0.93226	0.490141	0.102972	0	5.50466	4.86272	4.5481	0.173986	0.527921	0.306514	3.56572	5.60763	14.9155	1.00842	-2.11556	2.95e-05	DOWN	-4.01967	2.52e-17	DOWN	LOC104449786	probable sucrose-phosphate synthase 4
Eucgr.B02306	3.71653	2.694	2.33209	0.07336	0.114822	0	8.98289	7.97049	7.21524	0.757799	0.079283	0.676903	8.74262	9.09772	24.1686	1.51398	-4.82812	1.7e-14	DOWN	-4.01637	6e-17	DOWN	LOC104432691	protein plastid transcriptionally active 16, chloroplastic
Eucgr.K02725	10.3229	13.4223	11.3233	0.223279	0.561118	0.911695	2.45469	4.19958	2.16097	0.242306	0.235846	0	35.0685	3.9275	8.81524	0.478152	-4.43707	7.04e-17	DOWN	-4.01429	4.37e-10	DOWN
Eucgr.F02398	4.82704	9.30543	8.20633	2.14873	1.67866	0.774824	3.26257	3.56279	3.95858	0.216046	0.080567	0.616178	22.3388	5.71605	10.7839	0.912791	-1.77092	5.7e-05	DOWN	-4.01268	1.64e-13	DOWN	LOC104449363	ent-kaurene oxidase, chloroplastic
Eucgr.I00580	22.0296	13.9898	10.2491	0.428491	0.067747	0.260287	35.3387	39.791	28.8348	2.31521	2.37668	1.92518	46.2685	35.6668	103.965	6.61708	-5.45972	3.91e-26	DOWN	-4.01202	2.78e-19	DOWN	LOC104418352	serine hydroxymethyltransferase, mitochondrial
Eucgr.F02683	27.1039	27.0113	19.0479	0.04894	0	0.491796	23.9892	35.0132	25.0163	1.6601	1.34154	2.08113	73.1632	24.481	84.0187	5.08278	-7.23236	1.8e-33	DOWN	-4.01191	1.13e-18	DOWN	LOC104451958	3-ketoacyl-CoA synthase 13
Eucgr.J02901	0.418082	0.087084	0.127672	4.54759	6.79155	5.62845	18.2642	9.43561	12.7515	22.6682	20.1643	22.2881	0.632838	30.6842	40.4514	65.1206	5.71247	4.7e-22	UP	0.90177	0.0368405	NC	LOC104424149	probable LRR receptor-like serine/threonine-protein kinase At1g05700
Eucgr.H04370	0.306277	0.149004	0.917656	0	0	0.424344	8.16702	4.12399	1.53208	0.267878	0	0.459998	1.37294	8.59136	13.8231	0.727876	0	1	NC	-4.00743	1.98e-13	DOWN	LOC104415451	probable aldo-keto reductase 1
Eucgr.C02659	0	0	0.111798	4.85246	6.20615	3.47388	1.43305	0.911873	0.547942	1.05819	0.589251	1.25042	0.111798	11.1131	2.89286	2.89786	7.50601	5.11e-22	UP	0	1	NC	LOC104439811	WRKY transcription factor WRKY76
Eucgr.A02154	9.44112	10.5599	9.50767	5.5313	4.66525	5.35848	18.5361	16.9706	21.665	1.2057	0.989497	1.09869	29.5087	28.5598	57.1717	3.29389	-0.527217	0.236327	NC	-4.00711	6.07e-19	DOWN	LOC104443419	protein DETOXIFICATION 24
Eucgr.L02000	0.427421	0.500621	0.549538	2.5093	0.820822	3.42188	4.36081	6.57732	4.61676	0.488832	0	0	1.47758	8.60351	15.5549	0.488832	1.66573	0.00214929	UP	-4.00698	2.16e-13	DOWN	LOC104430201	heavy metal-associated isoprenylated plant protein 3
Eucgr.B03628	2.57372	1.14988	1.30807	0.280136	0	0	2.80318	2.43478	1.28783	0	0.197017	0.366007	5.03167	2.80318	6.52579	0.563024	-4.00753	1.12e-06	DOWN	-4.0052	1.15e-07	DOWN	LOC104433794	uncharacterized LOC104433794
Eucgr.B00139	411.408	414.262	468.189	16.0539	18.5094	25.2055	529.797	768.755	666.881	36.7654	36.571	34.8967	1293.86	573.512	1965.43	108.233	-4.06152	1.8e-20	DOWN	-4.00491	5.7e-20	DOWN	LOC104434230	4-coumarate--CoA ligase-like 9
Eucgr.F00178	36.4991	27.4482	30.7068	19.7055	15.8331	29.0059	49.4716	47.9573	49.3402	2.97118	3.54681	2.323	94.6541	94.3106	146.769	8.84099	-0.126852	0.798981	NC	-4.00148	2.64e-19	DOWN	LOC104447861	isoflavone 3'-hydroxylase
Eucgr.D01944	22.9593	16.9129	19.9666	0.758019	1.32868	1.57464	29.3237	30.0769	30.1751	1.2741	2.12832	1.504	59.8388	32.227	89.5756	4.90642	-3.92617	2.07e-17	DOWN	-4.00038	7.47e-19	DOWN	LOC104441821	PGR5-like protein 1A, chloroplastic
Eucgr.H02605	13.9053	11.3132	10.9112	0.760361	0.268687	0.456407	7.92278	8.51136	10.8966	0.899173	0.446446	0.673023	36.1297	8.64787	27.3307	2.01864	-4.31414	1.27e-17	DOWN	-3.99871	4.25e-16	DOWN	LOC104414223	2-methylene-furan-3-one reductase
Eucgr.F01676	38.5558	82.3766	38.5333	3.54929	2.34905	5.96374	21.6421	35.4727	34.8786	1.67813	1.84443	1.56647	159.466	29.9549	91.9934	5.08902	-3.29216	3.54e-14	DOWN	-3.9987	2.07e-18	DOWN	LOC104448865	probable cinnamyl alcohol dehydrogenase 6
Eucgr.D01298	0	0.206479	0.149946	0	0	0	2.32658	1.27176	2.8132	0.178047	0	0	0.356425	2.32658	6.41154	0.178047	0	1	NC	-3.99839	1.15e-07	DOWN	LOC104442906	tryptophan synthase beta chain 2, chloroplastic
Eucgr.G03359	14.6109	22.6517	16.6113	0.794452	1.36694	1.14012	38.4501	53.1357	42.8688	2.52057	2.50919	2.79848	53.8738	40.9571	134.455	7.82824	-3.93577	1.82e-17	DOWN	-3.99457	3.51e-19	DOWN	LOC104454637	polyamine oxidase 1
Eucgr.A00333	157.512	82.6395	107.944	3.07873	7.42005	1.88847	51.0825	96.8033	81.8275	41.9291	44.3768	51.5223	348.096	60.3911	229.713	137.828	-4.66552	7.82e-22	DOWN	-0.722384	0.100741	NC
Eucgr.L02947	1.30761	0.277072	0.837021	0.419227	0.633801	1.14907	1.33218	1.99594	1.46543	0	0.190357	0.138358	2.42171	3.11505	4.79355	0.328715	0	1	NC	-3.9902	1.15e-07	DOWN
Eucgr.G02378	0.131946	0.171997	0.116798	0.046994	0	0.048188	1.60172	1.1161	0.373051	0	0.141185	0	0.420741	1.64991	3.09087	0.141185	0	1	NC	-3.99008	5.37e-11	DOWN	LOC104453842	phosphate transporter PHO1 homolog 1
Eucgr.C04352	0.038604	0.062436	0	1.73747	1.92054	2.86692	1.41828	1.13708	1.09088	1.52311	1.65017	1.36265	0.10104	6.20573	3.64624	4.53593	6.72885	8.11e-22	UP	0.46527	0.367256	NC
Eucgr.H03981	134.486	201.855	121.065	0.612752	1.30811	0	141.93	149.075	151.323	8.16506	9.05121	7.78386	457.405	143.238	442.329	25.0001	-7.77635	4.99e-45	DOWN	-3.98642	2.03e-19	DOWN	LOC104415182	major allergen Pru ar 1
Eucgr.D01198	1.36421	2.32715	1.69285	0	0	0	2.22916	1.98813	1.61436	0.068315	0.105103	0.248323	5.38421	2.22916	5.83165	0.421741	-7.57166	5.35e-11	DOWN	-3.98267	4.08e-09	DOWN	LOC104441345	cytochrome P450 714C2
Eucgr.K02797	0.214465	0.104334	0	3.06305	1.86991	7.98903	9.63779	5.51308	6.72374	0.458449	0.855387	0.15197	0.318799	19.4967	21.8746	1.46581	6.40456	1.01e-21	UP	-3.97747	4.48e-15	DOWN	LOC104426224	metalloendoproteinase 3-MMP
Eucgr.J00755	0.436372	0	0.137204	0	0	0	1.1421	1.21946	0.687841	0.121707	0.085585	0.093309	0.573576	1.1421	3.0494	0.300601	0	1	NC	-3.97547	1.03e-08	DOWN	LOC104421507	phospholipase A1-Igamma3, chloroplastic
Eucgr.J00215	3.17145	9.44941	4.97171	0.105702	0	0	8.50681	11.0166	10.4562	0.600506	0.639278	0.654828	17.5926	8.50681	29.9796	1.89461	-7.47955	4.31e-22	DOWN	-3.97099	1.66e-16	DOWN	LOC104421084	GDSL esterase/lipase CPRD49
Eucgr.F01617	43.7804	52.4564	53.2227	16.3953	18.954	26.5979	44.5356	39.1305	55.4176	3.17488	3.51469	2.91669	149.459	90.0876	139.084	9.60626	-0.890531	0.0351331	NC	-3.96771	7.16e-19	DOWN	LOC104448803	B-box zinc finger protein 21
Eucgr.C01686	105.028	101.318	109.483	9.38067	9.33996	11.1413	71.4975	93.1514	81.0121	5.64983	4.23707	4.16214	315.829	91.9787	245.661	14.049	-3.14712	1.38e-13	DOWN	-3.96581	2.8e-19	DOWN	LOC104436997	homeobox protein knotted-1-like 3
Eucgr.F01562	14.7952	22.0386	15.8272	1.58326	0.436381	1.19892	11.5608	12.1615	9.35776	0	0.664287	1.09709	52.661	13.1961	33.08	1.76138	-3.76476	3.64e-15	DOWN	-3.96479	7.52e-16	DOWN	LOC104448749	protein LIKE COV 1
Eucgr.F03248	37.1401	32.6773	34.215	79.3058	57.6827	80.2022	336.968	228.296	271.272	13.7733	13.5381	19.5375	104.032	474.853	836.536	46.8489	1.45744	0.00041802	UP	-3.96352	2.11e-19	DOWN
Eucgr.K03589	14.1655	13.1028	11.9724	0.421727	1.19434	0.099686	7.83772	22.2953	12.8437	0.956794	1.05504	0.664019	39.2407	9.13175	42.9766	2.67585	-4.41307	5.76e-19	DOWN	-3.96126	3.55e-17	DOWN	LOC104426863	GDSL esterase/lipase At4g28780
Eucgr.K01268	14.9983	14.5433	15.5824	0.632878	1.47254	1.25973	30.1106	49.2695	36.1605	2.09512	2.41841	2.41136	45.124	32.8429	115.541	6.9249	-3.52433	6.55e-15	DOWN	-3.95961	6.16e-19	DOWN	LOC104425091	alanine--glyoxylate aminotransferase 2 homolog 3, mitochondrial
Eucgr.C03995	8.71627	8.98868	6.84848	0	0.17451	0.182024	0	0	0	0	0	0	24.5534	0.356534	0	0	-7.43048	1.02e-21	DOWN	0	1	NC	LOC104438369	secoisolariciresinol dehydrogenase
Eucgr.F03757	0	0.943672	0.295302	11.2622	11.8046	7.46875	1.31085	3.99671	1.40643	4.01725	3.64308	3.00404	1.23897	20.5842	6.71399	10.6644	5.13919	1.03e-21	UP	0.990651	0.0408759	NC	LOC104450479	pathogenesis-related protein 5
Eucgr.D02577	17.6105	12.7886	18.8337	8.97417	14.6079	6.65032	14.046	14.486	12.6205	0.787719	0.550704	0.657405	49.2328	35.3043	41.1526	1.99583	0.0189077	0.975871	NC	-3.95685	2.09e-17	DOWN	LOC104442333	pectin acetylesterase 8
Eucgr.G01755	15.2034	14.487	26.5493	0	0.193198	0	26.6174	16.9012	13.5493	0.902296	1.39895	1.3369	56.2397	26.8106	57.0679	3.63815	-7.92884	1.93e-25	DOWN	-3.95583	6.34e-16	DOWN	LOC104453404	uncharacterized LOC104453404
Eucgr.E03358	121.253	116.926	145.615	6.31542	6.55932	4.20519	49.4549	54.5009	53.0737	30.8299	30.1492	28.9987	383.793	60.2195	157.029	89.9778	-4.23828	1.07e-21	DOWN	-0.544824	0.214732	NC	LOC104445311	uncharacterized LOC104445311
Eucgr.A00220	1.3587	3.3454	1.20222	0.285226	0.654654	0.485004	4.50464	3.89522	3.83451	0.596952	0.074931	0.016866	5.90632	5.6443	12.2344	0.688749	-1.94071	0.00166966	DOWN	-3.94857	5.29e-11	DOWN
Eucgr.K01868	114.448	88.0482	87.9254	38.641	27.9946	35.0081	148.833	171.602	169.119	8.80668	9.0506	10.0453	290.422	211.836	489.554	27.9026	-1.16788	0.0048388	DOWN	-3.94791	2.51e-19	DOWN	LOC104425518	UPF0481 protein At3g47200
Eucgr.G01782	98.7054	117.477	100.957	12.8969	18.641	20.2566	262.146	317.548	320.785	17.5276	18.9713	16.8347	317.139	301.044	900.478	53.3336	-2.34157	1.55e-08	DOWN	-3.94689	1.69e-19	DOWN	LOC104453432	uncharacterized LOC104453432
Eucgr.G00423	31.9542	35.1971	23.1505	1.30363	1.7403	0	0	0	0	0	0	0	90.3018	1.7403	0	0	-4.577	1.14e-21	DOWN	0	1	NC
Eucgr.J00477	154.557	144.458	109.285	36.0783	35.9334	26.4475	429.842	496.487	484.533	25.4537	26.4872	28.0258	408.3	492.223	1410.86	79.9667	-1.72404	2.61e-05	DOWN	-3.94588	1.66e-19	DOWN	LOC104423416	cytochrome P450 94C1
Eucgr.H03642	1.09984	0.709884	1.15401	0	0	0.093845	1.7907	2.03036	1.68636	0.072883	0.206054	0.019662	2.96373	1.88454	5.50742	0.298599	-4.15212	2.47e-09	DOWN	-3.94522	3.46e-13	DOWN	LOC104414937	pyruvate, phosphate dikinase, chloroplastic
Eucgr.D00253	0.35315	0.2238	0.643826	5.04801	5.34616	7.57325	6.47971	3.64802	4.63243	5.04275	4.40249	4.7398	1.22078	19.3991	14.7602	14.185	5.01758	1.24e-21	UP	0.236529	0.629344	NC	LOC104440751	phospholipase A1-Igamma1, chloroplastic
Eucgr.C01178	4.78533	5.35433	3.17183	0	0.207553	0	3.95523	5.08506	5.48656	0.127657	0.276466	0	13.3115	4.16278	14.5268	0.404123	-5.30275	1.09e-16	DOWN	-3.94316	8.7e-14	DOWN	LOC104436693	ethylene-responsive transcription factor WIN1
Eucgr.L03617	23.8045	23.1811	20.506	14.2331	14.8562	8.50466	63.1128	80.2493	86.6005	4.1352	5.04496	5.13691	67.4916	86.4737	229.963	14.3171	0.0153781	1	NC	-3.93996	1.88e-17	DOWN
Eucgr.J02158	3.20062	2.59985	2.9531	0	0.101315	0.098341	1.85133	3.08211	2.25795	0.360204	0	0.132837	8.75357	2.05098	7.19139	0.493041	-5.38219	1.01e-16	DOWN	-3.93911	2.39e-13	DOWN	LOC104422575	type IV inositol polyphosphate 5-phosphatase 7
Eucgr.F02436	11.1571	17.5036	14.1719	4.8039	3.88913	2.53276	3.78466	4.27997	3.97094	0.176831	0.419613	0.184469	42.8326	10.2066	12.0356	0.780913	-1.73171	5.29e-05	DOWN	-3.93728	6.92e-13	DOWN	LOC104449379	uncharacterized methyltransferase At1g78140, chloroplastic
Eucgr.J00821	0.803717	0.572317	0.185265	19.1433	17.3391	27.5179	7.45187	9.30886	10.0165	0.624712	0.713328	0.539856	1.5613	52.3089	26.7773	1.8779	6.22361	1.83e-33	UP	-3.92782	7.99e-17	DOWN	LOC104423495	linoleate 13S-lipoxygenase 2-1, chloroplastic
Eucgr.F04301	0	0	0.063631	0	0	0	2.31205	1.71325	1.96883	0.167073	0.129185	0.065581	0.063631	2.31205	5.99413	0.361839	0	1	NC	-3.92561	8.73e-12	DOWN
Eucgr.L01521	0.084025	0	0.086033	0	0	0	2.23894	0.518364	1.53485	0	0	0.092387	0.170058	2.23894	4.29215	0.092387	0	1	NC	-3.92245	2.53e-07	DOWN
Eucgr.C00821	4.16242	6.68275	7.35465	2.78551	3.43298	3.54717	52.6893	34.2771	33.6938	3.19848	2.52316	2.41216	18.1998	59.6695	120.66	8.13379	-0.408448	0.453891	NC	-3.91825	4.72e-17	DOWN
Eucgr.E00270	73.4126	119.311	87.1481	2.80078	2.15056	1.423	72.2666	123.487	123.465	7.65226	6.02366	6.2184	279.872	75.8401	319.218	19.8943	-5.29345	4.09e-29	DOWN	-3.91814	5.03e-19	DOWN	LOC104443539	cinnamoyl-CoA reductase-like SNL6
Eucgr.J03189	188.238	103.59	242.818	19.3884	15.2074	27.264	288.299	315.389	256.554	15.003	17.6254	17.8348	534.645	330.77	860.242	50.4632	-2.76615	3.6e-11	DOWN	-3.91579	2.97e-19	DOWN	LOC104423282	vacuolar-processing enzyme
Eucgr.K01559	9.19634	8.9347	8.70662	0.346962	0.101954	0	4.05059	2.29445	4.17781	0.165812	0.158212	0.28851	26.8377	4.15254	10.5229	0.612534	-6.94175	3.01e-18	DOWN	-3.91556	8.77e-09	DOWN	LOC104427402	tropinone reductase-like 1
Eucgr.D00758	5.76277	8.75647	6.88563	1.13732	0.298828	0.181591	5.83287	5.8022	6.12224	0.749615	0.261102	0.213085	21.4049	6.31329	17.7573	1.2238	-3.16458	1.22e-11	DOWN	-3.91244	2.26e-15	DOWN	LOC104441105	equilibrative nucleotide transporter 3
Eucgr.J02073	6.48222	20.46	9.47648	0	0.810116	1.12236	11.0569	5.90317	7.33889	0.436356	0.642413	0.429403	36.4187	12.9894	24.2989	1.50817	-3.63766	3.16e-14	DOWN	-3.91127	1.1e-15	DOWN	LOC104422514	transcription factor MYB48
Eucgr.B03752	14.0349	23.1209	16.8231	0.221425	1.04851	1.0671	10.4554	14.8515	10.0938	0.926292	0.574222	0.638729	53.9789	12.571	35.4007	2.13924	-4.29311	2.61e-19	DOWN	-3.90495	1.34e-16	DOWN	LOC104433893	hydroxymethylglutaryl-CoA lyase, mitochondrial
Eucgr.G03355	1.73723	3.73148	3.57023	3.68629	2.41408	1.3694	6.39081	31.3705	10.8074	0.679316	0.877619	1.47757	9.03894	10.1743	48.5687	3.0345	0.133243	0.815114	NC	-3.90147	1.81e-17	DOWN	LOC104454623	cinnamoyl-CoA reductase 1
Eucgr.F00489	66.2251	46.8716	84.6009	23.2317	27.1253	26.8765	142.357	162.199	155.302	8.40761	9.89074	9.33077	197.698	196.358	459.858	27.6291	-0.991604	0.0176747	NC	-3.89351	5.85e-19	DOWN	LOC104448074	probable glucan 1,3-beta-glucosidase A
Eucgr.L01932	5.47068	5.0874	5.60743	76.9624	71.9808	73.3036	60.5532	44.7428	48.3435	85.9663	83.4287	77.4999	16.1655	205.838	153.639	246.895	4.22681	1.74e-21	UP	0.947976	0.0246398	NC	LOC104430130	uncharacterized LOC104430130
Eucgr.I01242	25.7141	48.8595	32.1696	14.9789	10.6349	17.1907	39.4925	54.5222	69.5192	3.45478	3.43318	3.55342	106.743	67.3181	163.534	10.4414	-0.918301	0.0294383	NC	-3.89219	1.17e-18	DOWN	LOC104418811	protein DETOXIFICATION 33
Eucgr.H03352	0	0	0	0	0	0	1.21979	1.2423	1.9157	0	0	0	0	1.21979	4.37779	0	0	1	NC	-3.8911	9.34e-08	DOWN	LOC104414713	60S ribosomal protein L7a-1-like
Eucgr.D02374	4.68124	1.77616	3.18693	0.015216	0.053854	0.023827	2.65854	2.80459	2.36681	0.16451	0.200779	0.128944	9.64432	2.73622	7.82994	0.494233	-5.41078	4.62e-24	DOWN	-3.88923	2.46e-16	DOWN	LOC104442178	protein TSS
Eucgr.K00321	64.1281	59.2458	56.4315	4.98057	5.34611	8.07979	41.3767	58.2573	56.2333	3.19501	3.77545	3.17374	179.805	54.8026	155.867	10.1442	-3.02925	1.44e-12	DOWN	-3.87965	2.71e-18	DOWN	LOC104424467	ethylene-responsive transcription factor CRF4
Eucgr.H03360	3.42735	4.76725	4.14424	0	0	0.089776	4.16628	7.21884	4.72077	0.268799	0.472784	0.530138	12.3388	4.25606	16.1059	1.27172	-5.86615	4.74e-18	DOWN	-3.87767	1.39e-14	DOWN	LOC104414719	double-stranded RNA-binding protein 3
Eucgr.C01938	0.218353	0	0.155824	0.12801	0.08418	0.066815	35.0292	44.8596	45.9355	2.54776	2.48355	2.21081	0.374177	35.1802	125.824	7.24212	0	1	NC	-3.87665	2.51e-18	DOWN	LOC104437131	scopoletin glucosyltransferase
Eucgr.D01706	4.38946	2.87283	4.38815	0	0	0.274993	6.91152	15.5261	6.29975	0.469642	0.854971	0.243381	11.6504	7.18651	28.7374	1.56799	-5.53629	1.36e-10	DOWN	-3.87405	8.9e-13	DOWN
Eucgr.E03685	7.2439	7.69635	7.00455	0.885887	1.08325	1.92717	5.57883	14.0566	6.95537	0.467768	0.394713	0.490595	21.9448	8.58924	26.5908	1.35308	-1.63652	0.000265656	DOWN	-3.87014	6.16e-16	DOWN	LOC104445516	geraniol 8-hydroxylase
Eucgr.C04019	0.466181	0.411903	1.14641	0	0.042617	0	1.77031	1.28681	1.9659	0.105259	0.065283	0.142707	2.02449	1.81292	5.02302	0.313249	-3.4152	3.76e-07	DOWN	-3.86962	7.35e-13	DOWN	LOC104438390	histidine kinase 5
Eucgr.D01757	5.24655	10.1682	6.7368	2.49761	5.96162	9.14938	35.0057	32.5115	35.6925	2.10448	2.00898	2.19816	22.1515	50.1167	103.21	6.31161	0.173016	0.727704	NC	-3.86858	3.74e-18	DOWN	LOC104441667	calcineurin B-like protein 7
Eucgr.K03513	80.9463	122.756	88.9325	5.53194	5.42006	3.48213	42.8065	75.936	72.5119	3.93207	4.04194	3.79158	292.635	51.7086	191.254	11.7656	-4.30585	4.76e-22	DOWN	-3.86642	1.31e-18	DOWN	LOC104426788	ethylene response sensor 1
Eucgr.B03654	51.5726	20.45	11.9922	212.755	260.989	579.637	101.023	108.414	124.539	77.8634	80.2168	81.2399	84.0148	941.649	333.977	239.32	4.16134	2.78e-21	UP	-0.17274	0.719399	NC	LOC104433814	beta-glucosidase 13
Eucgr.L01046	0.323888	0.062565	0.572732	4.36185	3.61202	3.4389	25.4292	22.9871	27.7142	1.89212	2.01042	2.47124	0.959185	32.4801	76.1305	6.37377	4.22554	2.9e-13	UP	-3.86317	2.44e-17	DOWN	LOC104429143	crocetin glucosyltransferase, chloroplastic
Eucgr.F00492	0.071791	0.104428	0.230674	7.73555	4.44438	3.05926	5.10095	3.61418	4.98849	2.1477	2.42209	2.15374	0.406893	12.6046	13.7036	6.72353	5.45058	2.88e-21	UP	-0.48915	0.302127	NC	LOC104448077	cytochrome P450 87A3
Eucgr.H00958	0.847174	1.04838	1.21396	0.114617	0.16377	0.18354	0.748423	1.77191	0.716855	0	0.055304	0.136069	3.10951	1.09573	3.23719	0.191373	-2.3789	6.96e-06	DOWN	-3.85995	2.07e-11	DOWN	LOC104456649	ABC transporter B family member 13
Eucgr.I00566	15.8314	15.0659	15.2338	3.29098	3.16577	3.08061	32.3249	60.6584	40.3473	2.84255	2.86167	2.53929	46.131	38.5713	133.331	8.2435	-1.99546	2.06e-06	DOWN	-3.8538	2.18e-18	DOWN	LOC104418340	probable 1-deoxy-D-xylulose-5-phosphate synthase 2, chloroplastic
Eucgr.F03472	111.701	163.857	132.376	4.55861	3.52123	0.956944	41.5739	52.2496	66.931	4.32516	2.81165	3.73084	407.934	46.052	160.754	10.8676	-5.26916	4.71e-29	DOWN	-3.84601	4.74e-18	DOWN	LOC104450244	uncharacterized LOC104450244
Eucgr.A02191	5.42655	4.19899	7.32378	0	0	0.098672	5.90891	6.26723	4.00894	0.308063	0.630819	0.314708	16.9493	6.00758	16.1851	1.25359	-6.22312	1.32e-20	DOWN	-3.8457	2.18e-14	DOWN	LOC104443760	WAT1-related protein At5g07050
Eucgr.I00228	9.0864	8.54452	10.7705	1.01407	0.932228	1.12487	9.20568	7.97683	9.31854	0.659228	0.553434	0.813031	28.4014	11.2628	26.501	2.02569	-3.25759	6.31e-13	DOWN	-3.83973	9.9e-17	DOWN	LOC104418142	WD repeat-containing protein 44
Eucgr.E00171	6.80971	9.2622	5.41925	1.75883	3.16463	3.47728	3.92854	3.75367	5.73981	0.409791	0.161485	0.371141	21.4912	10.5704	13.422	0.942417	-1.12121	0.0110821	DOWN	-3.83725	4.42e-14	DOWN	LOC104443460	O-glucosyltransferase rumi homolog
Eucgr.B03286	7.46265	14.164	14.449	5.00552	3.17768	4.15061	8.06859	9.77773	7.50158	0.263359	0.511622	0.758705	36.0756	15.3969	25.3479	1.53369	-1.20077	0.00636697	DOWN	-3.82809	4.27e-14	DOWN	LOC104433501	uncharacterized LOC104433501
Eucgr.B01420	39.669	83.0798	49.6668	10.8991	9.70644	7.20455	104.164	114.768	142.687	7.15007	7.55003	7.84297	172.416	121.075	361.62	22.5431	-2.30744	2.47e-08	DOWN	-3.82779	1.44e-18	DOWN	LOC104434803	probable protein phosphatase 2C 33
Eucgr.G01538	55.8635	25.4641	55.2064	1.65746	1.21242	1.57415	0	0.092448	0	0	0	0.126656	136.534	2.78657	0.092448	0.126656	-4.76464	3.61e-21	DOWN	0	1	NC	LOC104455400	ABC transporter G family member 15
Eucgr.F03628	10.3247	12.92	9.50847	163.41	128.524	131.949	82.496	77.0797	84.2755	79.1554	78.5575	80.5681	32.7532	342.968	243.851	238.281	4.16379	3.64e-21	UP	0.199525	0.676018	NC	LOC104452150	protein LYK5
Eucgr.I02212	6.45183	4.35174	5.48521	2.68825	2.98586	1.66461	12.5058	9.39633	10.1811	0.46736	0.818748	0.977655	16.2888	17.1563	32.0833	2.26376	-0.789606	0.0763328	NC	-3.82677	1.45e-16	DOWN	LOC104419564	MLO-like protein 10
Eucgr.J02113	21.4304	39.8146	25.4768	5.80795	3.7515	1.88351	59.5161	38.5154	60.3682	3.39843	4.02911	3.363	86.7218	65.1511	158.4	10.7905	-2.60503	6.46e-10	DOWN	-3.81857	3.25e-18	DOWN	LOC104422542	AP2-like ethylene-responsive transcription factor TOE3
Eucgr.G03258	26.5023	45.0149	28.6866	5.87155	2.5365	1.75562	15.5033	18.7484	15.2321	1.19094	1.4732	0.933523	100.204	19.7954	49.4837	3.59766	-3.1608	2e-13	DOWN	-3.81621	1.95e-17	DOWN	LOC104454562	scarecrow-like protein 3
Eucgr.K00795	1.85215	4.01315	2.1777	0.148364	0.110763	0.114762	9.19313	6.5729	8.64954	0.698498	0.613655	0.332085	8.043	9.41865	24.4156	1.64424	-3.63686	9.23e-08	DOWN	-3.8162	7.66e-15	DOWN	LOC104424756	2-alkenal reductase (NADP(+)-dependent)
Eucgr.K02062	2.31881	1.77387	2.326	2.00047	2.15616	1.68234	0.712718	1.72894	1.05534	0.16514	0	0	6.41868	4.55122	3.49699	0.16514	0.202895	0.7222	NC	-3.81501	2.31e-07	DOWN	LOC104425658	IQ domain-containing protein IQM3
Eucgr.H01336	3.06	3.95158	3.81712	0.573658	0.438779	0.085242	2.86092	2.01073	1.70943	0.271127	0.066728	0.177924	10.8287	3.38494	6.58109	0.515779	-3.10164	7.07e-11	DOWN	-3.81139	5.21e-13	DOWN	LOC104456902	transcription factor PIF3
Eucgr.H01980	7.3651	5.31943	5.58472	0	0	0	2.31695	3.35414	1.96617	0	0	0.28845	18.2692	2.31695	7.63726	0.28845	-6.95012	2.68e-18	DOWN	-3.81045	5.03e-09	DOWN	LOC104416764	salicylic acid-binding protein 2
Eucgr.A00998	29.3967	34.7765	31.884	1.3918	1.144	0.525506	1.56855	1.42639	1.83907	1.33033	1.8163	0.768821	96.0571	3.23805	4.834	3.91545	-4.33322	4.59e-21	DOWN	0.164923	0.787616	NC	LOC104434287	transcription factor PIL1
Eucgr.I01883	3.57077	20.4451	5.46569	1.60008	1.0533	1.65905	21.3687	7.05307	15.874	0.997176	1.22973	0.49556	29.4815	24.0811	44.2957	2.72246	-2.33653	5.26e-07	DOWN	-3.81033	1.78e-15	DOWN
Eucgr.E00460	5.84282	11.9419	8.26617	0.13199	0.09548	0.232661	0.672368	1.28996	0.60095	0.640481	0.085278	0.795402	26.0509	1.00051	2.56328	1.52116	-5.13379	4.67e-21	DOWN	0	1	NC	LOC104443715	probable trehalose-phosphate phosphatase F
Eucgr.B01905	48.0113	66.5985	53.9514	18.5704	18.9072	14.1218	62.9816	77.7113	68.7389	5.10002	4.00381	4.64837	168.561	96.0107	209.432	13.7522	-1.38572	0.000774281	DOWN	-3.80188	3.61e-18	DOWN	LOC104432275	F-box/LRR-repeat protein 3
Eucgr.B02639	77.8713	74.8839	81.3056	0.93445	0.915865	0.868255	87.7997	89.313	100.288	5.83193	7.43903	5.13159	234.061	89.5838	277.401	18.4026	-6.33455	1.53e-35	DOWN	-3.79916	4.91e-18	DOWN	LOC104432998	non-functional NADPH-dependent codeinone reductase 2
Eucgr.H05062	129.728	150.276	140.18	20.4386	15.363	27.0394	162.254	169.629	182.791	9.71318	11.52	11.985	420.184	204.656	514.674	33.2182	-2.37038	9.35e-09	DOWN	-3.79555	2.33e-18	DOWN	LOC104415957	chloride channel protein CLC-c
Eucgr.A01653	3.89559	2.52631	2.13465	0.508691	0.892853	0.687243	16.7476	25.2523	16.8436	1.37539	1.17071	1.14023	8.55656	18.3277	58.8435	3.68633	-2.22732	2.92e-05	DOWN	-3.79537	4.83e-17	DOWN	LOC104439301	hypothetical protein
Eucgr.D00203	18.8099	5.95637	12.6751	3.5667	2.91076	1.43834	134.877	153.125	153.795	9.84776	9.39631	9.18544	37.4414	139.226	441.797	28.4295	-1.98065	3.61e-06	DOWN	-3.79065	3.43e-18	DOWN	LOC104440724	flavonoid 3'-monooxygenase
Eucgr.H03091	0.720468	1.15853	0.808092	0.486409	1.24358	1.32724	3.35333	5.46528	3.97036	0	0.70645	0	2.68709	5.92415	12.789	0.70645	0	1	NC	-3.78836	1.31e-08	DOWN	LOC104414523	ethylene-responsive transcription factor ERF096
Eucgr.C01263	0	0	0	0	0	0	7.33464	14.7166	14.0864	0.878803	1.00201	0.809391	0	7.33464	36.1377	2.6902	0	1	NC	-3.78813	2.88e-14	DOWN
Eucgr.C00159	0	0	0	0	0.043199	0	1.56873	1.42758	1.19035	0	0.083613	0.138821	0	1.61193	4.18667	0.222434	0	1	NC	-3.78748	5.71e-11	DOWN	LOC108957956	glutamate receptor 2.7-like
Eucgr.H02638	1.75644	0.382292	1.31893	15.9683	10.0535	23.2978	41.4708	31.7117	26.1574	15.3215	15.9903	14.78	3.45766	74.8222	99.34	46.0918	4.37128	5.66e-21	UP	-0.718677	0.0966807	NC	LOC104414252	crocetin glucosyltransferase, chloroplastic
Eucgr.J00434	11.9037	19.1573	16.8804	0	0.398491	0.282149	3.93927	5.91045	4.17096	2.39429	3.59642	2.55895	47.9413	4.61991	14.0207	8.54965	-6.19247	5.71e-21	DOWN	-0.581827	0.276211	NC	LOC104421266	stress-response A/B barrel domain-containing protein At5g22580
Eucgr.J01639	0.194759	0.364851	0.265493	0.063815	0.022163	0.088937	7.72668	4.61634	4.23128	0.206547	0.710846	0.372715	0.825103	7.83778	16.5743	1.29011	0	1	NC	-3.78726	2.63e-15	DOWN
Eucgr.D01190	27.83	5.18876	20.7465	33.03	28.7636	21.4642	2.76433	1.97662	1.38619	0	0.095486	0.284503	53.7652	52.9921	6.12714	0.379989	0.846704	0.0458203	NC	-3.78651	5.03e-11	DOWN	LOC104441339	premnaspirodiene oxygenase
Eucgr.F00158	2.23021	3.41522	2.05102	0.279316	0.216975	0.080357	0.69535	3.07394	0.467681	0	0.12067	0	7.69644	0.992682	4.23697	0.12067	-3.8923	3.22e-11	DOWN	-3.77837	2.78e-09	DOWN	LOC104447847	isoflavone 3'-hydroxylase
Eucgr.J02358	8.73417	5.01408	8.31327	125.722	78.707	81.1388	43.3664	42.0558	38.375	54.4047	57.0698	58.3902	22.0615	203.212	123.797	169.865	4.15016	6.33e-21	UP	0.722396	0.0931725	NC	LOC104422717	AAA-ATPase At3g50940
Eucgr.J00403	0.583664	0.521878	0.311559	0	0.074674	0.137093	1.22517	1.91624	1.79359	0.167064	0	0.151991	1.4171	1.43693	4.935	0.319055	0	1	NC	-3.77626	1.65e-10	DOWN	LOC104421237	lysosomal Pro-X carboxypeptidase
Eucgr.K03218	3.02498	2.40211	2.82376	6.18805	7.78887	8.14628	18.7231	13.4152	15.2008	1.37079	1.07759	0.814973	8.25085	34.6582	47.339	3.26336	1.98158	3.69e-06	UP	-3.77434	6.85e-17	DOWN	LOC104427912	MLO-like protein 3
Eucgr.L01848	20.4552	19.2326	26.1298	240.424	250.677	337.31	74.4998	36.8485	40.3686	72.7636	71.1166	72.3963	65.8176	662.486	151.717	216.276	4.12845	6.86e-21	UP	0.805294	0.0600099	NC	LOC104430040	persulfide dioxygenase ETHE1 homolog, mitochondrial
Eucgr.B03061	0.662465	0.547753	0.250786	0.166727	0	0	5.4126	3.52001	4.63449	0.577003	0	0.735717	1.461	5.4126	13.5671	1.31272	0	1	NC	-3.77208	3.19e-12	DOWN
Eucgr.A01644	2.57269	0.254303	2.27412	27.2763	17.8303	23.5169	6.16762	4.11466	4.88788	8.8768	7.92156	6.78621	5.10111	47.5148	15.1702	23.5846	4.30948	7.97e-21	UP	0.931432	0.0331455	NC	LOC104456233	geraniol 8-hydroxylase
Eucgr.L01778	0	0	0.252515	0	0	0	2.73197	2.36253	2.29996	0.286474	0.313723	0.213346	0.252515	2.73197	7.39445	0.813543	0	1	NC	-3.7714	1.31e-08	DOWN	LOC104429953	uncharacterized LOC104429953
Eucgr.H04815	37.2745	21.7845	34.9997	0.665989	2.33347	1.4306	7.4935	6.07809	4.22588	6.77877	6.30284	6.66956	94.0586	11.2576	17.7975	19.7512	-4.28417	8.69e-21	DOWN	0.447765	0.327448	NC	LOC104415812	inositol-3-phosphate synthase
Eucgr.B03728	2.17814	0.302976	0.965201	25.6429	12.8975	17.106	19.0602	12.9859	14.6426	8.3886	5.63334	7.2486	3.44632	49.0636	46.6886	21.2705	4.58853	8.9e-21	UP	-0.867824	0.0507549	NC	LOC104433871	uncharacterized LOC104433871
Eucgr.K02960	1.19177	0.238822	0.574782	0.142938	0.429172	0.894305	0.286338	0.208514	1.43249	0.191296	0	0	2.00537	1.60981	1.92734	0.191296	0	1	NC	-3.76971	1.57e-05	DOWN	LOC104426360	mitoferrin
Eucgr.K00888	12.27	24.586	24.6362	0.555016	1.53293	2.76294	22.7162	17.3339	21.2634	1.38944	1.09656	1.51941	61.4922	27.0121	61.3135	4.00542	-3.25727	2.61e-13	DOWN	-3.76927	7.06e-17	DOWN
Eucgr.H02501	9.3965	17.2869	14.0752	2.35859	3.08101	4.12695	13.1884	10.746	12.7985	0.805077	0.774786	0.973277	40.7586	20.3963	36.7329	2.55314	-1.65582	8.06e-05	DOWN	-3.76916	9.74e-17	DOWN	LOC104417013	ABC transporter B family member 26, chloroplastic
Eucgr.F01436	3.53667	2.7107	4.62968	0	0.216369	0	9.07159	13.0989	8.7568	1.11437	0.548643	0.596548	10.877	9.28796	30.9273	2.25956	-5.42371	5.37e-13	DOWN	-3.76745	1.41e-14	DOWN	LOC104448653	glutathione S-transferase U25
Eucgr.C02816	152.382	229.005	170.57	14.4753	16.5128	15.0754	208.738	187.681	247.585	13.9287	15.3106	13.4964	551.958	240.326	644.004	42.7358	-3.24041	2.11e-14	DOWN	-3.76681	3.82e-18	DOWN	LOC104437694	probable boron transporter 7
Eucgr.H03182	105.724	125.239	108.989	3.71667	2.47124	2.93412	59.3737	63.951	65.5616	4.74175	3.38102	4.10459	339.952	64.7791	188.886	12.2274	-5.10891	6.13e-28	DOWN	-3.76587	9.97e-18	DOWN	LOC104414598	CBL-interacting serine/threonine-protein kinase 4
Eucgr.C00279	4.67133	3.43364	4.72626	2.91028	2.69249	2.63731	8.88268	9.2214	6.67098	1.08894	0.863737	0.960407	12.8312	14.2125	24.7751	2.91308	-0.347719	0.472978	NC	-3.76555	2.64e-16	DOWN
Eucgr.B01275	0.10233	0.245272	0.7645	0	0	0.799189	3.11167	0.511429	2.72149	0.192928	0.178781	0.195573	1.1121	3.91086	6.34459	0.567282	0	1	NC	-3.76441	1.05e-07	DOWN	LOC104425806	monothiol glutaredoxin-S2-like
Eucgr.E00306	144.9	179.019	178.67	5.34861	10.1196	14.081	124.075	127.526	151.649	9.42147	8.40034	9.61643	502.59	148.275	403.249	27.4383	-3.69596	1.13e-17	DOWN	-3.76395	4.31e-18	DOWN	LOC104443574	type I inositol polyphosphate 5-phosphatase 2
Eucgr.H00312	0.908936	2.46644	2.29729	33.2072	30.8449	31.6536	141.214	141.114	139.693	141.579	146.378	136.608	5.67266	203.713	422.022	424.566	4.61882	1.13e-20	UP	0.272479	0.561452	NC
Eucgr.I00012	32.9453	95.9476	50.0508	2.54488	2.53966	1.65319	17.9136	48.0489	43.4507	2.31807	2.05229	2.78225	178.944	22.1064	109.413	7.15261	-4.48564	1.6e-22	DOWN	-3.76156	2.87e-17	DOWN	LOC104417982	myb-related protein 308
Eucgr.K01118	0	0.069403	0	3.04817	2.20084	1.98905	0.240604	0.274348	0.248198	0.216983	0.290291	0.33086	0.069403	4.4305	0.76315	0.838134	7.32346	1.15e-20	UP	0	1	NC	LOC104427279	rust resistance kinase Lr10
Eucgr.D00436	2.03626	1.01607	2.29847	20.806	18.3208	19.9524	7.76011	6.541	6.69681	6.45756	6.93403	6.43504	5.35081	46.0332	20.9979	19.8266	4.25598	1.17e-20	UP	0.0981342	0.849953	NC	LOC104442586	L-type lectin-domain containing receptor kinase IX.1
Eucgr.H00158	51.8038	60.8748	70.889	40.5959	24.2983	37.4574	104.85	99.4246	151.4	9.03313	6.77869	7.52113	183.568	166.606	355.675	23.333	-0.457228	0.304823	NC	-3.7582	1.15e-17	DOWN	LOC104456098	myb-related protein Myb4
Eucgr.L00631	0.960577	0	0.322965	5.3548	5.82091	5.11173	50.1818	45.4297	55.9515	4.2687	4.07584	4.16303	1.28354	61.1144	151.563	12.5076	4.03136	1.21e-13	UP	-3.75714	3.9e-17	DOWN
Eucgr.C00546	28.738	28.9554	33.0007	1.82047	0.735666	0.922709	59.9248	73.093	56.3527	2.91936	6.06762	3.56034	90.6941	61.5832	189.37	12.5473	-4.47864	6.57e-21	DOWN	-3.74629	1.92e-17	DOWN	LOC104436216	dehydration-responsive element-binding protein 3-like
Eucgr.G00574	5.93191	3.95008	5.03003	65.0056	64.4524	84.5482	13.8981	11.82	15.5377	14.411	14.9209	19.4208	14.912	162.899	41.2559	48.7528	4.14883	1.25e-20	UP	0.702946	0.108983	NC	LOC104452697	isoflavone reductase-like protein
Eucgr.E01068	89.997	145.145	88.6202	8.01733	8.50997	7.72395	113.99	96.6477	88.6811	6.84867	6.41458	6.47663	323.763	130.224	299.319	19.7399	-3.41618	1.58e-15	DOWN	-3.74556	7.52e-18	DOWN	LOC104444119	granule-bound starch synthase 1, chloroplastic/amyloplastic
Eucgr.A01061	1639.85	2088.85	1830.04	378.68	361.031	369.304	1650.53	1892.58	2019.47	118.472	124.431	109.378	5558.75	2380.86	5562.58	352.281	-1.92265	2.62e-06	DOWN	-3.74541	5.04e-18	DOWN	LOC104434844	cytochrome b561 and DOMON domain-containing protein At5g35735
Eucgr.F00425	18.1741	33.8266	23.2168	0.186445	0.418835	0.180162	4.74496	11.1553	5.43957	0.341881	0.529759	0.731401	75.2174	5.34396	21.3399	1.60304	-6.56407	7.25e-32	DOWN	-3.74524	1.32e-14	DOWN	LOC104448030	protein ECERIFERUM 1
Eucgr.B02618	1.70221	1.51938	1.34812	0	0.190232	0.033219	1.60634	2.25922	1.59133	0.130777	0.170707	0.106199	4.5697	1.82979	5.45689	0.407683	-4.03204	3.67e-10	DOWN	-3.74159	4.58e-11	DOWN	LOC104432977	pentatricopeptide repeat-containing protein At5g13770, chloroplastic
Eucgr.E01261	9.10313	5.49813	6.79209	0.249965	0.566496	0.147846	15.1596	13.3338	14.2358	1.35801	0.835377	0.955282	21.3933	15.8739	42.7292	3.14867	-4.78795	8.18e-20	DOWN	-3.73717	1.94e-16	DOWN	LOC104444259	phosphoribulokinase, chloroplastic
Eucgr.A02030	8.19066	14.3534	8.02669	0.795736	0.536504	0.246698	3.39219	4.20027	7.39168	0.398445	0.421089	0.362468	30.5707	4.17539	14.9841	1.182	-3.65858	6.05e-15	DOWN	-3.73248	5.99e-14	DOWN	LOC104442309	phytoene synthase 2, chloroplastic
Eucgr.J02258	50.6738	36.7193	68.5783	17.5826	12.1898	11.002	34.0667	32.3653	34.0288	2.38753	2.58824	2.21252	155.971	57.2584	100.461	7.18828	-1.59754	0.000106713	DOWN	-3.72637	4.14e-17	DOWN
Eucgr.F01507	6.40969	11.1837	9.21612	0.561146	1.76011	0.980513	66.1939	60.5118	80.132	4.12784	5.1214	4.17091	26.8095	68.9346	206.838	13.4202	-2.96525	9.36e-10	DOWN	-3.72111	2.85e-17	DOWN	LOC104448702	uncharacterized LOC104448702
Eucgr.B03517	1.12328	0	1.25298	0	0	0	3.94239	1.56929	1.43126	0.139836	0.443848	0.179013	2.37626	3.94239	6.94294	0.762697	0	1	NC	-3.72062	1.7e-07	DOWN
Eucgr.I01716	3.08564	1.65755	1.67065	0.162798	0	0	4.91975	3.29068	4.96153	0.589532	0	0.252118	6.41383	4.91975	13.172	0.84165	-4.86331	1.4e-10	DOWN	-3.71855	6.43e-12	DOWN	LOC104419197	uncharacterized LOC104419197
Eucgr.C00112	10.1942	2.67147	11.1585	0.27464	0.289934	0.148275	1.64914	1.2475	0.417084	0.115732	0.086338	0	24.0241	2.08735	3.31372	0.20207	-5.14403	1.08e-21	DOWN	-3.71344	5.97e-09	DOWN	LOC104435926	protein CHLOROPLAST IMPORT APPARATUS 2
Eucgr.G00388	0.292966	0	0	3.92017	3.67686	5.96707	0	0	0	0.711323	0	0.439194	0.292966	9.64393	0	1.15052	6.53583	1.69e-20	UP	0	1	NC	LOC104454900	ethylene-responsive transcription factor 13
Eucgr.J01164	376.444	758.117	306.501	81.6699	62.173	73.0595	1146.27	1445.68	1757.71	89.9536	88.3925	97.3498	1441.06	1281.51	4349.67	275.696	-2.31704	1.9e-08	DOWN	-3.71291	9e-18	DOWN	LOC104421850	caffeoylshikimate esterase
Eucgr.B00101	12.1673	13.0501	11.0888	0.206295	0.926123	0.511926	6.92471	10.3593	7.90949	0.912088	0.551926	0.53125	36.3061	8.36276	25.1935	1.99526	-4.40879	1.21e-16	DOWN	-3.7106	1.97e-13	DOWN	LOC104416773	thylakoid lumenal 17.9 kDa protein, chloroplastic
Eucgr.B02564	8.13603	39.3483	16.8775	1.00367	1.68438	2.4226	27.0963	29.7666	59.7353	1.9141	2.92784	2.94905	64.3618	31.2033	116.598	7.79099	-3.29453	4.88e-13	DOWN	-3.71029	1.14e-16	DOWN	LOC104432929	zinc finger protein 5
Eucgr.I00492	1.13964	0.768053	1.25264	12.5121	8.70742	19.5308	9.07239	3.72357	3.00249	5.62888	6.64698	5.87294	3.16033	37.3106	15.7985	18.1488	4.46818	1.79e-20	UP	0.508934	0.27039	NC	LOC104418294	scopoletin glucosyltransferase
Eucgr.K01412	0.085944	0	0.091639	0.689913	0.616637	1.59217	7.99985	8.88404	12.426	0.99669	0.881076	0.732543	0.177583	10.2087	29.3099	2.61031	4.99831	1.7e-12	UP	-3.70857	7.26e-16	DOWN	LOC104427358	wall-associated receptor kinase-like 1
Eucgr.A00604	1.38723	0.980598	1.56675	0.974733	0.68203	0.855872	3.30682	2.09113	1.55301	0.267466	0.049938	0.136568	3.93458	4.84472	6.95096	0.453972	-0.476221	0.368289	NC	-3.70805	7.13e-12	DOWN	LOC104453202	lectin-domain containing receptor kinase VI.4
Eucgr.F03080	0.679124	1.25458	0.289394	0.355944	0.078171	0	3.62753	3.86996	3.94808	0.187495	0.505131	0.324019	2.2231	3.7057	11.4456	1.01665	-1.88562	0.00383876	DOWN	-3.70684	5.38e-13	DOWN	LOC104449923	auxin-responsive protein IAA26
Eucgr.D01676	1.74109	1.90421	0.977981	0.112963	0.156932	0.118188	1.71374	1.22332	1.96052	0.027314	0	0.113599	4.62328	1.98886	4.89758	0.140913	-3.17017	4.09e-06	DOWN	-3.70545	8.18e-08	DOWN	LOC104441610	beta-carotene isomerase D27, chloroplastic
Eucgr.G03016	26.8098	22.5314	24.9721	2.90035	2.457	5.08055	21.3538	12.2627	12.5218	1.15567	1.01508	1.19408	74.3132	28.8913	46.1383	3.36483	-2.48356	5.09e-09	DOWN	-3.70365	3.97e-16	DOWN	LOC104454359	proline transporter 2
Eucgr.I01128	122.943	110.371	100.54	5.44773	7.03203	5.48546	53.5472	58.036	50.9774	3.46243	3.553	3.43358	333.854	66.0647	162.561	10.449	-3.93227	3.98e-19	DOWN	-3.70338	3.44e-17	DOWN	LOC104418708	CBS domain-containing protein CBSX2, chloroplastic
Eucgr.C04035	19.8001	43.4164	24.202	9.59686	8.00153	8.17848	36.4801	62.531	53.9084	3.8741	3.88899	2.55443	87.4186	52.6601	152.92	10.3175	-1.3842	0.000865833	DOWN	-3.70118	2.78e-17	DOWN	LOC104438405	monogalactosyldiacylglycerol synthase, chloroplastic
Eucgr.D01723	2.13807	0.486228	1.93683	4.03792	0.586704	0	146.492	253.722	283.815	13.2579	15.6994	16.1041	4.56113	147.078	684.028	45.0614	0.597237	0.394942	NC	-3.69728	1.83e-17	DOWN
Eucgr.C00816	4.62208	8.0083	5.44121	68.5863	59.5247	55.4089	58.5111	27.0053	18.5818	28.6095	25.5149	26.5644	18.0716	173.445	104.098	80.6888	4.08781	2.58e-20	UP	-0.0167615	0.975982	NC	LOC104436420	uncharacterized LOC104436420
Eucgr.D01248	1.40368	1.11575	1.2247	0.627947	0.596675	0.371547	14.2747	9.19942	9.53886	1.02661	0.768485	0.837956	3.74413	15.2429	33.0129	2.63305	-0.760017	0.215325	NC	-3.69649	9.5e-16	DOWN	LOC104442882	ankyrin repeat-containing protein At5g02620
Eucgr.J00935	32.1508	34.1242	32.1328	8.80371	8.04185	10.6327	16.6947	10.4252	15.9635	1.51593	0.893664	0.922362	98.4079	35.3692	43.0834	3.33196	-1.48375	0.000359479	DOWN	-3.69423	6.16e-16	DOWN	LOC104421671	probable E3 ubiquitin-protein ligase LOG2
Eucgr.A00613	120.428	69.1812	96.3825	49.5165	42.0761	49.4067	96.7099	94.9922	73.8008	6.16227	7.31534	7.02304	285.992	188.193	265.503	20.5006	-0.703032	0.100731	NC	-3.69063	3.5e-17	DOWN	LOC104425951	abscisic acid receptor PYL4
Eucgr.H02390	0.34936	0.227211	0.353399	0	0	0	2.5596	3.48289	4.866	0	0.382874	0.216491	0.92997	2.5596	10.9085	0.599365	0	1	NC	-3.68343	2.12e-10	DOWN	LOC104416930	transcription factor bHLH19
Eucgr.D00533	6.10235	5.5093	5.3098	0	0	0.160527	13.1286	16.9436	12.829	1.0763	0.853898	1.30688	16.9214	13.2892	42.9012	3.23708	-7.39436	1.72e-21	DOWN	-3.68223	1.42e-15	DOWN	LOC104440921	GDSL esterase/lipase At5g45910
Eucgr.C00617	34.8107	21.0385	62.125	402.972	432.325	544.665	252.158	116.132	105.734	203.757	204.732	215.532	117.974	1229.15	474.024	624.021	4.02621	3.04e-20	UP	0.671616	0.119159	NC	LOC104436270	ATP-dependent 6-phosphofructokinase 6
Eucgr.K02510	1.58706	0.666875	0.267729	31.1676	21.4866	22.4267	2.78567	1.94623	3.71483	0.230083	0.147274	0.363634	2.52167	46.699	8.44673	0.740991	5.32172	4.9e-28	UP	-3.68115	6.74e-13	DOWN	LOC104426001	UDP-glycosyltransferase 83A1
Eucgr.H03260	2.14648	1.22087	0.625898	1.58278	1.00398	1.00306	1.7928	3.78494	3.96283	0.38121	0.147705	0.239222	3.99324	3.79985	9.54057	0.768137	0	1	NC	-3.67771	5.93e-10	DOWN	LOC104414633	F-box protein PP2-B15
Eucgr.E03209	0.240421	0.293948	0.331147	7.25293	8.43748	8.44252	80.6226	78.6226	71.3995	43.4047	41.9491	44.5292	0.865516	97.5026	230.645	129.883	5.8064	3.14e-20	UP	-0.579851	0.186762	NC
Eucgr.F03873	44.5803	41.4072	47.9508	2.67234	8.46808	10.391	156.629	153.119	184.673	11.0951	11.736	10.7546	133.938	175.488	494.421	33.5857	-2.33509	3.03e-08	DOWN	-3.67668	2.76e-17	DOWN	LOC104450563	protein LURP-one-related 5
Eucgr.D02241	2.91849	3.05884	1.98597	0	0	0	1.96899	2.05228	1.67481	0.108437	0.095282	0.252622	7.9633	1.96899	5.69607	0.456341	-6.37895	2.06e-15	DOWN	-3.67202	1.9e-09	DOWN	LOC104442061	peroxisomal membrane protein 11D
Eucgr.I00734	2.60994	13.8439	3.13543	0.922938	0.239269	0	10.4515	26.4377	26.7475	1.24177	2.26892	1.55128	19.5893	10.6907	63.6367	5.06198	-3.8761	1.6e-10	DOWN	-3.67027	5.68e-15	DOWN
Eucgr.G02823	9.24336	21.3665	11.2298	4.51113	3.62741	2.97184	11.461	10.5018	13.3753	1.0786	0.882506	0.829042	41.8397	18.0603	35.3382	2.79015	-1.60585	0.00012593	DOWN	-3.66707	3.96e-16	DOWN	LOC104454208	aminodeoxychorismate synthase, chloroplastic
Eucgr.F01603	2.85517	3.51078	3.62482	0.53402	1.32126	0.651213	10.4116	9.78841	9.30749	0.839455	0.759622	0.603736	9.99076	12.384	29.5075	2.20281	-1.78083	5.99e-05	DOWN	-3.662	4.24e-16	DOWN	LOC104448791	jacalin-related lectin 3
Eucgr.G02066	24.8387	18.8428	24.9286	0.94059	0.581211	0.618812	3.94555	5.67761	4.21707	0.273689	0.285882	0.417443	68.61	5.14557	13.8402	0.977014	-4.72486	6.91e-23	DOWN	-3.65831	2.79e-13	DOWN	LOC104453627	protein SHOOT GRAVITROPISM 5
Eucgr.B02605	1.92564	0.901743	2.13291	22.8017	19.3851	18.4767	26.2007	15.2818	15.2073	26.5759	27.1139	28.7498	4.96029	64.0624	56.6898	82.4395	4.19068	3.37e-20	UP	0.783681	0.0681259	NC
Eucgr.H02045	0	0	0	3.1566	3.92508	2.60857	0	0	0	0.287143	0.25996	0.347954	0	6.53365	0	0.895057	6.18858	3.43e-20	UP	0	1	NC	LOC104416787	uncharacterized LOC104416787
Eucgr.E02359	0.994178	1.06755	1.4776	21.1366	13.278	11.6013	0.946042	2.6331	1.35458	1.90492	1.93113	1.6933	3.53933	25.8254	4.93373	5.52934	4.38929	3.62e-20	UP	0.392773	0.486411	NC	LOC104444806	PLASMODESMATA CALLOSE-BINDING PROTEIN 4
Eucgr.F03281	1.76869	0.662076	3.26807	0.20853	0.489861	0.390729	7.41947	5.96488	5.67374	0.775943	0.057017	1.09668	5.69884	8.30006	19.0581	1.92964	-2.64193	8.81e-05	DOWN	-3.64456	1.52e-12	DOWN
Eucgr.H03983	1892.76	1483.39	2098.73	525.057	455.251	368.089	2845.59	2841.9	2994.54	191.133	198.531	195.811	5474.87	3668.94	8682.04	585.475	-1.6517	5.33e-05	DOWN	-3.64443	2.85e-17	DOWN	LOC104415184	major allergen Pru ar 1
Eucgr.G01726	61.2723	34.3081	43.9882	2.02477	5.56897	2.62113	64.6181	93.7671	61.4217	5.98025	6.85441	6.32513	139.569	72.8082	219.807	19.1598	-3.89003	1.43e-18	DOWN	-3.6443	5.31e-17	DOWN	LOC104453379	fructose-bisphosphate aldolase 1, chloroplastic
Eucgr.K01031	34.0895	31.7528	36.0968	1.49051	1.73309	1.41929	23.9469	20.086	25.0454	1.36982	1.48795	1.40299	101.939	27.0992	69.0783	4.26075	-3.95674	7.25e-19	DOWN	-3.64403	1.54e-16	DOWN	LOC104424918	two pore calcium channel protein 1A
Eucgr.F02209	66.3649	69.9973	84.0145	6.04658	9.72456	10.4051	161.62	129.592	185.363	10.4473	10.8825	10.5708	220.377	181.749	476.575	31.9006	-2.67503	1.45e-10	DOWN	-3.64396	3.14e-17	DOWN	LOC104449229	CSC1-like protein RXW8
Eucgr.C04220	22.6353	0.382049	28.9049	0	1.28453	0.450602	1.00327	1.08326	0.432077	1.09058	0.202354	0.799405	51.9222	2.7384	2.51861	2.09234	-4.87326	4.27e-20	DOWN	0	1	NC	LOC104438539	SPX domain-containing protein 1
Eucgr.G02111	1.10707	0.702575	0.771484	0.23312	0.326759	0.26445	11.085	16.7737	12.981	1.45166	0.642636	0.944649	2.58113	11.6762	40.8398	3.03895	0	1	NC	-3.64361	6.42e-14	DOWN
Eucgr.F02842	0.113848	0	0.199169	0.299083	0	0.395117	1.63306	1.03064	1.99148	0	0	0	0.313017	2.02818	4.65517	0	0	1	NC	-3.63487	4.61e-07	DOWN	LOC104449708	transcription factor MYB113
Eucgr.K01030	122.762	109.247	128.567	4.79025	6.63162	3.91622	128.863	102.048	121.242	6.51127	7.14533	6.58264	360.575	139.41	352.152	20.2392	-4.11284	1.21e-20	DOWN	-3.63228	4.07e-17	DOWN	LOC104424919	two pore calcium channel protein 1
Eucgr.D00702	9.04719	4.15477	7.13361	0.103363	0.102988	0.322266	0	0	0	0	0.156443	0.085854	20.3356	0.425254	0	0.242297	-5.62591	5.07e-20	DOWN	0	1	NC	LOC104442670	anthocyanidin 3-O-glucosyltransferase 7
Eucgr.G03134	3.5396	2.522	2.0362	41.8186	24.7477	22.9865	10.4593	11.4648	10.5005	15.3013	16.591	15.4164	8.0978	58.1934	32.4246	47.3086	4.19478	5.54e-20	UP	0.867276	0.046249	NC	LOC104454460	expansin-A8-like
Eucgr.B03899	86.3144	85.1587	97.4717	64.9212	66.9702	105.373	249.729	237.699	254.563	18.1074	17.6188	18.3782	268.945	422.073	741.992	54.1044	0.247637	0.593504	NC	-3.6304	4e-17	DOWN	LOC104434020	GABA transporter 1
Eucgr.H04608	71.9972	92.8462	74.5994	25.154	22.4969	14.352	56.1985	62.5457	80.7192	5.60949	4.12128	5.21336	239.443	93.0475	199.463	14.9441	-1.63015	7.19e-05	DOWN	-3.62972	8.02e-17	DOWN	LOC104415658	ACT domain-containing protein ACR4
Eucgr.G01437	5.72001	2.85377	3.92458	0	0.085615	0	0.525474	0.088995	0.084946	0	0.109447	0	12.4984	0.611089	0.699415	0.109447	-7.18562	5.71e-20	DOWN	0	1	NC	LOC104453198	abscisic acid 8'-hydroxylase 4
Eucgr.J00204	2.22472	1.46284	2.67118	29.5174	21.427	24.3892	9.12267	6.65538	4.78372	7.36756	8.28615	7.46097	6.35874	54.9389	20.5618	23.1147	4.09597	6.05e-20	UP	0.461803	0.308474	NC	LOC104421072	putative serine/threonine-protein kinase-like protein CCR3
Eucgr.A02684	1.40069	4.11064	2.04948	0.324032	0.598361	2.57957	2.54923	2.16926	2.21896	0.130108	0.300989	0.039343	7.56081	5.72716	6.93745	0.47044	-0.832355	0.186896	NC	-3.62856	7.47e-08	DOWN
Eucgr.C00715	0.230425	0.451852	0.192061	0	0	0.079298	1.53839	1.5531	1.60188	0.124205	0	0	0.874338	1.61769	4.69338	0.124205	0	1	NC	-3.62852	1.07e-09	DOWN
Eucgr.D02136	1.34438	2.46744	2.31823	0	0.143641	0.11468	2.44131	2.71337	1.84215	0	0.360372	0.131257	6.13006	2.69963	6.99683	0.491629	-2.97484	1.48e-05	DOWN	-3.62833	4.21e-09	DOWN	LOC104441969	calcineurin B-like protein 1
Eucgr.J02077	0.191487	0.290572	0.29157	0.326831	0	0.165126	2.95913	2.57154	3.02622	0.179604	0.230712	0.335942	0.773629	3.12426	8.55689	0.746258	0	1	NC	-3.62322	1.2e-12	DOWN	LOC104422521	monofunctional riboflavin biosynthesis protein RIBA 3, chloroplastic
Eucgr.C00130	0.564244	0.580477	1.00005	5.90129	5.4545	18.5032	5.22153	1.73052	2.46757	4.14669	2.82241	5.04213	2.14477	29.1792	9.41962	12.0112	4.89509	7.45e-20	UP	0.71211	0.13823	NC
Eucgr.H01110	3.67545	2.95517	3.07423	0.583653	0.547892	1.03297	9.09243	9.0845	6.64757	0.57975	0.947641	0.614494	9.70485	10.6733	24.8245	2.14188	-1.99932	6.55e-05	DOWN	-3.62211	2.23e-14	DOWN	LOC104456751	caffeoylshikimate esterase
Eucgr.F01330	4.09775	6.76945	5.81441	7.40704	6.65565	5.50418	85.0399	66.5895	80.5692	4.78841	6.37768	5.30592	16.6816	97.1997	232.199	16.472	0.757894	0.0807973	NC	-3.62144	6.76e-17	DOWN
Eucgr.F03318	4.35049	3.67335	4.59772	6.40609	6.07077	11.6045	25.2777	17.9236	18.7268	1.74052	1.15989	1.33712	12.6216	42.9529	61.9281	4.23754	1.34325	0.00258778	UP	-3.62033	7.41e-15	DOWN	LOC104450132	dynein light chain, cytoplasmic
Eucgr.C04250	70.9716	52.9061	64.3811	20.6657	14.6942	20.3864	22.4294	30.958	28.9625	1.60551	1.24329	1.41058	188.259	57.51	82.3499	4.25938	-1.35315	0.00122871	DOWN	-3.61854	9.75e-15	DOWN	LOC104438564	umecyanin
Eucgr.B02400	24.5244	20.2009	23.1979	22.031	17.7074	23.0286	137.676	119.45	135.163	9.89506	7.82842	9.62567	67.9232	178.412	392.289	27.3492	0.321938	0.482363	NC	-3.61832	6.9e-17	DOWN	LOC104432767	protein UPSTREAM OF FLC
Eucgr.F01690	2.34157	1.27975	1.05221	18.509	15.0725	19.6347	11.3786	9.77956	10.3978	7.06184	6.84189	6.30976	4.67352	46.0858	31.5559	20.2135	4.05431	8.79e-20	UP	-0.449514	0.317092	NC	LOC104451657	jacalin-related lectin 4-like
Eucgr.F00392	10.4162	16.5531	11.6	0.954915	1.73593	0.989242	18.7588	24.5381	30.1173	1.78414	1.34392	2.5724	38.5693	21.484	73.4142	5.70046	-3.37658	1.24e-13	DOWN	-3.6175	3.87e-16	DOWN	LOC104448001	purine permease 1
Eucgr.B00047	0	0	0	0.432495	0	0	0.505323	4.38197	0.627555	0.213568	0.198574	0.106065	0	0.505323	5.51485	0.518207	0	1	NC	-3.61532	1.22e-10	DOWN	LOC104416305	RING-H2 finger protein ATL54
Eucgr.H03997	137.998	43.4533	131.265	6.59786	4.74841	4.23937	133.53	126.193	124.403	9.03745	7.81375	7.45184	312.716	142.517	384.126	24.303	-3.64792	6.87e-14	DOWN	-3.61512	2.77e-15	DOWN	LOC104415195	major allergen Pru ar 1
Eucgr.H03092	7.13366	6.15183	9.55425	3.07816	2.1052	2.3007	24.1535	27.9152	35.557	2.17697	2.1306	2.07083	22.8397	28.5594	87.6257	6.3784	-1.33513	0.00232206	DOWN	-3.61445	3.39e-16	DOWN	LOC104414524	RING-H2 finger protein ATL16
Eucgr.F00228	3.18062	3.69711	1.46721	0	0.608407	0.135532	5.61844	4.79307	6.86588	0.46423	0.316085	0.425797	8.34494	6.36238	17.2774	1.20611	-2.66086	2.26e-06	DOWN	-3.60966	2.65e-12	DOWN	LOC104447896	photosystem I chlorophyll a/b-binding protein 5, chloroplastic
Eucgr.D01952	5.52418	4.94852	4.30535	0.148422	0.60518	0.904783	8.78521	8.03567	7.41909	0.67274	0.444341	0.706497	14.7781	10.2952	24.24	1.82358	-2.6221	7.6e-08	DOWN	-3.6077	9.07e-15	DOWN	LOC104441830	geraniol 8-hydroxylase
Eucgr.A01652	25.1383	8.24142	15.1953	1.01534	0.8024	0.634391	18.7847	14.494	9.90831	1.18887	0.922282	1.11854	48.575	20.2215	43.187	3.22969	-4.31732	2.17e-19	DOWN	-3.60214	2.58e-15	DOWN	LOC104439293	protein NUCLEAR FUSION DEFECTIVE 4
Eucgr.B03944	12.173	12.8168	12.1553	0	0.093587	0	16.5164	14.5738	15.7216	1.01895	1.03628	1.49008	37.1452	16.61	46.8118	3.54531	-8.70278	1.77e-31	DOWN	-3.60011	2.33e-15	DOWN	LOC104434066	WAT1-related protein At5g40240
Eucgr.F00335	1.27581	1.57243	1.38817	0.136849	0.850731	0.800485	2.34993	2.71351	2.51186	0.112887	0.152706	0.515334	4.23641	4.00114	7.57529	0.780927	0	1	NC	-3.59717	2.94e-07	DOWN
Eucgr.F01463	0.111682	0.075474	0	3.4684	3.04976	3.45893	5.59373	5.40257	4.55574	7.60696	8.81096	8.98025	0.187156	12.1024	15.552	25.3982	5.73248	1.17e-19	UP	0.970353	0.0258124	NC	LOC104451620	transcription factor JUNGBRUNNEN 1
Eucgr.B03470	0.524525	0.5602	0.741009	0.334936	0	0	2.41627	2.6022	1.35623	0.182786	0	0.363105	1.82573	2.41627	6.37469	0.545891	0	1	NC	-3.59574	5.01e-09	DOWN	LOC104433652	OTU domain-containing protein At3g57810
Eucgr.E01279	0	0.033018	0	6.388	5.22812	5.66634	0.079404	0.168006	0.222606	0.295333	0.463011	0.601486	0.033018	10.9739	0.470016	1.35983	8.85558	1.26e-19	UP	0	1	NC
Eucgr.H01180	330.708	198.292	262.312	12.56	15.8202	12.3076	223.484	243.191	289.193	221.307	230.09	225.212	791.312	251.611	755.868	676.61	-4.00698	1.28e-19	DOWN	0.0768404	0.878561	NC
Eucgr.I00962	2.40521	0.884826	0.732807	1.0639	2.46631	2.39123	0.538711	2.46165	0.863658	0.076127	0	0.163159	4.02285	5.39625	3.86402	0.239286	1.10775	0.0259173	UP	-3.59445	5.92e-07	DOWN	LOC104418591	phosphoglycerate mutase-like protein 4
Eucgr.H04929	1.32521	0.75881	1.41277	10.1396	10.7788	16.8627	54.838	52.6938	59.3662	30.1194	30.9295	30.4785	3.49679	82.4795	166.898	91.5274	4.13156	1.32e-19	UP	-0.61388	0.158042	NC	LOC104415866	G-type lectin S-receptor-like serine/threonine-protein kinase LECRK3
Eucgr.I01527	14.3671	32.8962	15.8151	6.85485	5.86091	12.5446	12.2047	16.7017	16.6345	1.10055	1.27899	1.36372	63.0785	30.6103	45.5409	3.74326	-0.868031	0.0441667	NC	-3.58775	6.38e-15	DOWN	LOC104419038	transport and Golgi organization protein 2 homolog
Eucgr.C00484	36.859	46.4279	39.5972	3.59466	5.35529	6.61712	7.41879	8.46178	9.13857	0.611125	0.799759	0.659401	122.884	19.3912	25.0191	2.07029	-2.70851	1.62e-10	DOWN	-3.58543	2.36e-14	DOWN	LOC104436179	cytochrome P450 CYP736A12
Eucgr.A00133	391.333	362.673	360.555	170.458	144.546	177.601	108.139	86.9879	132.591	9.35631	7.30784	9.8271	1114.56	430.286	327.718	26.4912	-0.769224	0.0692337	NC	-3.58318	3.4e-16	DOWN	LOC104437830	major allergen Pru ar 1
Eucgr.C00840	0.02222	0.255444	0	6.81147	7.31893	7.50978	2.25006	0.518715	1.27053	1.65035	2.35898	0.9068	0.277664	17.0788	4.0393	4.91613	6.40855	1.44e-19	UP	0	1	NC
Eucgr.F02608	15.9076	9.32944	9.67397	0.902007	1.27516	0.468404	13.9441	23.4559	12.4959	1.52421	1.16392	0.82503	34.9111	15.6876	49.8959	3.51317	-3.83425	5.98e-14	DOWN	-3.58278	2.09e-14	DOWN	LOC104449516	putative protein TPRXL
Eucgr.D01823	3.23235	2.84098	3.84131	37.6783	40.815	36.7708	8.65921	10.903	11.534	11.9687	11.0688	10.7984	9.91465	86.245	31.0963	33.8358	4.10283	1.45e-19	UP	0.359196	0.44332	NC	LOC104441723	beta-carotene 3-hydroxylase 1, chloroplastic
Eucgr.F00090	17.0416	36.1214	19.4829	2.3493	0.749533	0.283634	4.01774	2.38129	1.86777	1.95904	1.30938	1.60499	72.6459	5.05091	8.2668	4.87341	-4.35519	1.45e-19	DOWN	-0.714123	0.17132	NC	LOC104447793	uncharacterized LOC104447793
Eucgr.D00001	63.9603	50.6333	71.3181	0.944095	1.02334	0	55.8195	65.4376	55.1887	3.82923	4.51233	4.7885	185.912	56.8428	176.446	13.1301	-6.21461	5.09e-33	DOWN	-3.58088	3.87e-16	DOWN	LOC104440591	plasma membrane-associated cation-binding protein 1
Eucgr.H02544	7.15573	7.30843	4.1686	2.98231	2.79104	0.221802	9.24757	8.09521	8.95392	0.927148	0.409643	0.662586	18.6328	12.2604	26.2967	1.99938	-1.3779	0.00216153	DOWN	-3.57729	1.68e-13	DOWN
Eucgr.J00997	1.71038	3.00372	1.90109	0.690208	0.594537	0.421631	1.54709	0.778587	1.01573	0	0.10732	0.12979	6.61519	2.56326	3.34141	0.23711	-1.64375	0.00119356	DOWN	-3.57298	3.67e-07	DOWN	LOC104421722	hippocampus abundant transcript-like protein 1
Eucgr.E02328	0.812513	1.31993	1.19773	0.324673	0	0	1.95879	1.53119	1.689	0.434679	0	0.284507	3.33017	1.95879	5.17898	0.719186	0	1	NC	-3.57281	2.52e-06	DOWN
Eucgr.L01646	17.968	24.3951	15.4022	0	0	0	2.08191	3.08038	2.74628	0.190155	0.315522	0	57.7652	2.08191	7.90857	0.505677	-11.3292	1.94e-36	DOWN	-3.56897	2.12e-10	DOWN	LOC104429802	trans-resveratrol di-O-methyltransferase
Eucgr.C00807	3.99175	6.9082	5.24109	1.69727	0.882157	0.976574	5.09037	4.03801	4.48874	0.260053	0.705768	0.223849	16.141	6.9491	13.6171	1.18967	-2.18497	1.29e-05	DOWN	-3.56863	2.25e-10	DOWN
Eucgr.H04995	12.477	27.0904	12.7327	0.95946	0.63182	0.166005	4.98213	10.3762	4.12577	0.71178	0	0.794721	52.3001	5.77995	19.4841	1.5065	-4.85836	2.92e-20	DOWN	-3.5669	7.8e-12	DOWN	LOC104415921	uncharacterized LOC104415921
Eucgr.A00398	0.579989	0	0.241535	6.44875	6.5565	8.18358	0.324962	0.247664	0	1.92984	1.20459	0.944323	0.821524	15.065	0.572626	4.07875	5.35935	1.83e-19	UP	0	1	NC
Eucgr.C01582	0.874745	0.869815	1.49597	4.30178	8.07351	4.5884	20.4013	27.3041	25.6473	1.91482	2.38495	1.50975	3.24053	33.0632	73.3527	5.80952	2.93744	1.39e-10	UP	-3.56341	1.01e-15	DOWN	LOC104436944	uncharacterized LOC104436944
Eucgr.L00520	15.4864	15.5748	15.063	98.5332	118.206	119.897	143.834	96.8664	104.549	148.32	142.531	146.611	46.1242	381.936	345.249	437.461	4.51049	1.89e-19	UP	0.307907	0.508115	NC	LOC104428566	calmodulin-binding transcription activator 1
Eucgr.I00326	2.8662	4.35222	3.69651	0	0	0	2.06533	1.65509	1.46168	1.13746	1.48277	0.955629	10.9149	2.06533	5.1821	3.57586	-8.9691	1.89e-19	DOWN	-0.326477	0.545944	NC	LOC104418202	stress enhanced protein 2, chloroplastic
Eucgr.F00173	52.256	44.9131	46.1087	35.6501	26.0739	44.9043	55.4885	51.2524	55.2706	4.64175	4.25892	4.73025	143.278	126.467	162.011	13.6309	-0.0805952	0.874807	NC	-3.55355	4.35e-16	DOWN
Eucgr.K01375	0.224441	0.647504	0	1.8979	1.32622	2.20104	11.1714	8.7924	7.29033	1.0593	0.979651	0.322436	0.871945	14.6986	27.2541	2.36138	0	1	NC	-3.54875	1.01e-11	DOWN	LOC104425194	uncharacterized LOC104425194
Eucgr.G01084	0.747753	0.914274	1.36536	0	0	0	5.78849	6.46056	3.32428	0.487225	0.385486	0.494323	3.02739	5.78849	15.5733	1.36703	0	1	NC	-3.54605	2.97e-08	DOWN
Eucgr.K02765	3.34538	3.89573	2.9972	0.120596	0	0	2.64222	2.38318	1.70765	0	0.266401	0.061382	10.2383	2.64222	6.73305	0.327783	-5.40791	5.37e-13	DOWN	-3.54527	2.97e-08	DOWN	LOC104427804	haloacid dehalogenase-like hydrolase domain-containing protein At3g48420
Eucgr.A00637	6.07639	4.07921	7.93998	79.104	65.547	67.0356	61.0263	42.566	49.1605	53.1485	54.0251	54.4577	18.0956	193.609	152.753	161.631	3.99426	2.04e-19	UP	0.334719	0.464505	NC	LOC104428013	short-chain dehydrogenase reductase 2a
Eucgr.B02418	2.0473	1.11681	1.48402	5.00003	5.09652	9.18895	14.3055	11.4082	10.9856	1.23514	0.364536	1.20041	4.64813	28.591	36.6993	2.80008	2.77055	1.75e-08	UP	-3.54394	5.29e-12	DOWN
Eucgr.F02141	9.92024	18.8517	13.5265	0.508298	2.29325	1.70921	20.7311	17.0291	18.4537	1.35768	1.17426	1.46101	42.2984	24.7336	56.2139	3.99296	-2.7057	7.4e-10	DOWN	-3.5401	2.66e-15	DOWN	LOC104449174	MADS-box protein JOINTLESS
Eucgr.H02494	1.83821	3.92688	4.3193	0.111663	0.557617	0	10.3098	9.36473	4.98106	0.517185	0.741756	0.502596	10.0844	10.8674	24.6556	1.76154	-3.94321	6.93e-11	DOWN	-3.53812	2.65e-13	DOWN
Eucgr.D00912	10.0338	8.22543	11.8862	7.19953	5.28371	4.66293	11.8722	10.3689	12.0928	1.04472	1.00488	1.02218	30.1454	21.8189	34.334	3.07178	-0.472819	0.289685	NC	-3.53722	1.6e-15	DOWN	LOC108954029	G-type lectin S-receptor-like serine/threonine-protein kinase RKS1
Eucgr.F04430	0	0	0	0.037281	0	0	2.28279	1.43482	2.75021	0.133617	0	0	0	2.28279	6.46782	0.133617	0	1	NC	-3.53424	7.51e-11	DOWN
Eucgr.B01424	4.41169	1.75306	3.19982	0	0	0	1.17352	1.87996	2.34189	0	0.170944	0.37081	9.36457	1.17352	5.39537	0.541754	-8.5771	7.9e-17	DOWN	-3.52973	3.56e-08	DOWN	LOC104426868	thioredoxin F1, chloroplastic
Eucgr.G01197	2.18622	2.37879	1.15133	0	0.119983	0	0.672477	0.768641	1.08686	0.135187	0	0	5.71634	0.79246	2.52798	0.135187	-4.26375	2.22e-10	DOWN	-3.52899	9.87e-07	DOWN	LOC104453066	serine carboxypeptidase-like 2
Eucgr.H03858	32.4392	42.8388	39.2525	11.7813	10.958	9.20164	32.5818	32.3891	31.405	2.6775	2.05757	2.75058	114.531	52.7414	96.3759	7.48566	-1.47815	0.00033996	DOWN	-3.5267	6.13e-16	DOWN	LOC104415090	cell division control protein 48 homolog C
Eucgr.J01502	447.824	266.328	251.894	20.3875	49.6869	57.1343	698.993	691.447	671.927	48.5921	46.6757	50.4854	966.046	805.815	2062.37	145.753	-2.48317	2.02e-09	DOWN	-3.5227	2.33e-16	DOWN	LOC104422107	ribulose bisphosphate carboxylase small chain, chloroplastic
Eucgr.C03169	6.5842	9.61631	6.3068	0.992175	1.08944	1.85643	9.85589	9.10832	9.51722	1.05874	1.00496	0.869529	22.5073	12.8018	28.4814	2.93323	-2.50913	8.42e-08	DOWN	-3.52079	1.25e-13	DOWN	LOC104437938	2-hydroxymuconate semialdehyde hydrolase
Eucgr.A02817	10.797	8.89772	8.87781	118.703	103.565	97.7469	68.196	69.3389	63.3102	56.8288	59.2815	54.9847	28.5725	269.508	200.845	171.095	3.94031	2.4e-19	UP	-0.0362574	0.943609	NC	LOC104415512	ethylene-responsive transcription factor ERF027
Eucgr.D01931	960.587	856.06	897.685	385.508	293.209	273.261	732.266	957.444	1036.63	67.3972	73.2611	71.481	2714.33	1298.74	2726.34	212.139	-1.13188	0.00613096	DOWN	-3.52065	2.35e-16	DOWN	LOC104441808	hydroxymethylglutaryl-CoA synthase
Eucgr.F03993	46.2797	53.7406	51.7156	6.97582	9.28283	5.00564	106.242	121.451	109.995	8.96956	9.38928	8.26724	151.736	120.531	337.689	26.6261	-2.52993	1.4e-09	DOWN	-3.52041	2.73e-16	DOWN	LOC104450661	uncharacterized LOC104450661
Eucgr.F01305	111.64	132.495	130.257	26.09	25.137	34.6656	189.359	195.617	188.243	12.8764	13.6308	14.281	374.391	249.162	573.219	40.7882	-1.71185	2.92e-05	DOWN	-3.5192	2.54e-16	DOWN
Eucgr.F00641	2.70307	3.03556	1.61051	11.0473	7.03945	8.21131	89.0589	49.6661	79.3407	8.84592	10.2966	8.22525	7.34914	104.31	218.066	27.3678	0	1	NC	-3.51101	4.92e-09	DOWN	LOC104448172	cold and drought-regulated protein CORA
Eucgr.C02594	19.1902	11.5723	10.3535	0.081183	0.144129	0.064891	7.96264	16.359	9.62325	0.837835	1.09369	0.799445	41.116	8.17166	33.9449	2.73097	-7.41743	6.66e-34	DOWN	-3.50901	6.82e-15	DOWN	LOC104437556	NADP-dependent glyceraldehyde-3-phosphate dehydrogenase
Eucgr.F02707	130.954	144.727	157.342	23.3194	28.6223	47.6862	70.6074	89.8452	86.6236	6.80066	6.52103	6.3189	433.024	146.916	247.076	19.6406	-1.77323	1.52e-05	DOWN	-3.50445	5.32e-16	DOWN	LOC104449599	trihelix transcription factor GT-2
Eucgr.B03996	5.87287	4.61879	4.64334	0	0	0	2.72294	1.40126	2.85333	0.270575	0.054125	0.336844	15.135	2.72294	6.97753	0.661544	-9.53241	1.74e-23	DOWN	-3.49993	1.98e-09	DOWN	LOC104434112	UDP-glycosyltransferase 87A1
Eucgr.H04687	6.71255	8.45792	10.5878	0	0	0	4.3845	6.88567	4.0117	0.510549	0.504966	0.134375	25.7583	4.3845	15.2819	1.14989	-10.3514	1.28e-28	DOWN	-3.49795	9e-13	DOWN	LOC104415722	vinorine synthase
Eucgr.L02592	49.4962	184.059	84.2171	18.4269	9.06163	7.10813	3.43323	5.54039	3.33095	0	0	0	317.773	19.603	12.3046	0	-4.80777	2.87e-19	DOWN	0	1	NC
Eucgr.G02407	6.69005	9.83423	9.20857	2.45801	1.62647	2.32734	5.25283	4.4888	4.43088	0.307033	0.587844	1.43439	25.7329	9.20664	14.1725	2.32927	-1.78533	0.000303375	DOWN	-3.49774	5.15e-08	DOWN
Eucgr.I00704	18.4085	18.6321	18.1035	4.16998	3.37927	3.52765	18.9405	32.1694	26.4917	2.40089	2.38954	1.57226	55.1442	25.8474	77.6017	6.36268	-2.05879	1.03e-06	DOWN	-3.49382	1.8e-15	DOWN	LOC104418440	protein SHORT-ROOT
Eucgr.B00213	166.709	110.395	125.393	24.8111	22.892	19.3487	255.624	289.29	330.837	22.6733	21.3991	22.7623	402.497	297.864	875.75	66.8347	-2.28313	3.3e-08	DOWN	-3.49259	4.12e-16	DOWN	LOC104417647	high-affinity nitrate transporter 3.1
Eucgr.B00102	36.4482	32.1113	38.0176	1.30282	2.02976	2.9404	26.5853	34.1797	41.1873	2.66431	2.5707	2.54658	106.577	31.5555	101.952	7.7816	-3.80091	1e-17	DOWN	-3.49088	1.14e-15	DOWN	LOC104416784	hypothetical protein
Eucgr.L03058	0	0	0	0	0	0	0.921297	1.40692	1.68816	0.076829	0.114699	0.10938	0	0.921297	4.01638	0.300908	0	1	NC	-3.48658	1.66e-06	DOWN
Eucgr.B02916	6.93701	33.6828	11.9057	0.660466	0	0	0.852255	1.8359	0.637535	0	0	0	52.5256	0.852255	3.32569	0	-5.36081	3.22e-19	DOWN	0	1	NC
Eucgr.A02881	1614.69	1036.15	1351.19	194.223	144.266	145.135	1683.03	1973.61	1876.2	138.793	146.739	136.004	4002.03	1972.43	5532.85	421.537	-2.70194	8.24e-11	DOWN	-3.4857	4.19e-16	DOWN
Eucgr.F00464	48.8102	53.4285	55.0617	13.4481	9.67412	10.0897	78.4908	76.8023	95.8782	7.23696	5.88638	6.3384	157.3	98.2546	251.171	19.4617	-1.8608	6.1e-06	DOWN	-3.48567	6.34e-16	DOWN	LOC104448058	sucrose transport protein SUC4
Eucgr.B02171	1.5094	0.756347	2.536	21.7806	18.9026	11.2665	3.48414	1.34218	1.244	2.1175	2.29391	2.79295	4.80175	33.6532	6.07032	7.20435	3.99697	3.58e-19	UP	0.48445	0.299674	NC	LOC104432560	probable leucine-rich repeat receptor-like protein kinase At5g63930
Eucgr.A01683	2.67958	2.42271	2.11175	0.168156	0.182539	0	3.86547	4.84147	4.31865	0.229025	0.322909	0.599491	7.21404	4.04801	13.0256	1.15143	-4.4673	6.64e-10	DOWN	-3.48564	2.64e-11	DOWN	LOC104439574	thylakoid lumenal 15.0 kDa protein 2, chloroplastic
Eucgr.B02573	15.8384	16.8493	16.6634	0.57082	0.249285	0.251687	10.8265	17.2361	14.4065	1.0711	1.58005	0.843434	49.3512	11.3274	42.4691	3.49458	-5.40129	1.15e-26	DOWN	-3.47998	5.11e-15	DOWN	LOC104432937	protein WVD2-like 7
Eucgr.B02755	4.53315	2.91387	4.46246	0	0.39299	0	9.74966	9.49736	7.98351	0.566354	1.0474	0.984991	11.9095	10.1426	27.2305	2.59874	-4.93428	1.5e-12	DOWN	-3.47914	4.87e-13	DOWN	LOC104433100	fructose-1,6-bisphosphatase, chloroplastic
Eucgr.J01940	105.702	174.888	113.409	10.1478	7.76068	5.20168	58.5389	98.6115	85.9929	6.2221	5.89784	6.80086	393.999	71.5013	243.143	18.9208	-3.81022	2e-18	DOWN	-3.47631	7.46e-16	DOWN	LOC104422407	transcription factor DIVARICATA
Eucgr.E00813	2.10082	1.53261	0.745423	4.27659	4.87039	5.67127	12.1963	8.22292	14.2517	0.819723	0.740462	1.07212	4.37885	22.7379	34.6709	2.6323	2.05999	1.7e-05	UP	-3.47625	1.25e-12	DOWN	LOC104443947	dirigent protein 5
Eucgr.K03350	1.4353	0.391657	0.817429	10.0186	7.12686	10.6316	3.99738	4.41966	4.26371	1.83368	1.75293	1.98592	2.64438	21.7559	12.6808	5.57252	4.06971	4.36e-19	UP	-0.970865	0.0272826	NC
Eucgr.K02248	12.3639	13.3237	14.4708	153.136	115.281	162.721	105.134	84.3937	115.457	81.2994	84.8089	80.8115	40.1584	383.136	304.985	246.92	3.91037	4.36e-19	UP	-0.0575187	0.909992	NC	LOC104425815	glutathione transferase GST 23
Eucgr.B02162	15.0689	9.09511	7.58622	0	0.68544	0.447974	27.061	21.1019	27.6233	2.45723	2.78662	1.7813	31.7503	28.1944	75.7861	7.02516	-5.26393	1.9e-17	DOWN	-3.47293	2.37e-14	DOWN	LOC104432555	photosystem I reaction center subunit IV, chloroplastic
Eucgr.G01137	1.1828	0.063199	0.244032	8.17895	8.69234	32.4947	8.51102	9.43448	8.27825	13.5323	13.3999	14.4996	1.49003	49.698	26.2237	41.4317	7.10007	4.44e-19	UP	0	1	NC	LOC104453031	pathogenesis-related protein 1
Eucgr.D01800	13.9688	19.0319	21.5021	1.03799	0.672593	0.991147	4.8029	2.87892	2.62428	2.68014	2.00587	2.39163	54.5028	6.46664	10.3061	7.07764	-4.16497	4.44e-19	DOWN	-0.365246	0.457004	NC	LOC104441706	uncharacterized LOC104441706
Eucgr.J02019	1.87375	3.10116	1.89773	0.310878	0	0.339626	7.34977	8.93412	9.67025	0.373507	0.88984	0.652142	6.87264	7.6894	25.9541	1.91549	-3.63771	9.23e-08	DOWN	-3.47219	4.47e-12	DOWN	LOC104422471	tropinone reductase homolog At5g06060
Eucgr.A00885	9.17441	4.36648	9.89721	16.2539	14.5622	15.1595	18.5417	20.3471	19.0033	1.90606	1.41274	1.74634	23.4381	48.2635	57.8921	5.06513	1.42715	0.000575598	UP	-3.46868	2.18e-15	DOWN	LOC104433485	probable leucine-rich repeat receptor-like protein kinase At5g49770
Eucgr.B02624	7.2039	10.8638	8.63631	0.871547	2.01778	0.952187	10.2555	15.7434	17.5173	1.04302	1.42886	1.22241	26.704	13.2255	43.5161	3.69429	-2.61489	4.56e-09	DOWN	-3.46401	1.29e-14	DOWN	LOC104432984	transcription factor bHLH111
Eucgr.C01899	2.75846	1.7676	2.64514	27.6626	29.4594	23.4142	26.6594	20.5547	24.7702	31.1391	34.5232	32.0866	7.17121	79.533	71.9843	97.7489	3.94139	4.68e-19	UP	0.713153	0.097722	NC	LOC104437109	BTB/POZ domain-containing protein NPY1
Eucgr.L00553	1.57652	2.9015	2.28649	0.403455	0.647268	0.161418	4.01733	4.86838	4.57735	0.440767	0.294443	0.2563	6.76451	4.82601	13.4631	0.99151	-2.01504	6e-05	DOWN	-3.46192	1.93e-12	DOWN
Eucgr.K02796	30.1648	27.262	20.3106	2.91643	2.75176	0.696932	27.856	21.8453	17.0797	1.37292	2.47245	1.35857	77.7373	31.3047	66.781	5.20394	-3.14696	4.31e-12	DOWN	-3.46112	7.28e-14	DOWN
Eucgr.C00386	0.25395	0	0.107985	3.35835	1.6562	3.35893	3.47783	3.3124	2.20915	4.41339	3.30617	3.41144	0.361935	8.49296	8.99937	11.131	5.03034	5.07e-19	UP	0.6335	0.167137	NC	LOC104438840	cysteine-rich receptor-like protein kinase 27
Eucgr.C03307	3.40224	1.57475	2.53667	0	0	0.296682	3.10454	3.94648	4.14823	0.406123	0.108199	0.412284	7.51366	3.40122	11.1993	0.926606	-4.73941	2.34e-09	DOWN	-3.45937	7.02e-10	DOWN	LOC104438020	photosystem I chlorophyll a/b-binding protein 6, chloroplastic
Eucgr.E01590	1.60422	1.20768	1.44345	22.2664	25.2076	17.6562	36.3678	30.8676	41.1873	67.5098	65.45	65.3231	4.25534	79.2316	108.423	198.283	4.37885	5.23e-19	UP	0.926308	0.03018	NC	LOC104446355	uncharacterized LOC104446355
Eucgr.F02479	707.048	1563.44	578.207	190.269	143.833	157.784	1034.13	1790.12	1770.69	114.986	115.033	125.149	2848.69	1335.75	4594.95	355.169	-2.14003	1.85e-07	DOWN	-3.45353	7.13e-16	DOWN	LOC104449414	allene oxide cyclase, chloroplastic
Eucgr.B02733	121.408	216.705	134.511	23.3967	22.3784	19.0209	271.749	286.987	273.111	23.886	21.2472	22.2183	472.624	313.148	831.847	67.3515	-2.65812	1.75e-10	DOWN	-3.45037	7.97e-16	DOWN	LOC104433078	uncharacterized LOC104433078
Eucgr.J01018	29.9023	48.5054	33.3189	2.3711	2.79602	3.7908	36.047	33.1739	40.6582	3.29202	3.75214	2.49154	111.727	42.6339	109.879	9.5357	-3.3664	1.98e-14	DOWN	-3.44901	3.88e-15	DOWN	LOC104421741	OTU domain-containing protein At3g57810
Eucgr.C00193	91.893	196.184	119.077	13.2665	26.7449	15.5395	222.164	244.162	270.446	19.6362	19.1907	18.2274	407.154	264.449	736.773	57.0543	-2.50572	1.52e-09	DOWN	-3.44894	8.18e-16	DOWN	LOC104435982	CBL-interacting serine/threonine-protein kinase 21
Eucgr.F00465	3.85056	3.83008	4.14641	0.92754	1.4569	1.31126	11.8571	8.06702	9.39871	0.912022	0.905854	0.816459	11.8271	14.6252	29.3228	2.63434	-1.39954	0.00628103	DOWN	-3.44876	2.47e-12	DOWN
Eucgr.L03367	0.150451	0.218113	0.160421	0.343241	0	0	6.0194	10.3241	11.9634	0.784323	0.976792	0.723683	0.528985	6.0194	28.3069	2.4848	0	1	NC	-3.44807	2.07e-12	DOWN
Eucgr.J01924	62.5586	67.9026	49.8771	4.46748	4.75446	3.40541	100.114	100.234	115.569	7.63102	8.0567	9.16445	180.338	108.274	315.918	24.8522	-3.89215	8.13e-19	DOWN	-3.44787	9.06e-16	DOWN	LOC104422397	uncharacterized LOC104422397
Eucgr.F00192	421.335	573.076	450.937	39.8651	60.8357	82.033	316.215	422.068	461.671	32.6568	30.3788	31.4256	1445.35	459.084	1199.95	94.4611	-2.57825	5.22e-10	DOWN	-3.44638	8.73e-16	DOWN	LOC104447873	ethylene-responsive transcription factor RAP2-1
Eucgr.L02102	18.7603	55.2069	28.5709	2.01109	2.70716	0.726796	18.9078	10.1738	19.4305	7.1954	8.25548	8.58614	102.538	22.3418	48.5121	24.037	-4.11776	6.06e-19	DOWN	-0.981463	0.0238572	NC	LOC104430313	uncharacterized LOC104430313
Eucgr.I01008	14.8578	10.2563	13.8178	1.23961	0	0	13.6638	16.3128	18.6217	1.91651	0.813317	1.06876	38.932	13.6638	48.5983	3.79858	-5.05107	3.86e-19	DOWN	-3.44609	2.47e-13	DOWN	LOC104418622	salicylic acid-binding protein 2
Eucgr.G00630	0	0	0	0	0	0	1.71945	1.10045	0.921681	0	0.095809	0	0	1.71945	3.74159	0.095809	0	1	NC	-3.44579	2.91e-07	DOWN
Eucgr.L01215	2.53573	1.45101	2.15451	23.2853	21.6301	17.3502	18.0089	12.9306	13.4031	20.0425	19.6977	21.1284	6.14124	56.9892	44.3425	60.8686	3.97711	6.8e-19	UP	0.710195	0.101439	NC	LOC104429317	G-type lectin S-receptor-like serine/threonine-protein kinase LECRK3
Eucgr.H03387	352.818	397.954	351.241	73.6919	66.2222	173.269	639.909	650.015	690.691	52.1259	52.5441	51.2637	1102.01	879.4	1980.62	155.934	-1.40596	0.000612564	DOWN	-3.44291	8.68e-16	DOWN	LOC104414738	NAC domain-containing protein 83
Eucgr.B03545	11.7991	10.8418	12.3549	172.307	105.202	97.3383	111.531	112.576	164.848	77.4491	73.7393	74.9028	34.9958	314.072	388.955	226.091	3.88814	6.85e-19	UP	-0.554789	0.206098	NC	LOC104433718	protein TIFY 9
Eucgr.F03088	26.6156	34.7238	31.6317	7.13699	8.54114	13.2181	95.2851	92.0399	97.395	8.25226	7.91601	7.90763	92.971	117.044	284.72	24.0759	-1.30444	0.00165753	DOWN	-3.43906	1.06e-15	DOWN	LOC104449931	protein CHUP1, chloroplastic
Eucgr.H03420	0.817509	0.407843	0.140139	1.8867	3.55668	2.95516	5.16563	5.89818	5.25854	0.373244	0.791248	0.329756	1.36549	11.6775	16.3223	1.49425	3.04931	1.44e-10	UP	-3.43874	2.58e-13	DOWN	LOC104414759	sulfate transporter 3.1
Eucgr.E02444	0.218711	0.319479	0.28578	0.191561	0.291224	0.059392	1.49798	0.690963	0.664709	0	0	0	0.82397	1.8486	2.85365	0	0	1	NC	-3.43712	3.58e-07	DOWN	LOC104444862	cysteine-rich receptor-like protein kinase 10
Eucgr.K03313	54.1068	47.0186	51.0797	1.08084	0.72719	1.08012	80.4112	108.806	71.5055	5.62381	7.30059	7.15434	152.205	82.2185	260.723	20.0787	-5.53225	3.83e-29	DOWN	-3.43689	1.91e-15	DOWN	LOC104426620	auxin-induced protein AUX28
Eucgr.H03029	3.04898	8.40756	4.24716	2.93046	1.2812	0.774438	7.71894	4.71796	7.42769	0.624896	0.357507	0.461492	15.7037	9.77458	19.8646	1.44389	-1.23127	0.0122229	DOWN	-3.43469	7.34e-11	DOWN
Eucgr.J02183	63.7687	48.6179	71.6236	8.80964	10.213	5.45934	27.2071	33.1164	28.0015	2.66534	2.76116	1.9079	184.01	42.8794	88.3249	7.3344	-2.62786	2.83e-10	DOWN	-3.43127	2.42e-15	DOWN	LOC104422594	potassium transporter 8
Eucgr.I00191	4.58714	15.224	5.2942	0.04011	0	0	3.14438	1.75671	1.62831	1.05826	1.4136	1.30185	25.1053	3.14438	6.5294	3.77371	-5.98356	7.51e-19	DOWN	-0.852988	0.112011	NC
Eucgr.F02937	200.16	262.031	246.162	21.1388	36.5933	32.924	438.605	420.329	496.374	35.7423	34.1007	35.0037	708.353	508.122	1355.31	104.847	-2.59307	4.16e-10	DOWN	-3.42706	1.13e-15	DOWN	LOC104449791	SUN domain-containing protein 2
Eucgr.L03258	39.3709	16.4845	1.5165	161.442	210.755	292.527	167.701	252.125	215.81	225.314	223.029	235.314	57.372	670.984	635.636	683.656	3.88498	7.78e-19	UP	0.373461	0.408729	NC
Eucgr.K01348	0	0	0	0	0	0	9.82676	12.8832	7.39734	0.906734	0.895426	0.720525	0	9.82676	30.1073	2.52269	0	1	NC	-3.42418	4.45e-13	DOWN	LOC104425171	zinc transporter 8
Eucgr.E04305	2.86501	4.32904	3.4872	0	0	0	0.784665	0.730406	1.63237	0.13853	0.256171	0	10.6812	0.784665	3.14744	0.394701	-9.72421	8.39e-24	DOWN	-3.42292	4.8e-08	DOWN
Eucgr.D02566	2.28231	2.07246	2.41155	0	0	0	0.551155	1.91927	1.00151	0.024326	0.254428	0	6.76632	0.551155	3.47194	0.278754	-6.89922	5.98e-18	DOWN	-3.42278	6.95e-09	DOWN	LOC104442326	long-chain-alcohol oxidase FAO4A
Eucgr.K03265	111.604	14.5565	119.801	0.686653	0.222762	0.079855	2.69029	3.15657	2.17938	0.184897	0.379524	0.18971	245.962	2.9929	8.02624	0.754131	-8.02592	3.67e-47	DOWN	-3.42229	6.57e-11	DOWN	LOC104426577	inorganic phosphate transporter 1-4
Eucgr.F01303	12.1101	13.1797	13.3381	1.66246	2.45362	2.51697	48.0756	47.8543	42.1197	3.22016	2.74949	3.37282	38.6279	53.0462	138.05	9.34248	-1.47515	0.000712461	DOWN	-3.42091	7.57e-15	DOWN
Eucgr.F03133	16.9883	19.9686	20.6389	3.16982	2.88688	1.33535	13.3424	42.2458	16.4952	2.328	2.05182	1.79924	57.5958	17.5646	72.0833	6.17906	-3.06543	1.33e-11	DOWN	-3.4186	3.49e-14	DOWN	LOC104449970	protein YLS9
Eucgr.J03108	0.806653	0.91312	0.825198	0.212632	0.931102	0.226272	1.37905	0.488338	0.678084	0	0.082797	0.161608	2.54497	2.53642	2.54547	0.244405	0	1	NC	-3.41505	2.81e-06	DOWN	LOC104423221	uncharacterized LOC104423221
Eucgr.B03680	2.96693	3.57654	2.4697	0	0	0	0.072438	0.314452	0.068803	0.068871	0	0	9.01316	0.072438	0.455693	0.068871	-8.87336	8.65e-19	DOWN	0	1	NC	LOC104433835	aldehyde dehydrogenase family 3 member F1
Eucgr.I00660	9.78371	15.8348	14.6976	5.46116	6.24069	7.95604	36.7419	22.7518	28.5736	2.43241	1.83475	3.20407	40.3161	50.9387	88.0673	7.47123	-0.717629	0.105244	NC	-3.41394	1.22e-14	DOWN	LOC104418411	homeobox-leucine zipper protein HAT22
Eucgr.B02951	0.805965	0.245347	0.405474	0.177237	0.057687	0	1.72749	1.72929	1.53964	0.09617	0.179437	0.243561	1.45679	1.78518	4.99642	0.519168	0	1	NC	-3.41259	1.32e-07	DOWN	LOC104433232	F-box protein SKIP28
Eucgr.A00615	2.96885	4.56766	4.78747	2.6762	3.12805	2.53511	15.1517	12.3541	14.7022	1.32099	0.986451	1.99436	12.324	20.8148	42.208	4.3018	-0.384028	0.45033	NC	-3.4121	3.29e-14	DOWN	LOC104426174	protein DETOXIFICATION 44, chloroplastic
Eucgr.F01306	73.8266	58.9983	75.78	67.4013	66.447	58.0522	183.705	142.126	142.057	12.5222	12.5793	12.0323	208.605	308.204	467.888	37.1338	0.273216	0.552004	NC	-3.40797	1.6e-15	DOWN	LOC104448576	probable LRR receptor-like serine/threonine-protein kinase At1g53430
Eucgr.F00387	284.662	315.211	290.353	25.4487	42.4185	132.267	149.369	177.194	139.978	11.6131	12.436	12.8954	890.225	324.055	466.541	36.9444	-1.69807	3.33e-05	DOWN	-3.40791	1.71e-15	DOWN	LOC104447997	protein DETOXIFICATION 27
Eucgr.D01956	8.09261	11.8689	9.55729	0.591483	0.917029	0.235017	6.49721	9.64921	8.37664	0.749022	0.698843	0.678027	29.5188	7.64926	24.5231	2.12589	-3.85866	6.77e-16	DOWN	-3.40683	3.34e-13	DOWN	LOC104441834	geraniol 8-hydroxylase
Eucgr.F03471	5.94592	11.5781	9.77577	1.18347	0.78381	1.28159	9.66815	11.6863	12.332	1.3593	1.36892	0.765948	27.2998	11.7336	33.6864	3.49417	-2.67053	7.41e-09	DOWN	-3.4029	1.98e-13	DOWN	LOC104450242	uncharacterized LOC104450242
Eucgr.E04049	0.51702	1.00313	1.47311	14.6543	12.6042	11.2793	15.4046	20.2797	20.4605	23.3252	22.0384	23.6277	2.99325	39.2881	56.1448	68.9912	4.50671	9.78e-19	UP	0.653175	0.143293	NC
Eucgr.D02359	59.1562	56.7109	67.6885	711.935	628.987	602.766	462.403	352.035	375.557	355.502	363.082	361.721	183.556	1694.16	1189.99	1080.31	3.82537	1.02e-18	UP	0.113935	0.81663	NC	LOC104442163	probable WRKY transcription factor 53
Eucgr.F04038	215.632	211.401	271.826	197.986	153.101	167.159	331.54	311.458	383.913	29.1644	28.5601	27.2286	698.86	651.8	1026.91	84.9531	-0.0295923	0.954742	NC	-3.40241	1.72e-15	DOWN	LOC104450716	beta-amyrin synthase
Eucgr.G01140	0.794521	0.162673	0	11.3782	8.16656	11.9729	9.65944	9.18868	9.0873	7.85982	9.96925	9.17242	0.957194	29.7989	27.9354	27.0015	8.71972	1.05e-18	UP	-0.536796	0.282577	NC	LOC104453033	pathogenesis-related protein 1
Eucgr.K01100	0.032967	0	0.046147	0.61587	1.51704	2.62477	0.126635	0.147813	0.103886	0.657198	0.646788	0.591741	0.079114	4.26845	0.378334	1.89573	7.03531	1.05e-18	UP	2.74386	7.48e-06	NC	LOC104427268	seed biotin-containing protein SBP65
Eucgr.E00639	4.3034	11.7868	5.24933	0.674392	1.82445	2.61036	1.33546	2.38619	2.26454	0	0.259144	0.386597	21.3395	5.77027	5.98618	0.645741	-2.02511	1.59e-05	DOWN	-3.4024	1.32e-07	DOWN	LOC104443831	zinc finger protein CO3
Eucgr.F01092	0.316927	0.281846	0.161135	7.57064	9.32221	12.915	6.52511	2.59743	4.7526	1.4687	2.25413	2.89487	0.759908	28.7623	13.8751	6.61771	6.28851	1.05e-18	UP	-0.851475	0.136675	NC
Eucgr.H01103	1132.94	1557.92	931.773	125.1	174.082	183.454	2706.58	2779.13	2784.84	216.11	212.737	220.618	3622.63	3064.12	8270.54	649.465	-2.52441	1.08e-09	DOWN	-3.4008	1.72e-15	DOWN	LOC104456746	protein SENESCENCE-ASSOCIATED GENE 21, mitochondrial
Eucgr.C01029	0.563781	0.220061	0.613297	7.72422	8.76798	11.5706	5.97651	5.64181	7.22223	4.71704	5.1179	4.57174	1.39714	26.315	18.8405	14.4067	4.82332	1.08e-18	UP	-0.234057	0.653222	NC	LOC104439070	protein SRG1
Eucgr.E03168	3.90858	5.30819	5.58821	7.51561	5.08663	7.56924	43.6786	42.5676	43.4454	3.7552	3.59483	4.36892	14.805	56.3345	129.692	11.7189	0.622618	0.188187	NC	-3.39959	3e-14	DOWN	LOC104445200	pathogenesis-related genes transcriptional activator PTI5
Eucgr.B02026	1.64215	11.1902	1.94735	0.394885	0.533556	0.236751	3.70141	4.595	7.69444	0.929882	0.190641	0.435863	14.7797	4.47172	15.9908	1.55639	-3.20866	4.61e-11	DOWN	-3.39025	1.02e-12	DOWN
Eucgr.C04217	35.3346	43.3795	37.3349	3.23985	2.52494	0.987063	13.4904	16.0168	11.8115	7.43102	7.09843	6.17637	116.049	17.0025	41.3187	20.7058	-3.9371	1.13e-18	DOWN	-0.775593	0.0751074	NC	LOC104438535	beta-glucuronosyltransferase GlcAT14B
Eucgr.C01124	1.99619	2.36784	3.81702	1.19708	0.780559	1.13228	1.77793	1.43565	1.81349	0.068508	0	0.283479	8.18105	3.69077	5.02707	0.351987	-1.17985	0.0156022	DOWN	-3.38408	4.07e-09	DOWN	LOC104439100	receptor-like serine/threonine-protein kinase SD1-8
Eucgr.D02099	1.22588	19.1332	1.14479	2.35305	1.19494	0.536279	9.22767	14.2649	16.9406	1.41296	0.975736	1.07258	21.5039	10.9589	40.4332	3.46128	-1.941	2.59e-05	DOWN	-3.3832	4.17e-13	DOWN	LOC104441934	transcription factor MYB114
Eucgr.A01054	0.684263	1.71456	0.542016	0.443896	0.318531	0.765631	1.68079	1.94675	1.47629	0.364418	0	0.264653	2.94084	2.76495	5.10383	0.629071	-1.15976	0.0813542	DOWN	-3.3826	5.42e-08	DOWN
Eucgr.B02606	0.322741	0.304178	0.440046	5.6643	5.11635	4.8979	13.1506	10.3051	9.08649	15.3105	16.2295	14.9128	1.06696	23.1649	32.5422	46.4528	4.23957	1.17e-18	UP	0.812168	0.059045	NC	LOC104432966	G-type lectin S-receptor-like serine/threonine-protein kinase LECRK3
Eucgr.K02977	25.643	25.811	26.4657	1.42696	1.52645	1.42195	20.3964	23.5789	23.8103	2.08868	2.147	1.85444	77.9197	23.3448	67.7856	6.09012	-3.9994	4.16e-17	DOWN	-3.38242	6.5e-14	DOWN	LOC104426374	transcription factor HBP-1b(c38)
Eucgr.B03428	17.012	6.3422	13.3221	25.4113	20.6515	23.9247	1.61403	0.926831	0.98183	0	0.120767	0.147418	36.6763	46.1902	3.52269	0.268185	1.3734	0.000956113	UP	-3.37881	1.93e-07	DOWN	LOC104433618	cullin-3B
Eucgr.H00112	0.296219	0.752633	0.57572	0.244832	0.300874	0.100692	2.02846	1.0298	1.44475	0.171773	0.141647	0.136618	1.62457	2.43003	4.50301	0.450038	0	1	NC	-3.37327	1.37e-09	DOWN	LOC104456068	7-hydroxymethyl chlorophyll a reductase, chloroplastic
Eucgr.H01053	1.65093	3.29406	4.35846	11.5842	12.6104	13.9104	50.9365	34.8846	40.2495	3.67336	3.42266	3.56803	9.30345	77.4573	126.071	10.6641	2.44412	6.52e-08	UP	-3.37142	4.35e-14	DOWN
Eucgr.H00339	1.49562	3.14811	2.08107	1.886	3.699	8.02576	1.90875	1.8009	1.96745	0.280906	0.190456	0.176206	6.72481	13.6335	5.6771	0.647568	1.50975	0.000538508	UP	-3.3711	5.4e-09	DOWN	LOC104416150	uncharacterized LOC104416150
Eucgr.J00182	0.267927	0.258659	0.315607	0	0	0.215842	1.38481	0.496931	0.673414	0.08466	0	0.073395	0.842193	1.60066	2.55516	0.158055	0	1	NC	-3.36941	3.33e-05	DOWN	LOC104421051	myb family transcription factor EFM
Eucgr.E00345	2.22695	2.49358	3.19292	0.41389	0.623041	0	9.77119	8.48002	8.85117	0.675739	0.975691	1.3403	7.91345	10.3942	27.1024	2.99173	-2.30566	2.72e-05	DOWN	-3.36522	8.07e-13	DOWN	LOC104443613	serine/threonine-protein kinase SAPK3
Eucgr.D01839	19.1483	21.1547	19.797	0.068591	0.102859	0	10.9108	16.6882	8.89347	1.67143	0.838922	1.08021	60.1	11.0136	36.4925	3.59056	-9.02716	5.01e-40	DOWN	-3.36474	4.8e-14	DOWN	LOC104441741	cytochrome P450 86A22
Eucgr.A01671	3.21082	7.29636	4.63126	0.853134	2.16631	1.5078	2.2174	4.68734	2.92894	0.198015	0	0.671348	15.1384	5.89151	9.83368	0.869363	-1.47558	0.00500117	DOWN	-3.36163	1.93e-07	DOWN
Eucgr.I02216	92.6662	79.1431	100.93	32.0913	31.1339	30.2902	132.328	154.448	181.922	16.6162	15.9527	16.1171	272.739	193.752	468.697	48.6861	-1.24837	0.00245639	DOWN	-3.35827	3.62e-15	DOWN	LOC104419571	glutamate receptor 3.6
Eucgr.H01477	30.2628	45.9837	47.0299	3.08232	3.03193	1.97755	22.4569	28.3344	26.742	10.0711	10.0852	10.7452	123.276	27.4664	77.5334	30.9015	-3.90827	1.47e-18	DOWN	-0.984927	0.0203465	NC	LOC104456998	cyclin-P3-1
Eucgr.F04416	1.15962	1.2433	0.826904	1.35983	0.864349	0.862869	1.21526	0.166245	0.702958	0.103346	0	0	3.22983	2.94248	2.08446	0.103346	0.519126	0.330154	NC	-3.35757	4.84e-06	DOWN
Eucgr.H04033	19.7833	5.06524	13.3831	3.81299	3.77289	3.18444	12.7814	31.6623	14.9916	1.79716	1.32042	1.83239	38.2317	19.7387	59.4353	4.94997	-1.4652	0.000468111	DOWN	-3.35737	1.39e-14	DOWN	LOC104415223	putative beta-D-xylosidase
Eucgr.L01575	36.4512	58.726	40.4725	3.52255	4.29445	4.54685	76.755	87.7704	115.252	8.20044	7.75989	9.92818	135.65	85.5963	279.777	25.8885	-3.33403	1.5e-13	DOWN	-3.35617	9.36e-15	DOWN
Eucgr.I02380	4.80618	6.34042	3.9043	0	0.134973	0	3.80899	4.46775	2.07805	0.534489	0.057982	0.492839	15.0509	3.94397	10.3548	1.08531	-7.24431	2.33e-20	DOWN	-3.35581	2.25e-10	DOWN	LOC104419685	protein SHI RELATED SEQUENCE 1
Eucgr.B01388	26.6481	40.5819	27.0493	9.06496	7.51036	8.16926	50.6973	50.8245	58.2141	4.47728	5.20704	3.98377	94.2792	66.3769	159.736	13.6681	-1.58961	0.000130218	DOWN	-3.35351	8.26e-15	DOWN	LOC104426721	protein TRIGALACTOSYLDIACYLGLYCEROL 3, chloroplastic
Eucgr.H01278	32.6315	46.1781	33.2229	5.17052	3.92058	3.34273	64.6233	51.4288	61.8728	5.4447	5.57486	5.17183	112.032	71.8866	177.925	16.1914	-2.83048	2.97e-11	DOWN	-3.3535	7.86e-15	DOWN	LOC104456874	sugar transporter ERD6-like 6
Eucgr.G02331	111.671	37.1012	88.442	5.97892	5.03769	2.68214	90.5369	73.1394	58.3925	6.98788	6.02165	6.394	237.214	98.2568	222.069	19.4035	-3.91484	5.36e-19	DOWN	-3.35094	6.25e-15	DOWN	LOC104453803	protein NRT1/ PTR FAMILY 3.1
Eucgr.G00624	7.48276	11.4258	8.54854	1.66005	1.16878	1.79634	26.6761	31.3788	36.2518	2.72922	3.58189	2.77616	27.4571	29.6412	94.3067	9.08727	-2.38593	6.22e-08	DOWN	-3.35044	1.53e-14	DOWN	LOC104452743	mitogen-activated protein kinase kinase kinase 1
Eucgr.F02313	12.4234	23.5852	13.4084	5.60052	2.90063	1.72311	23.0048	36.1436	26.9713	2.29137	2.33628	2.33894	49.417	27.6285	86.1197	6.96659	-1.90878	7.02e-06	DOWN	-3.34987	2.08e-14	DOWN	LOC104449304	uncharacterized protein At4g06744
Eucgr.F03871	0.070634	0.09092	0.196254	0.164165	0	0	2.09755	2.12251	1.47281	0.400548	0.124513	0.27135	0.357808	2.09755	5.69287	0.796411	0	1	NC	-3.3496	1.77e-09	DOWN	LOC104450560	G-type lectin S-receptor-like serine/threonine-protein kinase SD2-5
Eucgr.B01758	322.987	321.137	338.506	50.8734	47.2294	75.0657	351.493	313.336	317.045	28.4099	25.0603	28.0729	982.63	473.788	981.874	81.5431	-2.0898	3.52e-07	DOWN	-3.34865	4.21e-15	DOWN	LOC104430916	sodium/hydrogen exchanger 2
Eucgr.B00366	0.547118	1.64123	0.4347	5.33533	4.16661	4.55568	41.949	32.7423	33.1426	3.36254	2.66031	3.9864	2.62305	50.6712	107.834	10.0093	3.56384	7.25e-10	UP	-3.34861	7.75e-14	DOWN
Eucgr.K01476	1.31975	0.735728	1.15177	0.437856	0.044311	0.268358	2.35733	1.97995	0.780266	0	0.167547	0.238281	3.20724	2.67	5.11754	0.405828	-1.46487	0.0115815	DOWN	-3.34858	3.01e-09	DOWN	LOC104425247	myb-related protein 2
Eucgr.F02763	9.61912	9.5789	8.33464	0.721554	0	0.138453	9.20648	6.90664	7.92316	0.501323	0.783039	0.935806	27.5327	9.34493	24.0363	2.22017	-5.11434	5.91e-23	DOWN	-3.34447	1.98e-13	DOWN	LOC104449657	ACT domain-containing protein ACR3
Eucgr.C03553	4.46854	11.2168	7.13215	1.5206	1.71401	2.16802	7.6087	7.08467	7.64499	0.888561	1.15087	0.609921	22.8175	11.4907	22.3384	2.64935	-2.07959	5.31e-06	DOWN	-3.34361	8.76e-13	DOWN	LOC104438141	DNA-directed RNA polymerase III subunit RPC4
Eucgr.J02317	59.0264	115.091	73.5129	9.71491	8.30392	6.74736	62.1702	77.5514	71.183	6.40928	5.44106	6.26403	247.631	77.2214	210.905	18.1144	-3.065	9.36e-13	DOWN	-3.34277	1.72e-14	DOWN	LOC104422697	probable adenylate kinase 7, mitochondrial
Eucgr.J00760	6.45772	5.16812	6.41154	0.359305	0.862071	0.992026	8.73011	9.23332	6.60923	0.704681	1.00094	0.811289	18.0374	10.5842	24.5727	2.51692	-2.68766	3.48e-09	DOWN	-3.3422	2.19e-13	DOWN	LOC104421510	calcium-dependent protein kinase 7
Eucgr.I01699	16.6233	20.4244	17.4764	2.68663	2.99237	2.5829	34.561	28.1236	34.9493	2.7752	3.53512	2.93039	54.5241	40.1363	97.6339	9.24071	-2.41122	2.58e-08	DOWN	-3.3398	2.32e-14	DOWN	LOC104419179	uncharacterized LOC104419179
Eucgr.K02414	1.88275	2.37367	1.07896	0	0	0	7.16535	8.32522	6.5544	0.234839	0.808143	0.995732	5.33538	7.16535	22.045	2.03871	-7.26088	1.99e-09	DOWN	-3.3398	1.51e-11	DOWN	LOC104425929	peptidyl-prolyl cis-trans isomerase FKBP16-4, chloroplastic
Eucgr.D00943	20.3923	8.06807	15.9182	0	0	0.070139	1.1931	1.6628	2.34147	0.10876	0.032135	0.239303	44.3786	1.26324	5.19737	0.380198	-6.96419	8.16e-30	DOWN	-3.33607	3.4e-08	DOWN	LOC104441174	oligopeptide transporter 1
Eucgr.D01015	0	0	0	2.83571	3.01026	5.02962	0.372048	0.286411	0.271999	1.92991	1.72086	2.06548	0	8.41192	0.930458	5.71625	8.67361	2.23e-18	UP	0	1	NC	LOC104441225	cysteine-rich repeat secretory protein 38
Eucgr.G02819	54.621	32.3004	58.0844	323.897	475.285	614.754	106.649	94.5853	83.509	82.5174	84.6731	85.8905	145.006	1196.69	284.743	253.081	3.78071	2.23e-18	UP	0.100606	0.83921	NC	LOC104455835	MLO-like protein 2
Eucgr.J01545	15.2553	14.3097	19.0124	15.0058	11.7242	17.7181	17.6168	21.1759	23.2415	2.50253	1.35412	2.86519	48.5774	47.0591	62.0342	6.72184	0.251544	0.605335	NC	-3.33269	9.63e-14	DOWN
Eucgr.B03696	101.151	109.147	126.972	15.3857	19.0091	42.2105	91.8545	125.333	104.367	9.52034	8.71867	9.06425	337.27	153.074	321.555	27.3033	-1.66818	4.92e-05	DOWN	-3.33092	8.78e-15	DOWN	LOC104433851	cinnamoyl-CoA reductase 1
Eucgr.B00721	4.58475	1.72843	1.66114	0.053818	0	0.084556	0.974172	0.84365	0.68473	0	0.061778	0	7.97432	1.05873	2.50255	0.061778	-6.24011	2.27e-18	DOWN	-4.88636	3.2e-10	NC	LOC104421639	zinc finger protein CONSTANS-LIKE 6
Eucgr.J00823	0.301019	0.2374	0.087109	8.93196	11.4266	12.7592	4.2159	6.16323	5.66596	0.271091	0.800425	0.581427	0.625528	28.4017	16.0451	1.65294	5.94711	3.05e-28	UP	-3.32805	5.18e-12	DOWN	LOC104423496	linoleate 13S-lipoxygenase 2-1, chloroplastic
Eucgr.J00893	4.64816	3.11618	5.21282	1.23025	0.970153	0.913262	21.0376	11.7507	9.62367	1.37968	1.34967	0.982399	12.9772	22.921	42.412	3.71175	-1.69917	0.000507348	DOWN	-3.32627	3e-13	DOWN
Eucgr.B00238	2.72322	3.77854	3.95011	1.00171	0.544611	0.985451	3.14598	3.90581	3.61018	0.377615	0.166162	0.301191	10.4519	4.67605	10.662	0.844968	-1.75046	0.000162131	DOWN	-3.32615	1.97e-11	DOWN	LOC104417808	tryptophan aminotransferase-related protein 2
Eucgr.G01564	7.92289	28.0002	14.7155	7.14683	7.46246	8.24715	10.7033	9.30444	8.88471	1.34841	0.770086	1.12825	50.6386	26.4129	28.8925	3.24674	-1.10109	0.0133234	DOWN	-3.32535	6.91e-12	DOWN	LOC104455414	transcription initiation factor TFIID subunit 11
Eucgr.F02882	12.5788	13.0833	14.397	4.5256	2.53331	3.37806	3.97106	3.44782	4.63589	0.349547	0.355159	0.383033	40.0591	9.88243	12.0548	1.08774	-1.73022	3.6e-05	DOWN	-3.3241	5.18e-12	DOWN
Eucgr.D01722	0.40187	0	0.457996	0.533754	0.332748	0	9.00703	10.2156	10.5018	0.946984	1.19026	0.768409	0.859866	9.33978	29.7244	2.90565	0	1	NC	-3.32192	3.69e-12	DOWN
Eucgr.C02125	37.5176	52.2685	40.5386	5.84171	3.71807	5.43804	40.615	42.6927	45.4063	4.18311	3.70468	3.41105	130.325	49.7711	128.714	11.2988	-2.78773	6e-11	DOWN	-3.32071	1.9e-14	DOWN	LOC104437266	cytosolic sulfotransferase 12
Eucgr.A01320	34.3164	60.9144	34.4735	5.22844	5.29682	12.5366	37.0247	39.0485	43.323	3.38035	2.93272	3.88649	129.704	54.8581	119.396	10.1995	-2.14779	2.99e-07	DOWN	-3.32013	2.12e-14	DOWN	LOC104436907	uncharacterized LOC104436907
Eucgr.D00910	5.21601	5.34607	5.53689	0	0	0	2.6614	1.75558	3.20979	0.043956	0.318527	0.237532	16.099	2.6614	7.62677	0.600015	-6.22385	9.15e-23	DOWN	-3.31973	2.14e-10	DOWN
Eucgr.D02214	42.7216	64.2345	44.3654	9.22847	11.9421	10.1645	192.375	170.628	185.187	16.1866	16.5269	16.0645	151.321	214.482	548.189	48.7779	-1.95778	2.23e-06	DOWN	-3.31824	7.49e-15	DOWN	LOC104442035	inositol-tetrakisphosphate 1-kinase 1-like
Eucgr.F02997	6.26787	5.95105	5.30305	0.228515	0.22692	0.307512	0.163166	0.430764	0.223447	0	0.08734	0	17.522	0.697598	0.817377	0.08734	-4.91646	2.91e-18	DOWN	0	1	NC	LOC104449844	UDP-glycosyltransferase 88F4
Eucgr.B03634	49.3346	63.9389	49.5048	3.71541	6.19154	7.31696	52.226	60.3615	70.8893	5.21056	4.9046	5.72627	162.778	65.7345	183.477	15.8414	-2.90177	8.41e-12	DOWN	-3.31548	1.39e-14	DOWN	LOC104433799	metal tolerance protein 4
Eucgr.D02595	866	871.033	892.429	73.7967	70.5809	72.3584	795.573	872.139	976.286	73.9221	76.1025	78.2064	2629.46	938.512	2644	228.231	-3.20839	3.2e-14	DOWN	-3.31504	7.06e-15	DOWN	LOC104442351	probable methyltransferase PMT21
Eucgr.K01709	71.1507	95.9313	64.5262	11.7564	13.6317	15.9805	135.149	147.67	190.551	15.5003	12.8385	12.2146	231.608	164.761	473.369	40.5534	-2.17634	1.66e-07	DOWN	-3.31173	1.1e-14	DOWN	LOC104425423	tropinone reductase-like 1
Eucgr.C02396	1.50199	1.30915	1.1378	6.90789	5.1286	5.01204	5.43897	3.78982	5.78724	0.660187	0.491436	0.343987	3.94894	15.5796	15.016	1.49561	2.62941	3.43e-09	UP	-3.30907	5.34e-12	DOWN	LOC104437431	protein DETOXIFICATION 16
Eucgr.D01932	19.3479	17.6057	19.2145	4.18905	5.53232	7.60487	10.8719	16.0294	10.4705	1.24998	0.71416	1.48922	56.1681	24.0091	37.3719	3.45336	-1.56001	0.000598288	DOWN	-3.30821	3.26e-11	DOWN
Eucgr.A01153	714.681	845.21	695.154	41.706	43.659	56.0543	864.426	1093.08	1017.34	82.9727	90.3993	90.9259	2255.04	964.139	2974.85	264.298	-3.64557	2.34e-17	DOWN	-3.30718	8.13e-15	DOWN	LOC104435641	aquaporin PIP2-1
Eucgr.E00063	8.93533	5.2965	9.33565	69.4824	72.9268	90.0881	36.6003	31.9287	33.1726	25.9011	26.6543	25.8346	23.5675	199.615	101.702	78.39	3.78302	3.29e-18	UP	-0.0992352	0.84238	NC	LOC104443368	cyclic nucleotide-gated ion channel 1
Eucgr.A00141	49.9872	43.5488	47.309	23.0949	21.2533	25.8687	17.1241	15.19	20.0181	1.52203	1.57242	1.49359	140.845	64.2461	52.3322	4.58804	-0.588658	0.181352	NC	-3.30534	2.05e-12	DOWN	LOC104438326	pathogenesis-related protein STH-2
Eucgr.B00830	9.73711	14.8267	9.93632	4.64887	7.15421	6.97474	40.2082	31.5691	38.4349	3.30881	3.96109	2.5738	34.5001	54.3372	110.212	9.8437	-0.490615	0.277601	NC	-3.30275	2.2e-14	DOWN	LOC104421893	hypothetical protein
Eucgr.F03046	1.79852	3.62854	2.02839	0.280542	0	0	5.52733	6.10712	9.29122	0	0.637633	0.927425	7.45545	5.52733	20.9257	1.56506	0	1	NC	-3.30272	1.99e-09	DOWN	LOC104449893	uncharacterized LOC104449893
Eucgr.B03683	0.19288	1.6228	0.531726	0	0	0	2.55021	5.02785	1.95824	0.129603	0.343059	0.294908	2.3474	2.55021	9.5363	0.76757	-6.97393	3.55e-08	DOWN	-3.3013	1.84e-11	DOWN	LOC104433839	aldehyde dehydrogenase family 3 member F1
Eucgr.C02358	0.08069	0.149972	0.081625	3.00719	3.74411	1.58233	0	0	0	0	0	0	0.312287	5.32645	0	0	5.52471	3.36e-18	UP	0	1	NC	LOC104439632	rust resistance kinase Lr10
Eucgr.E00499	0.12134	0.062664	0.079441	2.65319	2.09527	1.30764	0.07445	0.07477	0.047899	0.138572	0.347972	0.168844	0.263445	3.47736	0.197119	0.655388	5.52283	3.36e-18	UP	0	1	NC	LOC104445981	G-type lectin S-receptor-like serine/threonine-protein kinase At2g19130
Eucgr.I01660	20.5214	24.8834	25.8091	0.441306	0.800521	0.226791	8.24129	8.944	10.3222	0.947757	0.98135	0.506726	71.2138	9.26861	27.5075	2.43583	-5.33358	9.36e-29	DOWN	-3.30103	7.71e-14	DOWN	LOC104419151	uncharacterized LOC104419151
Eucgr.H02219	1.3007	1.80933	2.41668	0.976411	0.641066	0.277137	0.354936	4.4654	0.299349	0.186005	0.284787	0.20413	5.5267	1.27314	5.11968	0.674922	-1.15542	0.0227985	DOWN	-3.30014	1.28e-08	DOWN	LOC104457357	probable beta-1,4-xylosyltransferase IRX14H
Eucgr.A02155	28.2736	29.1475	23.4577	4.66935	2.26813	1.95982	39.5329	38.3405	43.7725	2.88918	3.88287	3.51038	80.8787	43.7608	121.646	10.2824	-2.80071	5.41e-11	DOWN	-3.2995	2.24e-14	DOWN
Eucgr.J01660	55.8099	36.8472	47.937	66.3632	42.3294	30.6747	102.388	120.01	108.701	9.80243	9.00946	10.5665	140.594	175.392	331.099	29.3784	0.373693	0.408891	NC	-3.29923	1.64e-14	DOWN	LOC104422218	uncharacterized LOC104422218
Eucgr.F03611	99.3741	42.1038	150.945	805.412	961.798	1088.27	982.119	419.367	339.759	527.789	542.559	544.012	292.422	3032.19	1741.25	1614.36	3.7515	3.58e-18	UP	0.157364	0.743458	NC	LOC104450354	pyrophosphate--fructose 6-phosphate 1-phosphotransferase subunit alpha
Eucgr.B02076	5.31691	10.6318	6.54783	2.23957	6.07333	4.21729	9.0064	6.24917	6.66789	1.66534	0.517874	0.375058	22.4966	19.297	21.9235	2.55827	-0.397203	0.468917	NC	-3.29707	5.97e-09	DOWN
Eucgr.B03374	2.38321	3.15085	2.16323	12.2436	35.1165	33.2448	37.3429	19.4896	19.2285	16.585	16.1866	15.5411	7.69729	105.704	76.0609	48.3127	3.86477	3.61e-18	UP	-0.43438	0.334748	NC	LOC104433566	two-component response regulator ARR6
Eucgr.E02823	1.4965	1.5837	1.46572	0	0	0	0.540355	1.11895	0.293662	0.047788	0	0.097103	4.54593	0.540355	1.95297	0.144891	-6.91178	4.74e-18	DOWN	-3.29583	1.32e-07	DOWN	LOC104445050	disease resistance protein RPP8
Eucgr.H03989	292.091	82.1792	260.139	12.2796	11.0526	8.14793	197.472	196.54	191.78	16.8469	15.3904	13.575	634.409	216.672	585.793	45.8123	-4.07734	7.12e-20	DOWN	-3.29516	2.23e-14	DOWN	LOC104415189	major allergen Pru ar 1
Eucgr.A00596	149.805	140.103	132.608	53.4102	48.0896	49.6779	102.936	159.008	156.107	12.4181	11.5423	13.1341	422.516	200.704	418.051	37.0945	-1.07646	0.00953624	DOWN	-3.29487	1.15e-14	DOWN	LOC104425115	ammonium transporter 2 member 1
Eucgr.D01765	10.797	8.64498	7.51793	0.365443	0.805129	0.318162	5.6229	8.10001	6.9771	3.01582	3.15	4.19138	26.9599	6.74619	20.7	10.3572	-4.22106	3.97e-18	DOWN	-0.776362	0.0793584	NC	LOC104441676	cellulose synthase-like protein G3
Eucgr.A02801	13.309	10.5966	10.8931	1.01261	1.24833	0.52884	7.04063	9.69861	9.35845	0.823711	0.825248	0.305852	34.7987	8.81779	26.0977	1.95481	-3.32432	2.06e-11	DOWN	-3.2941	5.23e-11	DOWN	LOC104448975	3-hexulose-6-phosphate isomerase
Eucgr.C03301	53.6977	74.935	51.9056	630.307	559.729	611.638	530.088	562.766	671.639	290.38	294.133	284.903	180.538	1701.45	1764.49	869.417	3.74627	4.03e-18	UP	-0.810722	0.0569566	NC	LOC104438014	protein TIFY 10a
Eucgr.A02147	957.817	1247.15	719.923	828	598.44	985.777	839.856	957.371	936.772	83.9762	78.7477	76.272	2924.89	2424.07	2734	238.996	0.146587	0.761794	NC	-3.29329	1.02e-14	DOWN	LOC104443372	peroxidase 57
Eucgr.G03356	2.17136	4.34115	3.08875	0	0	0	0.228169	1.25258	0	0	0	0	9.60126	0.228169	1.48075	0	-6.91672	4.23e-18	DOWN	0	1	NC
Eucgr.A01580	3.11611	4.66095	4.58047	3.06011	2.03289	3.56297	4.74615	6.27388	4.43933	0.683039	0.53337	0.61358	12.3575	10.342	15.4594	1.82999	-0.198494	0.710285	NC	-3.2931	4.82e-12	DOWN	LOC104438693	uncharacterized LOC104438693
Eucgr.H02964	10.5254	20.0698	16.3427	2.89479	2.67255	2.65506	27.204	29.451	32.1326	2.5853	3.40153	1.40931	46.9379	32.5316	88.7876	7.39614	-2.18715	4.2e-07	DOWN	-3.29223	6.53e-14	DOWN	LOC104414440	uncharacterized LOC104414440
Eucgr.A02345	4.26959	4.03729	3.40181	1.33534	0.610533	1.04567	5.80579	6.75233	4.93402	0.650151	0.504854	0.596623	11.7087	7.46199	17.4921	1.75163	-1.98763	2.67e-05	DOWN	-3.28944	5.51e-12	DOWN	LOC104414602	DTW domain-containing protein 2
Eucgr.J02448	1.2721	0.748167	1.45068	0	0.28513	0.066288	0.562741	0.508765	1.09794	0.102959	0.072889	0.052625	3.47095	0.914159	2.16944	0.228473	-2.52599	4.62e-05	DOWN	-3.28577	1.97e-06	DOWN	LOC104423984	oligopeptide transporter 7
Eucgr.I01366	11.6704	6.3282	13.751	74.3157	108.016	101.828	80.5516	27.4311	26.2156	64.0436	62.5129	61.3791	31.7496	290.396	134.198	187.936	3.74213	4.51e-18	UP	0.990301	0.0184864	NC	LOC104418904	pentatricopeptide repeat-containing protein MRL1, chloroplastic
Eucgr.I02128	0	0	0	1.50366	0	2.50457	4.91232	3.2504	3.03701	0.326726	0.614233	0.166718	0	7.41688	11.1997	1.10768	5.30533	7.47e-09	UP	-3.2855	1.73e-08	DOWN
Eucgr.E00268	24.1494	41.5042	15.6694	38.2827	30.3146	14.7357	15.8941	23.0175	27.0274	1.95427	2.38091	2.41127	81.3229	60.9444	65.939	6.74646	0.375458	0.414107	NC	-3.28486	8.89e-13	DOWN	LOC104443534	uncharacterized LOC104443534
Eucgr.I01285	1.88738	1.29649	1.56272	0.800245	1.14325	1.26173	1.6244	1.88035	2.35546	0.27914	0.158876	0.289143	4.74659	4.02937	5.8602	0.727159	-0.0654907	0.922564	NC	-3.28434	1.78e-10	DOWN	LOC104418850	phosphatidylinositol/phosphatidylcholine transfer protein SFH3
Eucgr.H01609	3.00583	2.65685	2.99961	0.432807	0	0.056367	3.83162	5.74003	2.11116	0.419815	0.371751	0.361308	8.66229	3.88799	11.6828	1.15287	-3.98537	8.79e-11	DOWN	-3.28398	2.48e-10	DOWN	LOC104416606	LRR receptor-like serine/threonine-protein kinase ERL1
Eucgr.I01236	36.6715	19.3391	58.723	433.302	410.984	299.519	308.268	104.208	129.648	292.683	276.086	281.022	114.734	1018.77	542.124	849.791	3.73913	4.75e-18	UP	0.735637	0.0863578	NC	LOC104418805	hemoglobin-2
Eucgr.B03050	0.450044	0.643795	0.277162	23.0528	14.2568	8.09862	0.663782	2.21538	2.79544	2.5641	2.00989	1.86257	1.371	23.0192	5.67461	6.43657	6.94158	4.77e-18	UP	0	1	NC	LOC104435571	AP2/ERF and B3 domain-containing transcription factor RAV1
Eucgr.C00820	46.7018	61.6372	48.4761	21.1748	17.0321	10.4176	107.077	129.234	145.409	12.3829	12.0809	11.1769	156.815	134.527	381.721	35.6407	-1.13418	0.00626079	DOWN	-3.28183	1.32e-14	DOWN	LOC104436425	12-oxophytodienoate reductase 3
Eucgr.F00454	1.28624	0.906761	1.16306	0	0	0	6.49652	2.78072	2.49644	0.744669	0.455208	0.363299	3.35606	6.49652	11.7737	1.56318	0	1	NC	-3.28166	3.04e-08	DOWN
Eucgr.G01800	5.29038	5.48965	7.27264	0	0.293674	0	3.0426	2.59572	2.52916	0.244976	0.299524	0.244544	18.0527	3.33627	8.16747	0.789044	-5.9397	1.62e-25	DOWN	-3.2794	1.37e-11	DOWN	LOC104453447	mechanosensitive ion channel protein 6
Eucgr.J02601	93.7779	110.527	95.4421	5.97424	7.62324	11.4598	67.5455	69.538	69.0814	7.72672	6.57618	5.75901	299.747	86.6285	206.165	20.0619	-3.30353	1.45e-14	DOWN	-3.27731	2.73e-14	DOWN	LOC104422900	GDSL esterase/lipase 5
Eucgr.I01006	14.1973	17.7308	13.3378	21.5356	12.4462	7.78631	11.7417	8.30408	9.47159	1.43538	0.531504	0.566323	45.2659	31.9742	29.5173	2.53321	0.20564	0.677445	NC	-3.27417	7.49e-12	DOWN	LOC104418620	salicylic acid-binding protein 2
Eucgr.A02004	0	0	0	0.077619	0.232011	0.314063	4.53283	3.27551	3.8117	1.02034	1.31677	0.735512	0	5.0789	11.62	3.07262	0	1	NC	-3.27262	7.27e-06	DOWN
Eucgr.I01721	42.6574	49.0792	51.005	2.73206	2.83632	3.29686	41.7857	33.8818	45.5886	2.46523	4.52521	3.86558	142.742	47.9189	121.256	10.856	-3.7833	9.62e-17	DOWN	-3.26948	1.22e-13	DOWN	LOC104419203	uncharacterized LOC104419203
Eucgr.K03045	31.0413	44.9711	42.0176	4.52991	5.00381	3.31302	22.1552	46.2321	34.1857	3.91723	2.44523	3.13371	118.03	30.472	102.573	9.49616	-2.85441	1.57e-11	DOWN	-3.268	3.55e-14	DOWN	LOC104426424	protein NRT1/ PTR FAMILY 5.6
Eucgr.K01315	8.50442	11.3379	10.2041	0.467895	0.42631	0.312542	3.46884	3.32014	2.6	0.437735	0.487676	0.129051	30.0465	4.2077	9.38898	1.05446	-4.94427	1.09e-17	DOWN	-3.26788	3.8e-08	DOWN	LOC104425145	uncharacterized LOC104425145
Eucgr.F00172	41.4296	27.3401	38.1074	14.1672	10.3171	15.0639	73.3153	72.6335	94.8796	7.37798	7.50532	6.29483	106.877	98.6963	240.828	21.1781	-1.04739	0.0128968	DOWN	-3.2677	2.69e-14	DOWN	LOC104447857	isoflavone 3'-hydroxylase-like
Eucgr.B01780	0	0.121444	0	0	0	0	1.55448	0.967284	2.03658	0.225167	0.165937	0.17598	0.121444	1.55448	4.55834	0.567084	0	1	NC	-3.26766	3.56e-08	DOWN
Eucgr.H00906	41.6172	106.56	33.9	5.49565	24.3713	18.3686	129.221	274.667	213.043	18.6164	17.271	21.3883	182.077	171.961	616.932	57.2757	-1.54031	0.000192789	DOWN	-3.26313	1.86e-14	DOWN	LOC104456619	galactinol synthase 2
Eucgr.D02357	6.42167	4.32709	5.03276	0	0.522247	0	0.122375	0.358952	0.47033	0	0.1506	0	15.7815	0.644622	0.951657	0.1506	-4.74709	5.72e-18	DOWN	0	1	NC	LOC104442161	hydroquinone glucosyltransferase
Eucgr.G01965	30.4897	17.0707	19.2372	11.7297	10.2903	7.638	138.568	87.163	114.349	10.0296	11.5446	9.5613	66.7975	156.496	340.079	31.1355	-0.720558	0.0986578	NC	-3.25896	2.87e-14	DOWN	LOC104453553	light-regulated protein
Eucgr.L01874	142.127	284.802	149.584	85.8481	62.5147	72.301	278.227	254.868	383.364	26.5519	28.4984	27.8202	576.513	413.043	916.46	82.8706	-0.975402	0.0192409	NC	-3.25828	1.85e-14	DOWN	LOC104430065	protein ZINC INDUCED FACILITATOR-LIKE 1
Eucgr.J01695	251.568	368.224	290.117	21.4782	20.6528	20.6558	275.85	311.282	302.557	25.8036	25.9746	28.1988	909.91	317.158	889.689	79.977	-3.52666	1.82e-16	DOWN	-3.25769	1.87e-14	DOWN	LOC104422231	eukaryotic peptide chain release factor subunit 1-3
Eucgr.E02775	9.84673	13.0617	10.974	4.56845	7.1699	5.83341	32.294	34.0471	38.1158	3.45247	2.89226	2.46292	33.8825	45.2973	104.457	8.80765	-0.419986	0.383867	NC	-3.25704	3.89e-13	DOWN	LOC104446943	uncharacterized LOC104446943
Eucgr.I02391	1.27972	1.90597	1.76585	0	0.628547	0.281708	3.88151	4.2624	3.28213	0.436226	0.10712	0.277788	4.95155	4.79176	11.426	0.821134	-1.89037	0.00309515	DOWN	-3.2566	1.98e-09	DOWN
Eucgr.A01069	19.1527	42.7989	19.749	0.204864	0.818532	0.746966	16.5787	18.1028	15.0685	1.33225	1.5441	1.92907	81.7006	18.1442	49.75	4.80542	-5.23673	1.21e-22	DOWN	-3.25611	2.79e-12	DOWN
Eucgr.J02568	20.1166	34.6706	26.7461	4.6408	5.47312	8.01191	17.6121	17.1038	21.7931	2.33802	1.33946	1.82855	81.5333	31.0971	56.509	5.50603	-1.78611	1.75e-05	DOWN	-3.25464	1.11e-13	DOWN	LOC104422866	protein PIN-LIKES 3
Eucgr.H02963	237.075	287.385	232.309	4.47883	9.62263	6.90535	340.512	327.456	355.163	32.0305	32.5607	30.5934	756.769	357.04	1023.13	95.1845	-4.88221	1.76e-26	DOWN	-3.25404	2.08e-14	DOWN	LOC104414439	protein PROTON GRADIENT REGULATION 5, chloroplastic
Eucgr.H01877	11.9567	10.925	10.6995	0.274973	0.491059	0.487317	6.56594	6.45053	7.38724	0.475448	0.31082	0.456356	33.5812	7.54432	20.4037	1.24262	-4.21562	6.59e-18	DOWN	-0.649557	0.145747	NC	LOC104457200	2-alkenal reductase (NADP(+)-dependent)
Eucgr.D02213	113.79	146.41	113.242	23.4149	22.0878	19.8191	256.604	250.591	256.435	23.5998	23.6347	23.3038	373.441	298.511	763.631	70.5383	-2.17959	1.27e-07	DOWN	-3.25337	2.1e-14	DOWN	LOC104442033	uncharacterized membrane protein At4g09580
Eucgr.A02541	26.8017	43.2892	37.2185	2.89174	2.17917	1.24226	15.6857	15.5831	15.0521	1.494	1.74587	1.65158	107.309	19.1071	46.3208	4.89144	-3.9149	2.77e-18	DOWN	-3.25249	2.73e-13	DOWN	LOC104446577	F-box protein At5g06550
Eucgr.B03503	0.523854	1.18045	0.280793	0.327964	0	0	2.07236	0.579819	2.42201	0	0.245694	0.339604	1.9851	2.07236	5.07419	0.585298	0	1	NC	-3.25072	7.27e-06	DOWN
Eucgr.I01013	7.16408	5.56051	5.89543	0	0.135672	0	87.4468	71.5521	86.0003	7.77575	6.60905	7.83767	18.62	87.5825	244.999	22.2225	-5.36649	3.8e-17	DOWN	-3.24477	4.76e-14	DOWN	LOC104418624	salicylic acid-binding protein 2
Eucgr.H01732	0.344838	0.28774	0.441732	3.81852	4.98345	4.99217	0	0	0	0	0	0	1.07431	9.97563	0	0	4.42124	7.38e-18	UP	0	1	NC
Eucgr.H00093	3.27052	3.20107	9.28163	0.829354	0.702273	0.233784	9.74327	9.9591	5.54838	0.669627	0.868089	0.988902	15.7532	10.6793	25.2508	2.52662	-3.26865	1.14e-11	DOWN	-3.24084	1.1e-12	DOWN	LOC104456058	probable pectate lyase 8
Eucgr.K00579	125.43	119.492	111.517	19.8116	18.2709	20.097	97.6837	102.355	100.307	8.47852	10.0814	9.32913	356.439	136.052	300.345	27.8891	-2.23104	6.08e-08	DOWN	-3.23983	2.68e-14	DOWN	LOC104424632	uncharacterized LOC104424632
Eucgr.B01531	149.52	86.1013	122.279	5.94903	6.51407	4.95833	92.0653	119.574	105.43	80.463	87.9476	84.7308	357.9	103.538	317.069	253.141	-3.91255	8.04e-18	DOWN	-0.145609	0.766995	NC
Eucgr.J00400	0.755546	9.70669	1.69032	0	0	0	0.105932	1.06233	0.728252	0	0	0	12.1526	0.105932	1.89652	0	-5.44541	1.03e-17	DOWN	-3.23963	9.25e-06	DOWN	LOC104421239	lysosomal Pro-X carboxypeptidase
Eucgr.K00368	1.99304	3.15281	2.45121	2.47133	1.32124	1.78014	1.44265	2.66044	3.26408	0.332325	0.095665	0.296786	7.59706	4.54404	7.36717	0.724776	-0.451367	0.415868	NC	-3.23851	2.34e-08	DOWN	LOC104424496	rust resistance kinase Lr10
Eucgr.E00529	2.74489	1.77364	1.97054	5.54048	5.05766	3.64214	45.7215	20.1208	34.5876	3.03599	3.29189	3.46342	6.48907	54.4213	100.43	9.7913	1.36194	0.00291324	UP	-3.23438	1.2e-13	DOWN	LOC104445996	dehydration-responsive element-binding protein 1F
Eucgr.B04019	3.24944	3.50925	1.9509	35.4536	24.4626	30.2296	8.30233	8.09195	14.919	12.8996	14.5247	12.8824	8.70958	62.9945	31.3133	40.3067	3.85767	8.47e-18	UP	0.614859	0.167262	NC	LOC104434135	LOB domain-containing protein 15
Eucgr.F00466	14.9615	14.4437	12.1752	4.05874	4.47388	2.69858	58.2288	51.1879	98.1552	7.20143	7.22992	5.1356	41.5804	65.4013	207.572	19.5669	-2.33297	1.06e-06	DOWN	-3.23107	8.9e-14	DOWN	LOC104451229	transcription factor TGA1
Eucgr.H03289	3.97099	1.02831	6.27656	0	0	0	0.914966	0.197322	0	0	0	0	11.2759	0.914966	1.11229	0	-6.86218	8.54e-18	DOWN	0	1	NC	LOC104417300	uncharacterized LOC104417300
Eucgr.I00445	0.700611	0.466353	0.679802	5.92092	5.02822	9.3084	0.583677	0.247344	0.095114	0.423991	0.258083	0.562332	1.84677	14.9203	0.926135	1.24441	4.11992	8.56e-18	UP	0	1	NC	LOC104418276	scopoletin glucosyltransferase
Eucgr.C02938	7.41606	4.1062	5.62817	9.28974	6.16565	4.97946	9.05205	8.09827	11.171	0.709295	1.31954	0.822071	17.1504	20.1972	28.3213	2.85091	0.600783	0.170983	NC	-3.22591	2.14e-13	DOWN	LOC104437784	probably inactive leucine-rich repeat receptor-like protein kinase At2g25790
Eucgr.D02505	1.682	3.83392	1.68323	0.460033	0.915713	0.633113	1.12827	1.78655	3.01736	0.41231	0.077136	0.125987	7.19916	2.6771	5.93219	0.615433	-2.08248	6.75e-05	DOWN	-3.22503	1.38e-08	DOWN	LOC104442282	squamosa promoter-binding-like protein 7
Eucgr.L02910	31.8153	52.1339	32.3267	4.86115	3.88836	4.73924	56.7274	64.1971	58.5455	6.03568	4.85704	5.35352	116.276	65.355	179.47	16.2462	-2.7031	1.56e-09	DOWN	-3.22256	1.72e-13	DOWN
Eucgr.L02184	50.0735	85.1434	51.2186	47.4158	39.5429	65.9511	26.8049	40.9628	44.8683	3.16036	3.79625	3.91486	186.435	132.299	112.636	10.8715	0.141196	0.772423	NC	-3.22087	1.38e-13	DOWN	LOC104430392	12-oxophytodienoate reductase 3
Eucgr.J00493	6.03211	4.87371	7.33794	1.13563	1.03293	2.05328	14.7936	10.7428	19.2917	2.00716	1.29858	1.51142	18.2438	17.8798	44.8281	4.81715	-1.94904	5.33e-05	DOWN	-3.21888	2.98e-12	DOWN	LOC104421303	ferredoxin, root R-B1
Eucgr.B02626	25.7586	14.9958	21.763	3.62126	2.10154	3.23753	6.04351	7.3549	5.4012	0.800589	0.468552	0.591856	62.5174	11.3826	18.7996	1.861	-2.44713	7.26e-09	DOWN	-3.21633	2.59e-12	DOWN	LOC104432986	protein indeterminate-domain 4, chloroplastic
Eucgr.B01088	79.477	39.0541	45.4571	2.66668	7.3699	8.74972	59.4245	57.0737	54.5901	5.21501	5.62011	6.66585	163.988	75.5441	171.088	17.501	-3.0126	2.55e-12	DOWN	-3.21327	1.03e-13	DOWN	LOC104424499	photosystem I reaction center subunit II, chloroplastic
Eucgr.K00570	2.13139	3.57094	2.87395	1.34609	1.41409	1.02519	5.23193	8.01681	7.83288	0.478347	0.667237	1.07387	8.57627	7.67121	21.0816	2.21945	-0.944088	0.0319543	NC	-3.21221	3.12e-13	DOWN	LOC104424624	ABC transporter B family member 4
Eucgr.J00776	0.298987	0.453258	0.194321	0.365325	0.173592	0	0.254662	0.71031	1.6302	0	0.18138	0	0.946566	0.428254	2.59517	0.18138	0	1	NC	-3.21199	4.41e-07	DOWN	LOC104423487	aldehyde dehydrogenase family 3 member F1
Eucgr.K03430	7.243	5.38884	7.75411	71.0128	59.1972	61.3849	29.071	28.0764	33.7703	46.3697	39.995	48.3176	20.3859	149.653	90.9178	134.682	3.80515	1e-17	UP	0.772393	0.0747945	NC	LOC104426718	uncharacterized LOC104426718
Eucgr.K02974	0.065357	0.067986	0	0.491397	0.414193	0	0.289981	4.11937	0.910127	0.184626	0	0.343294	0.133343	0.704174	5.31948	0.52792	0	1	NC	-3.21093	8.5e-09	DOWN	LOC104426370	protein trichome birefringence-like 3
Eucgr.D00209	13.8663	4.39915	9.88238	2.92594	1.53103	0.812036	9.58067	12.2752	11.7728	1.10437	1.05061	0.986348	28.1478	11.9237	33.6287	3.14133	-2.03287	2.89e-06	DOWN	-3.20953	1.6e-12	DOWN
Eucgr.I02408	36.9853	34.2744	54.5053	0.193419	0.096519	0	2.13788	3.52752	2.02194	0.118004	0.475656	0.238175	125.765	2.2344	7.68734	0.831835	-8.74102	5.26e-43	DOWN	-3.20898	4.11e-09	DOWN	LOC104419711	jasmonate O-methyltransferase
Eucgr.J00109	23.3531	19.6907	27.0147	2.88999	3.68534	3.30843	7.41868	9.87133	9.62063	1.08094	1.11994	0.82969	70.0584	14.4124	26.9106	3.03057	-2.57024	1.88e-09	DOWN	-3.20864	2.41e-12	DOWN	LOC104420981	transmembrane protein 87B
Eucgr.H02146	0.251697	0.319716	0.555075	0	0.475984	0.33826	3.36169	3.06279	2.3124	0.322901	0.341439	0.44679	1.12649	4.17593	8.73687	1.11113	0	1	NC	-3.20744	3.68e-08	DOWN	LOC104457336	probable E3 ubiquitin-protein ligase ARI8
Eucgr.J01096	56.7059	29.1988	47.0874	2.21615	3.61516	4.36577	64.0768	67.5575	55.3586	6.25882	7.58727	3.56591	132.992	72.0577	186.993	17.412	-3.59962	6e-16	DOWN	-3.2055	1.13e-13	DOWN	LOC104421798	chlorophyll a-b binding protein 6, chloroplastic
Eucgr.A01156	15.6318	18.9583	21.0652	5.89897	5.07254	2.75102	28.2042	32.4945	35.2403	2.94818	3.38165	3.05599	55.6553	36.0277	95.939	9.38581	-1.80264	1.87e-05	DOWN	-3.20453	1.35e-13	DOWN	LOC104435667	uncharacterized LOC104435667
Eucgr.G03183	12.9301	28.1485	20.8154	5.51838	6.19843	5.64708	52.1051	45.3602	56.2705	4.81914	4.05262	5.27252	61.894	63.9506	153.736	14.1443	-1.54714	0.000199448	DOWN	-3.20391	6.97e-14	DOWN	LOC104454496	transcription factor GAMYB
Eucgr.H01860	4.64712	11.0212	7.4224	1.44609	1.93872	1.06459	4.64615	4.3053	5.41432	0.84951	0.163907	0.58843	23.0907	7.64945	14.3658	1.60185	-2.01687	7.39e-06	DOWN	-3.20344	1.66e-10	DOWN
Eucgr.C01308	0	0	0.348792	4.67503	4.39487	4.25707	0	0	0	0	0	0	0.348792	8.65194	0	0	5.30851	1.15e-17	UP	0	1	NC	LOC104436772	protein S-acyltransferase 18-like
Eucgr.J02092	0.607105	1.88574	1.3069	13.0315	13.0945	12.7783	10.6199	10.1343	6.92316	11.724	13.6331	12.0331	3.79974	36.4927	27.6774	37.3902	3.87918	1.17e-17	UP	0.7099	0.103883	NC	LOC104423863	exocyst complex component EXO70B1
Eucgr.I01116	7.31737	2.50107	7.62261	54.8877	59.1168	57.8275	27.815	20.0864	18.9267	31.1427	32.4723	30.6665	17.4411	144.759	66.8281	94.2816	3.72921	1.18e-17	UP	0.824439	0.0540628	NC	LOC104418699	scopoletin glucosyltransferase
Eucgr.K02229	4.87804	18.4721	8.10832	0	0.1575	0	3.83751	7.10209	6.57069	0.568699	0.526884	0.776717	31.4585	3.99501	17.5103	1.8723	-5.80386	1.6e-22	DOWN	-3.20182	1.03e-10	DOWN	LOC104425794	transcription factor BEE 3
Eucgr.H04409	2.87063	1.89293	2.12598	0.281703	0.29957	0.177357	5.02203	4.49975	3.29015	0.576755	0.321065	0.423212	6.88954	5.49895	12.8119	1.32103	-2.91474	9.14e-09	DOWN	-3.19486	7.64e-12	DOWN	LOC104415487	acyltransferase-like protein At1g54570, chloroplastic
Eucgr.D02001	1.92997	4.92788	3.22431	0.963924	0.779804	1.47463	19.2989	16.1029	19.1261	2.1548	1.91673	1.74824	10.0822	21.5534	54.5279	5.81977	-1.57171	0.000956192	DOWN	-3.19478	3.28e-13	DOWN
Eucgr.B03993	5.69663	2.47937	3.23816	0	0.159567	0	0.500101	0.562658	0.544965	0	0	0	11.4142	0.659668	1.60772	0	-6.8535	1.22e-17	DOWN	0	1	NC	LOC104434109	UDP-glycosyltransferase 87A1
Eucgr.K03111	0	0	0	3.05439	2.0796	0	0	3.20562	1.18871	1.30177	1.61656	1.90381	0	2.0796	4.39433	4.82214	8.57086	1.23e-17	UP	0.333464	0.523917	NC	LOC104426455	laccase-17
Eucgr.F01447	20.2414	16.9113	11.5407	0.826202	4.94572	8.16485	35.9131	30.1263	29.7113	4.22068	2.8776	2.86177	48.6934	49.0236	95.7506	9.96005	-1.35643	0.00168622	DOWN	-3.19473	3.32e-13	DOWN	LOC104448660	photosystem II 10 kDa polypeptide, chloroplastic
Eucgr.F03207	1.27318	2.08063	1.80885	0.340345	0.487824	0.175093	2.26698	1.50706	2.42684	0.137585	0.129214	0.489087	5.16266	2.9299	6.20088	0.755886	0	1	NC	-3.19241	1.14e-06	DOWN
Eucgr.B00225	1.31176	0.926058	1.41508	0.073043	0.18158	0.398092	0.482829	1.09673	0.62759	0.168641	0.027824	0.030335	3.65289	1.0625	2.20715	0.2268	-2.33822	5.7e-06	DOWN	-3.1885	4.29e-08	DOWN	LOC104417749	C2 and GRAM domain-containing protein At5g50170
Eucgr.G01804	12.0593	8.83254	16.1253	74.4718	112.185	141.699	62.3339	29.3839	37.5438	45.7956	43.4267	45.4573	37.0171	316.218	129.262	134.68	3.69804	1.28e-17	UP	0.385363	0.393446	NC	LOC104453450	serine/threonine-protein kinase STY46
Eucgr.A01084	2.25475	1.83699	2.62303	0	0	0	1.08331	2.99296	0.810834	0.263559	0.140535	0.385685	6.71477	1.08331	4.88711	0.789779	-8.3004	4.06e-15	DOWN	-3.18849	9.35e-08	DOWN	LOC104454727	GDSL esterase/lipase At4g26790
Eucgr.F03335	495.522	559.688	442.025	37.1136	24.9029	28.662	391.991	483.455	529.722	43.8337	44.721	45.0158	1497.23	445.556	1405.17	133.571	-3.71997	6.59e-18	DOWN	-3.18728	5.68e-14	DOWN	LOC104450144	CBS domain-containing protein CBSX5
Eucgr.K01427	42.6264	44.4574	45.9548	3.73573	5.06249	4.59185	43.2526	44.6936	55.0911	3.90404	5.64055	4.45893	133.039	52.907	143.037	14.0035	-3.00607	1.6e-12	DOWN	-3.18181	1.07e-13	DOWN	LOC104425227	hypothetical protein
Eucgr.J00216	43.4493	53.7133	47.6611	6.00989	6.30957	7.25303	64.4332	62.94	69.8835	6.54281	7.2066	5.93019	144.824	77.9958	197.257	19.6796	-2.52705	1.71e-09	DOWN	-3.18127	1.02e-13	DOWN	LOC104421085	putative ABC1 protein At2g40090
Eucgr.B01742	39.6762	23.8646	30.202	15.9318	11.2123	5.76895	245.996	177.222	189.179	17.9439	18.772	20.8846	93.7427	262.978	612.397	57.6005	-1.18339	0.00482911	DOWN	-3.18121	7.03e-14	DOWN
Eucgr.F00097	1.65583	1.82092	2.207	3.53817	2.62817	2.97774	2.1523	3.875	2.63723	0.300823	0.203453	0.187461	5.68374	7.7582	8.66453	0.691737	1.11677	0.0123123	UP	-3.17905	1.17e-10	DOWN	LOC104447797	growth-regulating factor 6
Eucgr.D02211	8.71685	13.0445	9.11802	1.1983	1.03235	1.07319	8.42012	9.0384	7.7296	0.968705	0.728664	1.3817	30.8793	10.5257	25.1881	3.07907	-3.11455	4.71e-11	DOWN	-3.1754	3.02e-11	DOWN	LOC104442031	keratin, type I cytoskeletal 10
Eucgr.H02392	2.14758	2.12184	1.32664	25.0443	20.1457	26.8782	44.6599	35.8004	37.3744	4.46797	4.99966	3.095	5.59605	91.6837	117.835	12.5626	4.22289	2.44e-19	UP	-3.17322	5.1e-13	DOWN	LOC104416932	transcription factor bHLH18
Eucgr.A01055	18.755	30.5788	25.3459	1.81208	2.80086	2.15029	49.0092	65.1555	80.2517	6.3145	7.23352	5.63018	74.6797	53.9604	194.416	19.1782	-3.26783	5.94e-14	DOWN	-3.16848	1.13e-13	DOWN	LOC104434797	probable serine/threonine-protein kinase WNK11
Eucgr.L03682	0.687795	0.46541	0.293382	7.23944	5.46282	6.11307	5.71314	2.64787	2.5086	1.7757	2.80447	2.28889	1.44659	17.289	10.8696	6.86906	4.35035	1.48e-17	UP	-0.49856	0.310651	NC
Eucgr.C03664	33.2398	49.1615	42.2454	3.50228	3.1109	2.40678	23.0666	26.9481	25.5714	2.45881	2.13298	3.12236	124.647	28.5843	75.5861	7.71415	-3.6162	1.49e-16	DOWN	-3.16786	2.6e-13	DOWN	LOC104438175	uncharacterized LOC104438175
Eucgr.J02909	0	0.036924	0	1.23024	0.635036	0.242681	0	0	0	0	0	0	0.036924	0.877717	0	0	5.60227	1.54e-17	UP	0	1	NC	LOC104424155	senescence-induced receptor-like serine/threonine-protein kinase
Eucgr.J00849	71.5464	119.714	101.981	47.4692	48.045	51.3084	290.598	266.673	307.85	28.6677	27.8205	29.5299	293.242	389.951	865.122	86.0182	-0.309179	0.496725	NC	-3.16769	7.81e-14	DOWN	LOC104421583	tricalbin-3
Eucgr.D01749	1.21563	1.04301	1.24104	0.129374	0.301417	0.187903	2.1245	1.84591	1.88042	0.112383	0.278947	0.282349	3.49968	2.61382	5.85083	0.673679	-1.76088	0.000993801	DOWN	-3.16676	4.83e-10	DOWN	LOC104441662	uncharacterized LOC104441662
Eucgr.H01604	7.39499	9.08831	8.40003	12.0727	11.2561	10.43	20.3585	10.362	13.5615	1.23419	1.36987	1.93636	24.8833	42.0446	44.282	4.54042	0.915924	0.0318635	NC	-3.16402	5.76e-13	DOWN	LOC104457070	receptor-like cytosolic serine/threonine-protein kinase RBK2
Eucgr.K02121	33.7607	27.6383	29.8441	10.9064	12.4075	21.4477	65.867	55.7488	77.1519	6.42193	6.90188	6.35545	91.2431	99.7223	198.768	19.6793	-0.631825	0.145849	NC	-3.16371	1.45e-13	DOWN	LOC104425701	putative quinone-oxidoreductase homolog, chloroplastic
Eucgr.F03539	4.99382	7.53035	5.76124	4.01984	4.26115	1.34739	5.1	5.86609	6.31011	1.25536	1.16676	1.39132	18.2854	10.7085	17.2762	3.81344	-0.717979	0.120018	NC	-3.16257	4.97e-11	DOWN
Eucgr.C00721	9.10984	37.002	16.6591	2.83941	3.37697	1.28829	4.29041	10.2502	15.3524	0.524125	0.968073	1.50198	62.771	8.95568	29.8931	2.99418	-2.73921	2.78e-10	DOWN	-3.1603	6.54e-12	DOWN	LOC104436342	transcription factor MYB23
Eucgr.H03885	4.12869	4.84048	5.82361	0.103708	0.103332	0	4.54085	4.71092	6.34579	0.63138	0.645459	0.427265	14.7928	4.64419	15.5976	1.7041	-5.89911	7.21e-19	DOWN	-3.15718	9.29e-11	DOWN	LOC104415118	protein SRG1
Eucgr.K02745	0.907314	1.02596	1.03062	0.298777	0.40424	0	0.393478	1.18835	0.258839	0.094799	0	0	2.96389	0.797718	1.84066	0.094799	0	1	NC	-3.15638	2.55e-05	DOWN	LOC104426178	4-coumarate--CoA ligase-like 9
Eucgr.F02508	3.37413	5.69155	3.67909	1.79675	2.13461	1.28737	3.55446	3.91016	4.54562	0.330113	0.42517	0.459539	12.7448	6.97645	12.0102	1.21482	-0.924603	0.0365072	NC	-3.15308	1.35e-11	DOWN	LOC104449444	chloroplastic group IIA intron splicing facilitator CRS1, chloroplastic
Eucgr.K01710	8.02113	7.40186	6.59835	0.185354	0	0	2.79797	1.7562	3.47956	0.15019	0.2746	0	22.0213	2.79797	8.03372	0.42479	-5.9347	4.5e-19	DOWN	-3.15308	1.53e-07	DOWN	LOC104427464	tropinone reductase-like 1
Eucgr.G01960	16.5456	15.1894	11.4764	0.599536	0.613512	0	14.3449	11.601	13.5582	1.40109	1.49286	1.09867	43.2114	14.9584	39.5042	3.99262	-4.8697	2.12e-20	DOWN	-3.15248	5.22e-12	DOWN	LOC104453548	acyl carrier protein 4, chloroplastic
Eucgr.H02980	89.7355	32.703	101.523	9.03814	10.0517	4.86108	144.22	149.343	191.134	15.79	17.0003	15.1408	223.962	159.133	484.696	47.9311	-2.99495	1.37e-12	DOWN	-3.152	1.06e-13	DOWN	LOC104414447	protein NRT1/ PTR FAMILY 5.2
Eucgr.D00321	38.918	30.7964	16.6704	0.219104	0.723332	0.303107	95.2779	106.958	104.644	9.52092	11.6159	8.98488	86.3848	96.3044	306.88	30.1217	-6.2603	3.66e-29	DOWN	-3.14734	1.88e-13	DOWN
Eucgr.B01287	1.41919	3.79704	2.62437	1.01972	1.70846	1.18622	1.79455	1.32836	2.29235	0.093781	0.302713	0	7.8406	4.68923	5.41526	0.396494	-0.42655	0.423317	NC	-3.14689	3.15e-07	DOWN
Eucgr.I01405	8.12972	16.2389	9.863	1.83894	3.00976	1.55877	23.0125	15.813	13.1479	1.24103	1.42494	1.45228	34.2316	27.581	51.9733	4.11825	-1.88758	9.45e-06	DOWN	-3.14679	6.89e-13	DOWN	LOC104418933	amino acid permease 4
Eucgr.L01099	0	0.070268	0.317954	0	0	0.096715	2.92247	3.67001	2.85621	1.09229	0.410487	0.605161	0.388222	3.01918	9.44869	2.10794	0	1	NC	-3.14586	3.15e-07	DOWN
Eucgr.C02572	83.1201	129.355	92.5153	8.18808	10.0619	10.15	102.586	117.126	158.367	12.9394	12.2172	12.3068	304.99	122.797	378.079	37.4635	-3.044	6.79e-13	DOWN	-3.14433	1.31e-13	DOWN	LOC104437539	omega-6 fatty acid desaturase, chloroplastic
Eucgr.F01811	14.2403	9.72549	9.84066	0.541853	0.868034	1.07824	2.6089	2.48101	2.91342	0.391821	0.175551	0.201508	33.8064	4.55518	8.00333	0.76888	-3.71631	2.41e-15	DOWN	-3.14137	1.53e-09	DOWN	LOC104448954	probable inorganic phosphate transporter 1-8
Eucgr.G01774	32.8414	67.5634	48.9372	3.23142	1.77067	0.469302	9.76564	16.1361	11.2098	1.21803	1.55506	1.21675	149.342	12.0056	37.1116	3.98984	-4.64306	9.23e-24	DOWN	-3.14038	2.01e-12	DOWN	LOC104453423	myb-related protein 308
Eucgr.F02505	5.99057	9.88284	4.73068	1.84707	2.10702	1.01659	12.0569	14.4598	21.5005	1.44929	1.39898	1.81616	20.6041	15.1806	48.0172	4.66442	-2.01906	1.25e-05	DOWN	-3.14033	2.47e-12	DOWN	LOC104449440	zinc finger protein 6
Eucgr.G03196	0.776604	2.97894	1.49373	0.570302	0.912677	1.17986	1.41699	1.22063	1.71732	0	0.451535	0.186543	5.24927	3.50952	4.35494	0.638078	-0.666789	0.210093	NC	-3.13792	4.21e-07	DOWN	LOC104455937	KHG/KDPG aldolase
Eucgr.B03818	0	0	0	6.26873	3.81703	1.05462	0.305821	2.11252	0.465016	1.64882	1.32102	1.84003	0	5.17747	2.88335	4.80988	8.52793	2.36e-17	UP	0.797006	0.183013	NC	LOC104435716	transcription repressor OFP6
Eucgr.J01057	19.3286	17.345	18.3019	0.807495	0.947005	0.75242	7.25141	12.2113	7.7727	0.694093	1.04035	1.03992	54.9755	8.95084	27.2354	2.77436	-4.07338	1.22e-15	DOWN	-3.1353	2.38e-10	DOWN
Eucgr.F02733	6.84033	5.76602	5.91174	14.0806	15.5056	35.0633	25.9462	20.23	39.3512	2.97947	2.38172	3.23501	18.5181	76.5151	85.5274	8.5962	2.25814	1.03e-07	UP	-3.13464	1.2e-12	DOWN	LOC104449621	pathogen-related protein
Eucgr.L01417	1.6436	2.07786	1.5701	22.1821	16.3622	22.5882	30.7933	24.088	32.0556	14.2213	16.6302	16.8161	5.29156	69.7437	86.9369	47.6676	3.9753	2.47e-17	UP	-0.579922	0.194685	NC	LOC104429546	glutathione transferase GST 23
Eucgr.A02141	11.559	3.85551	8.01657	0.528463	0.108548	0.510422	1.97134	1.47067	2.10337	0.309001	0.221362	0.088716	23.4311	2.59031	5.54538	0.619079	-4.3663	1.2e-17	DOWN	-3.13436	9.69e-09	DOWN	LOC104443315	cation/calcium exchanger 1
Eucgr.I01433	7.36099	8.32819	7.66356	3.42138	1.99222	3.01776	4.49765	6.36357	4.16268	0.229418	0.516717	0.389774	23.3527	9.50763	15.0239	1.13591	-1.25668	0.00515664	DOWN	-3.13363	5.01e-10	DOWN	LOC104418962	basic blue protein
Eucgr.A01591	0.796932	0.939198	1.27832	0	0	0.068518	2.13656	1.25047	1.51799	0.214641	0.112849	0	3.01445	2.20507	4.90502	0.32749	-2.46049	8.14e-05	DOWN	-3.13339	6.34e-09	DOWN	LOC104438776	polyadenylate-binding protein 7
Eucgr.D01338	149.689	114.223	119.352	30.6953	25.2513	26.8996	294.932	379.946	296.313	34.1793	31.9354	30.8401	383.264	347.083	971.191	96.9548	-1.89415	3.88e-06	DOWN	-3.13333	1.37e-13	DOWN	LOC104441413	5'-adenylylsulfate reductase 2, chloroplastic
Eucgr.F02396	2.33081	1.81122	2.52922	0.549239	0	0.085354	2.67403	2.89071	2.40713	0.169502	0.314054	0.361237	6.67126	2.75938	7.97187	0.844793	-3.71928	3.07e-10	DOWN	-3.13242	1.64e-09	DOWN	LOC104449362	ent-kaurene oxidase, chloroplastic
Eucgr.L02124	0.107866	0.082843	0.275879	4.27206	3.12688	3.26427	0.726959	0.13107	0.529899	0.9584	0.832393	1.0605	0.466588	7.1181	1.38793	2.85129	5.37728	2.88e-17	UP	0	1	NC
Eucgr.K02835	6.69037	6.38034	6.02972	0.854209	0	0	6.33258	8.1676	7.96215	0.768598	1.14289	0.873283	19.1004	6.33258	22.4623	2.78477	-4.12083	4.84e-15	DOWN	-3.13092	1.4e-11	DOWN	LOC104426260	triose phosphate/phosphate translocator, non-green plastid, chloroplastic
Eucgr.J00494	426.354	653.977	644.463	80.4645	106.746	136.577	495.94	579.302	554.606	64.598	61.1918	59.4653	1724.79	739.263	1629.85	185.255	-1.71605	2.7e-05	DOWN	-3.12744	1.45e-13	DOWN
Eucgr.E03542	1.79617	2.06504	1.74978	2.25595	1.75161	0.872697	13.5996	11.3704	12.6953	1.34365	1.31837	1.81841	5.611	16.2239	37.6653	4.48044	-0.213145	0.733448	NC	-3.1274	2.57e-11	DOWN
Eucgr.C01518	4.38182	3.22837	2.39584	0	0	0	1.03782	1.27152	0.59072	0	0	0	10.006	1.03782	2.90006	0	-8.63359	3.18e-17	DOWN	0	1	NC	LOC104436919	equilibrative nucleotide transporter 8
Eucgr.H02622	753.571	766.136	781.93	81.7764	56.5242	49.4132	603.653	837.422	684.295	68.2761	70.6381	71.8689	2301.64	709.591	2125.37	210.783	-3.28175	9.85e-15	DOWN	-3.12514	1.51e-13	DOWN	LOC104414237	spermidine synthase 1
Eucgr.D00831	1.47796	1.6833	2.39398	13.7989	12.704	7.53963	5.67903	2.67917	4.03414	0.595288	0.451886	0.281829	5.55524	25.9226	12.3923	1.329	3.10615	1.08e-12	UP	-3.12339	4.59e-11	DOWN	LOC104441135	cysteine-rich receptor-like protein kinase 25
Eucgr.B03494	35.7131	13.9336	24.7301	0.752951	1.23555	2.25975	22.008	22.2647	19.8832	2.83401	1.61423	2.18988	74.3768	25.5033	64.1558	6.63812	-3.78592	1.31e-16	DOWN	-3.12248	1.06e-12	DOWN	LOC104433673	chlorophyll a-b binding protein 7, chloroplastic
Eucgr.C00590	19.1897	17.0497	15.8404	0.703228	1.30261	0.591873	13.2528	15.9162	12.2676	1.39012	1.45691	1.61683	52.0798	15.1473	41.4367	4.46386	-3.92691	7.68e-16	DOWN	-3.11877	1.08e-10	DOWN	LOC104436246	dehydration-responsive element-binding protein 3-like
Eucgr.J02490	0.228271	0.362645	0.338517	0.389768	0.391687	0.331892	2.25351	3.19161	2.60897	0.614641	0.546205	0.54603	0.929433	2.97708	8.05408	1.70688	0	1	NC	-3.11665	2.6e-06	DOWN
Eucgr.F01312	6.20513	7.14322	9.65836	4.01506	3.86795	3.20447	3.56496	2.76064	3.55206	0.351683	0.163385	0.370537	23.0067	10.6374	9.87765	0.885605	-0.660394	0.131473	NC	-3.11515	3.41e-11	DOWN	LOC104451558	probable leucine-rich repeat receptor-like serine/threonine-protein kinase At3g14840
Eucgr.E02460	0.104822	0.10987	0	1.30429	1.55029	1.77578	3.51337	3.40692	2.94154	0.381212	0.519702	0.51011	0.214692	6.83944	9.86183	1.41102	4.56875	4.75e-12	UP	-3.11068	5.1e-10	DOWN	LOC104446764	receptor-like protein 12
Eucgr.E01389	14.214	6.23722	1.29157	1.34909	2.37795	6.43483	36.8996	56.1004	50.6925	6.10023	4.48942	3.84119	21.7428	45.7124	143.693	14.4308	-0.0526683	0.93283	NC	-3.11061	7.31e-13	DOWN	LOC104444331	thaumatin-like protein 1
Eucgr.J00939	6.41214	4.29479	6.04277	0.074191	0.222509	0	1.91346	2.67733	1.55665	0.060182	0.226091	0.275351	16.7497	2.13597	6.14745	0.561624	-4.76371	5.33e-18	DOWN	-3.11058	3.7e-09	DOWN	LOC104421674	zinc finger protein JACKDAW
Eucgr.I01272	67.1042	49.9425	73.1558	19.5873	14.9078	23.3306	63.0149	64.3616	68.5744	6.98488	6.90746	6.11986	190.202	101.253	195.951	20.0122	-1.36557	0.000903595	DOWN	-3.11045	2.13e-13	DOWN	LOC104418838	probable LRR receptor-like serine/threonine-protein kinase At2g16250
Eucgr.H03362	65.7501	82.3187	84.4819	60.1406	63.0112	52.3495	807.578	1007.69	1007.86	89.7639	92.8067	93.0273	232.551	922.938	2823.13	275.598	-0.0312499	0.95297	NC	-3.10892	1.97e-13	DOWN	LOC104414720	NAC domain-containing protein 83
Eucgr.H04623	42.1274	42.2739	46.4019	59.1641	70.4156	65.251	253.465	278.005	307.599	26.558	29.3386	28.1988	130.803	389.131	839.068	84.0954	1.01536	0.0146082	UP	-3.1085	1.98e-13	DOWN	LOC104415668	calmodulin-binding transcription activator 4
Eucgr.A02983	44.9693	115.149	37.4317	3.20136	7.25942	11.5438	30.2113	41.6421	59.3311	4.12141	4.87604	4.17844	197.55	49.0145	131.184	13.1759	-2.81124	4.26e-11	DOWN	-3.10694	7.08e-13	DOWN	LOC104450517	S-norcoclaurine synthase 1
Eucgr.H02280	10.6494	10.5401	10.4613	0	0.734272	0.558467	15.5511	13.8946	11.3552	1.7572	1.1822	1.17422	31.6508	16.8438	40.8009	4.11362	-4.27558	2.24e-17	DOWN	-3.1068	3.46e-12	DOWN	LOC104457385	uncharacterized LOC104457385
Eucgr.H00555	1.48639	2.55976	2.4275	1.25685	1.3569	1.08213	9.2812	5.78383	5.97732	0.334254	0.77709	0.908724	6.47366	11.7202	21.0423	2.02007	-0.503428	0.304602	NC	-3.10457	4.26e-12	DOWN	LOC104456363	potassium channel SKOR
Eucgr.E00157	1.84796	2.08992	2.80325	0	0	0	2.06044	2.19403	1.80784	0.217724	0.324156	0.343537	6.74112	2.06044	6.0623	0.885417	-6.31643	3.19e-14	DOWN	-3.10421	2.3e-08	DOWN	LOC104443447	UPF0187 protein At3g61320, chloroplastic
Eucgr.A00820	40.9006	48.5615	45.8032	4.19825	5.88894	12.6829	28.9664	34.3325	27.7875	3.45892	2.56724	3.15403	135.265	47.5383	91.0864	9.18019	-2.18351	1.55e-07	DOWN	-3.10317	6.38e-13	DOWN	LOC104433122	uncharacterized LOC104433122
Eucgr.G00878	2.41468	1.53118	2.32154	4.15204	3.70124	2.63655	3.21091	2.76285	2.54374	0.370706	0.419391	0.342549	6.2674	9.54871	8.51749	1.13265	1.28227	0.00306063	UP	-3.0992	3.48e-11	DOWN	LOC104455115	probable disease resistance protein At4g27220
Eucgr.K01328	0.989716	3.05864	2.98013	0	0.235996	0	8.24283	7.21934	7.70128	1.5375	0.534424	0.376807	7.02849	8.47882	23.1634	2.44873	0	1	NC	-3.09825	6.8e-09	DOWN
Eucgr.A01740	18.756	54.815	21.3029	0.550113	1.08634	0.194298	102.318	97.0946	106.521	10.4832	10.9407	12.1234	94.8739	103.598	305.933	33.5474	-5.0748	1.13e-21	DOWN	-3.09757	6.24e-13	DOWN
Eucgr.D01498	0.407862	0.262327	0.493664	0	0	0	2.49748	0.59662	1.03923	0.205101	0.143506	0.052153	1.16385	2.49748	4.13333	0.40076	0	1	NC	-3.0967	9.35e-06	DOWN	LOC104441527	cytosolic sulfotransferase 12
Eucgr.L01504	22.0073	17.2803	18.1267	3.40127	1.58079	0.928097	17.6317	20.698	17.6734	2.18125	2.56075	1.1898	57.4143	20.1406	56.0031	5.9318	-3.24645	4.89e-13	DOWN	-3.09342	1.45e-12	DOWN	LOC104429648	non-specific phospholipase C6
Eucgr.J00788	2.39791	2.60609	3.39986	1.2834	1.03706	1.02403	4.74298	4.35912	4.99756	0.35836	0.752917	0.519594	8.40386	6.80406	14.0997	1.63087	-0.974169	0.0617946	NC	-3.09143	5.17e-10	DOWN	LOC104421535	zinc finger protein WIP2
Eucgr.H01834	0.066846	0.193199	0	0.195776	0.231455	0.109369	8.17735	6.22909	6.96521	0.694193	1.07834	0.822738	0.260045	8.51817	21.3717	2.59527	0	1	NC	-3.08969	2.25e-11	DOWN
Eucgr.K02657	2.17296	13.5538	3.76123	0.502748	0.100386	0.471187	4.35474	6.27304	8.43612	0.691827	0.60691	0.913293	19.488	4.92631	19.0639	2.21203	-4.20506	3.43e-15	DOWN	-3.08909	5.52e-11	DOWN	LOC104426103	leucoanthocyanidin reductase
Eucgr.H03311	7.06713	4.92733	5.36014	0.322517	0.265385	0	9.49498	9.16086	9.32819	1.1114	0.887701	1.29638	17.3546	9.76036	27.984	3.29548	-4.80516	5.36e-18	DOWN	-3.08901	7.11e-12	DOWN	LOC104414688	chloroplast stem-loop binding protein of 41 kDa b, chloroplastic
Eucgr.I02433	0.307787	0.830897	0.474842	0.698532	0.378804	1.29912	1.82124	2.17592	1.43752	0.218985	0.073024	0.449192	1.61353	3.49917	5.43469	0.741201	0.954559	0.102385	NC	-3.08787	6.85e-08	DOWN	LOC104419735	uncharacterized LOC104419735
Eucgr.B03245	7.71766	8.26036	9.97048	81.9243	71.7818	85.3091	46.0634	22.4539	26.0772	49.1166	48.746	49.0239	25.9485	203.154	94.5945	146.887	3.6285	5.25e-17	UP	0.911098	0.0317468	NC	LOC104433475	E3 ubiquitin-protein ligase RGLG2
Eucgr.F03957	3.44827	2.90554	2.21672	0.157853	0.119471	0.128164	3.45718	3.4635	3.25928	0.413489	0.562862	0.343496	8.57053	3.70482	10.18	1.31985	-4.22486	1.29e-13	DOWN	-3.08738	1.64e-10	DOWN	LOC104450626	photosynthetic NDH subunit of subcomplex B 1, chloroplastic
Eucgr.F04166	115.528	209.817	113.047	37.6249	30.0821	35.1728	105.636	93.8578	123.13	12.0315	11.7923	12.4889	438.392	170.891	322.624	36.3128	-1.75153	1.96e-05	DOWN	-3.08446	4.35e-13	DOWN	LOC104450808	ras-related protein Rab7
Eucgr.J02757	2.0966	1.36637	1.39092	1.02863	1.15887	0.673175	3.95619	3.04477	2.7017	0.999711	0.58922	0.602413	4.85388	5.78824	9.70266	2.19134	0	1	NC	-3.08354	1.5e-07	DOWN
Eucgr.J01923	3.74159	4.1277	4.2704	0.105552	0	0	4.74509	4.43495	2.49209	0.279494	0.222808	0.566807	12.1397	4.74509	11.6721	1.06911	-8.33179	2.86e-15	DOWN	-3.08341	2.63e-08	DOWN
Eucgr.G02095	4.15314	5.45736	4.91724	0.609085	3.67001	4.14079	6.75989	6.07511	5.2066	1.30604	0.464831	0.510197	14.5277	14.5707	18.0416	2.28106	-0.485882	0.361958	NC	-3.08173	6.77e-09	DOWN
Eucgr.H01199	0.637466	1.33247	1.18721	1.4331	0.519021	0.848341	8.16681	8.48182	11.5936	1.98421	0.694838	0.535055	3.15715	9.53417	28.2422	3.2141	0	1	NC	-3.0811	3.57e-09	DOWN	LOC104456821	monothiol glutaredoxin-S1
Eucgr.K02355	9.86036	16.5859	15.5243	0.15846	0.191804	0.103513	8.82216	20.349	18.2899	0.951578	0.981033	1.5834	41.9706	9.11748	47.461	3.51601	-6.14678	9.84e-27	DOWN	-3.07985	3.36e-12	DOWN	LOC104425907	UDP-glycosyltransferase 74F1
Eucgr.J01995	12.0561	16.5486	14.3706	0.62485	0.854431	0.316495	6.07819	4.77783	5.5943	2.83146	3.40123	3.39246	42.9753	7.24911	16.4503	9.62514	-4.07486	5.58e-17	DOWN	-0.451263	0.341521	NC	LOC104422458	uncharacterized LOC104422458
Eucgr.D02564	2.27502	1.97275	1.34676	0.917991	0.7487	0.381358	5.42812	4.34343	4.21033	0.593245	0.387032	0.740251	5.59453	6.55818	13.9819	1.72053	0	1	NC	-3.07692	2.99e-07	DOWN
Eucgr.L01718	5.37055	6.87776	4.51527	0	0.170785	0	1.87478	2.02046	1.7933	1.56481	1.60314	1.51372	16.7636	2.04556	5.68853	4.68167	-4.83228	5.85e-17	DOWN	0.0274301	0.984449	NC
Eucgr.H03551	17.2946	16.8615	15.532	0.696635	1.09295	0.385222	6.10309	5.10635	3.76328	0.648819	0.619942	0.729594	49.6881	7.58127	14.9727	1.99836	-4.61524	9.96e-20	DOWN	-3.0725	1.2e-09	DOWN
Eucgr.K01029	16.7164	19.1749	20.8504	4.67918	5.43878	3.37439	14.5585	11.4916	14.1765	1.23019	1.24531	1.45894	56.7417	23.3716	40.2265	3.93445	-1.6682	6.04e-05	DOWN	-3.0696	1.86e-12	DOWN	LOC104424920	two pore calcium channel protein 1
Eucgr.K02630	89.1455	119.439	98.1538	14.4162	13.3651	11.3501	86.8833	93.527	106.012	9.00419	10.9818	10.2102	306.739	111.599	286.422	30.1962	-2.63803	2.32e-10	DOWN	-3.06895	4.04e-13	DOWN	LOC104426081	uncharacterized protein At1g04910
Eucgr.G03061	19.7111	16.0918	18.0424	8.04457	8.11803	12.906	49.3096	46.4879	41.3689	4.96514	4.86625	4.67067	53.8454	70.3336	137.166	14.5021	-0.518852	0.240947	NC	-3.06864	6.14e-13	DOWN	LOC104454395	putative serine/threonine-protein kinase-like protein CCR3
Eucgr.C03478	0.372448	0.609816	0.380748	0	0	0.147376	2.5455	1.01928	0.799566	0.288643	0.36272	0.090225	1.36301	2.69288	4.36435	0.741588	0	1	NC	-3.06734	1.49e-05	DOWN	LOC104438111	uncharacterized LOC104438111
Eucgr.K01340	86.1209	120.585	103.198	11.2216	15.2371	17.2525	108.502	92.0775	114.48	12.1571	10.3367	9.15819	309.904	140.991	315.059	31.6519	-2.20408	9.52e-08	DOWN	-3.06721	5.23e-13	DOWN	LOC104425164	OTU domain-containing protein DDB_G0284757
Eucgr.J00363	22.2889	24.1713	25.475	1.50064	3.30832	4.05724	29.7829	42.7204	37.6982	5.83211	6.18078	5.92812	71.9352	37.1485	110.202	17.941	-3.49039	1.84e-14	DOWN	-3.06506	1.39e-12	DOWN	LOC104421209	omega-hydroxypalmitate O-feruloyl transferase
Eucgr.G00393	13.1375	14.8542	13.8935	10.9862	12.4587	17.9729	143.549	128.396	161.236	16.2608	16.4294	16.6164	41.8852	173.981	433.181	49.3066	0.409223	0.379185	NC	-3.0641	5.79e-13	DOWN	LOC104452607	ethylene-responsive transcription factor 13
Eucgr.F01793	51.389	43.2356	32.6709	0.674357	1.33748	0.823857	64.6984	63.7698	63.6246	7.08634	7.47383	6.98868	127.295	66.8598	192.093	21.5489	-5.40017	1.08e-28	DOWN	-3.06117	6.7e-13	DOWN	LOC104448945	glyceraldehyde-3-phosphate dehydrogenase GAPB, chloroplastic
Eucgr.K00351	0	0	0	0	0	0	3.36871	2.429	2.08419	0.225559	0.328117	0.30446	0	3.36871	7.8819	0.858136	0	1	NC	-3.05756	1.19e-09	DOWN	LOC104424489	LEAF RUST 10 DISEASE-RESISTANCE LOCUS RECEPTOR-LIKE PROTEIN KINASE-like 2.1
Eucgr.C03896	36.4481	6.21414	18.1216	145.112	166.033	224.757	12.9618	14.4174	11.1503	8.40588	10.1973	9.60422	60.7838	403.752	38.5295	28.2074	3.57732	7.38e-17	UP	-0.16636	0.732888	NC	LOC104438321	beta-galactosidase
Eucgr.J00134	131.11	128.988	117.901	17.2297	24.0683	37.2355	175.095	247.373	266.611	22.2957	22.5743	25.1266	377.999	236.399	689.08	69.9966	-1.85975	5.81e-06	DOWN	-3.05452	4.85e-13	DOWN	LOC104423332	adenine/guanine permease AZG1
Eucgr.K00749	4.68932	7.77829	5.21856	64.3067	43.7508	46.5998	59.4123	74.4656	92.1454	45.666	43.5511	46.6039	17.6862	149.763	226.023	135.821	3.69238	7.48e-17	UP	-0.507279	0.25244	NC	LOC104424720	1-aminocyclopropane-1-carboxylate oxidase
Eucgr.L03168	0.208924	0.243335	0.088988	0	0	0	2.09263	4.42603	1.29751	0.515739	0.72826	0.161654	0.541247	2.09263	7.81617	1.40565	0	1	NC	-3.04972	2.24e-06	DOWN
Eucgr.H00131	0.392894	0.094773	0.417531	0.219523	0.566942	0.680707	2.09321	1.89926	2.01445	0.087595	0	0.471992	0.905198	3.34086	6.00693	0.559587	0	1	NC	-3.04644	4.04e-08	DOWN	LOC104416089	uncharacterized LOC104416089
Eucgr.F01416	1.8497	2.29836	3.41437	14.8645	21.672	31.2374	31.2003	16.6514	14.8955	12.8731	13.2127	13.2786	7.56244	84.1096	62.7472	39.3645	3.76659	7.99e-17	UP	-0.589889	0.188868	NC	LOC104448642	glutathione S-transferase U25
Eucgr.G00513	0	0	0	0	0	0	1.47647	1.68479	1.8069	0.227693	0.138196	0.289824	0	1.47647	4.96816	0.655713	0	1	NC	-3.04191	4.79e-09	DOWN	LOC104454969	probable disease resistance protein At1g12280
Eucgr.C00378	1.82186	1.33818	1.10635	0.094384	0.083484	0	2.00647	2.29715	1.97004	0.090269	0.254627	0.39373	4.26638	2.08996	6.27367	0.738626	-4.39598	4.03e-11	DOWN	-3.03924	1.95e-09	DOWN	LOC104436110	lysosomal Pro-X carboxypeptidase
Eucgr.I02211	5.64066	5.13579	8.19282	0.536815	0.701565	0.444693	3.71864	4.59449	4.40542	1.02421	0.137088	0.296929	18.9693	4.86489	12.7185	1.45823	-3.16407	6.79e-09	DOWN	-3.03857	3.95e-08	DOWN	LOC104419563	RING-H2 finger protein ATL8
Eucgr.E01442	4.89131	12.4629	5.14571	0.159617	0.10638	0.193441	5.43554	14.2578	7.37664	0.993544	1.25644	0.921131	22.4999	5.73536	27.07	3.17111	-5.47288	1.46e-23	DOWN	-3.03847	5.38e-12	DOWN	LOC104444367	probable LRR receptor-like serine/threonine-protein kinase At4g30520
Eucgr.I01567	5.8645	8.65512	7.06818	1.06882	1.14011	0.808538	9.29593	8.38079	8.95094	0.960165	1.27543	1.07675	21.5878	11.2446	26.6277	3.31235	-2.52665	6.7e-09	DOWN	-3.03586	3.67e-12	DOWN	LOC104419076	hypothetical protein
Eucgr.C00981	0.795934	0.563343	0.643109	10.2944	7.82669	6.56247	0.321625	0.488626	0.520578	0.31978	0.267872	0.378847	2.00239	14.7108	1.33083	0.966499	3.80585	8.95e-17	UP	-0.504054	0.381827	NC
Eucgr.B03954	3.21879	3.17629	4.13286	1.11402	0.864579	0.788408	4.86443	5.37477	4.18462	0.601336	0.577977	0.326059	10.5279	6.51741	14.4238	1.50537	-1.70651	0.000275036	DOWN	-3.03531	1.14e-10	DOWN	LOC104434074	RING-H2 finger protein ATL47
Eucgr.F03931	0.298225	0.632107	0.148838	7.44252	2.73353	2.9589	1.23115	2.64485	3.04029	0.167805	0	0.113357	1.07917	6.92357	6.91629	0.281162	4.18341	2.32e-15	UP	-3.03436	6.07e-06	DOWN	LOC104452244	putative UPF0481 protein At3g02645
Eucgr.F00595	0	0	0	7.92712	8.63725	2.31208	0	0.151465	0.231941	0.797681	0.864423	0.662485	0	10.9493	0.383406	2.32459	6.74592	9.17e-17	UP	0	1	NC	LOC104448138	snakin-2
Eucgr.D02371	1.65659	2.76379	2.20286	0	0.175061	0	1.81257	1.89096	2.08439	0	0.312771	0.144803	6.62324	1.98763	5.78793	0.457574	-4.73331	2.08e-11	DOWN	-3.03408	1.69e-07	DOWN	LOC104442177	probable F-box protein At3g61730
Eucgr.C03041	4.65709	10.0724	6.05604	1.46233	1.08661	1.98572	4.7666	3.92245	4.15846	0.446328	0.488511	0.769331	20.7855	7.83892	12.8475	1.70417	-1.72696	0.000255458	DOWN	-3.03386	7.5e-09	DOWN	LOC104437841	calcineurin B-like protein 10
Eucgr.F03186	79.1549	56.7604	34.4343	13.0975	18.7796	20.6286	80.3637	126.485	88.4939	14.2061	15.9422	14.1203	170.35	119.772	295.343	44.2686	-1.37235	0.000921205	DOWN	-3.03384	8.96e-13	DOWN	LOC104450023	photosystem II 10 kDa polypeptide, chloroplastic
Eucgr.F01406	196.523	122.035	156.119	5.1364	6.95744	6.51109	85.9836	75.5146	77.2175	8.37096	8.80293	8.20722	474.677	99.4522	238.716	25.3811	-4.39261	1.73e-22	DOWN	-3.03187	1.23e-12	DOWN	LOC104448635	heme-binding protein 2
Eucgr.G00476	1.99556	0.530354	2.07068	1.56896	1.39412	1.2389	2.55201	1.60926	1.17425	0.130763	0.102865	0.225049	4.59659	5.18503	5.33552	0.458677	0.161009	0.816909	NC	-3.03183	1.9e-08	DOWN	LOC104452655	cytochrome c biogenesis protein CCS1, chloroplastic
Eucgr.D01678	4.36013	4.0107	6.03637	0.386633	0.37487	0.234973	2.2423	6.96091	3.20631	0.532203	0.520061	0.54256	14.4072	2.85214	12.4095	1.59482	-3.81595	1.04e-13	DOWN	-3.0318	2.76e-10	DOWN	LOC104441611	hypothetical protein
Eucgr.F03789	13.1647	4.5944	7.54059	0	0.089617	0	35.2635	23.7126	28.841	3.63298	3.64349	3.13418	25.2997	35.3532	87.8171	10.4106	-7.6758	1.62e-23	DOWN	-3.02774	3.11e-12	DOWN	LOC104452190	photosystem II 22 kDa protein, chloroplastic
Eucgr.H00581	1.05838	0.842289	0.586954	7.27288	4.73903	10.6684	3.04826	1.18355	3.23461	1.98434	1.60707	2.44348	2.48763	18.4557	7.46642	6.03489	4.07916	1.04e-16	UP	0.177623	0.749911	NC	LOC104456390	methylecgonone reductase
Eucgr.E00562	286.645	316.406	340.343	33.2656	37.2538	39.6033	164.875	150.914	190.649	18.8329	17.5915	17.1717	943.394	241.733	506.438	53.5961	-2.75927	4e-11	DOWN	-3.02665	1.02e-12	DOWN	LOC104443785	elicitor-responsive protein 3
Eucgr.G03130	4.20413	12.5179	6.76965	1.52148	0.6365	2.43712	3.93962	3.73685	4.07589	0.670984	0.536352	0.548081	23.4916	7.01324	11.7524	1.75542	-1.98598	1.38e-05	DOWN	-3.02545	5e-09	DOWN
Eucgr.F02754	2.13244	0.860599	0	0	0	0	2.17136	3.6381	2.29786	0	0	0.459371	2.99304	2.17136	8.10732	0.459371	-6.67366	6.24e-07	DOWN	-3.02493	9.14e-08	DOWN	LOC104449645	thioredoxin M-type, chloroplastic
Eucgr.H02673	9.12686	5.81292	9.87929	4.1473	2.69545	2.24812	6.04361	5.75809	5.28192	0.822554	0.54278	0.836696	24.8191	10.9872	17.0836	2.20203	-1.16425	0.0068579	DOWN	-3.02489	6.26e-11	DOWN	LOC104414273	probable xyloglucan galactosyltransferase GT14
Eucgr.L01522	1.53123	1.35671	1.13349	0	0.273324	0	4.29669	3.52345	6.33687	0.545419	0.832476	0.227092	4.02142	4.57002	14.157	1.60499	0	1	NC	-3.02476	1.69e-07	DOWN
Eucgr.A01919	202.68	266.318	218.744	57.5538	70.5705	81.8482	564.675	594.336	737.543	64.0085	65.8541	66.0256	687.742	717.094	1896.55	195.888	-1.28149	0.00183985	DOWN	-3.02446	7.31e-13	DOWN	LOC104441308	serine/threonine-protein kinase EDR1
Eucgr.A01804	1.30744	1.30442	1.59935	0	0.525813	0.079676	3.93836	6.56065	5.04694	0.697668	0.408323	0.295628	4.21121	4.54385	15.546	1.40162	0	1	NC	-3.01992	4.52e-09	DOWN	LOC104456783	bifunctional epoxide hydrolase 2-like
Eucgr.E02999	0.189824	0.322722	0.380225	3.78654	2.73431	3.90055	1.36817	0.929257	1.22386	0.884963	1.25974	1.56312	0.892771	8.00304	3.52129	3.70782	4.17308	1.19e-16	UP	0.308228	0.569703	NC
Eucgr.C04293	27.8742	46.3349	37.5641	0.348916	1.51914	0.514394	14.4231	23.4126	16.7529	1.88403	2.73188	1.22566	111.773	16.4566	54.5885	5.84157	-5.3133	4.28e-25	DOWN	-3.01978	2.34e-11	DOWN	LOC104440513	heptahelical transmembrane protein 1-like
Eucgr.F03476	117.412	191.186	163.464	29.4577	43.1136	59.7594	120.027	82.6337	154.69	13.9733	14.1189	11.5538	472.062	222.9	357.351	39.646	-1.38375	0.000819133	DOWN	-3.01907	1.72e-12	DOWN
Eucgr.F00222	146.177	251.116	179.156	32.604	39.2746	36.1818	260.089	249.311	316.902	31.5767	30.1738	28.3955	576.449	335.545	826.303	90.1459	-2.00187	1.06e-06	DOWN	-3.01853	8.37e-13	DOWN	LOC104447890	serine/threonine-protein kinase tricorner
Eucgr.A00842	1.73927	3.98254	4.66996	1.15064	0.883262	0.851294	4.611	2.64713	4.12835	0.359071	0.331151	0.551311	10.3918	6.34556	11.3865	1.24153	-1.7102	0.000250616	DOWN	-3.01842	4.58e-10	DOWN	LOC104433267	pentatricopeptide repeat-containing protein At1g63330
Eucgr.D01875	0	0	0	2.56825	2.40578	2.62069	2.73421	1.89522	0.75537	2.89274	4.02089	1.72226	0	7.76068	5.38479	8.63589	4.57902	1.23e-16	UP	0.539055	0.248933	NC
Eucgr.J02097	0.169803	0.379116	0.041952	0	0	0.319046	1.01972	1.70514	1.32019	0.156128	0.155834	0.242185	0.590871	1.33877	4.04505	0.554147	0	1	NC	-3.01773	2.73e-06	DOWN	LOC104422531	3-ketoacyl-CoA synthase 12
Eucgr.I01039	1.12242	0.888318	0.807765	9.01965	10.4167	8.51023	9.52617	6.60285	8.35203	9.01065	11.0036	13.9727	2.81851	28.4531	24.4811	33.987	3.8628	1.31e-16	UP	0.746268	0.088756	NC
Eucgr.C02141	2.81917	9.20834	5.98188	0.700343	0.695084	0.77243	11.8727	10.8483	10.7667	1.38034	1.20319	0.843845	18.0094	13.3402	33.4877	3.42737	-2.87218	3.02e-10	DOWN	-3.01757	4.33e-12	DOWN	LOC104437276	uncharacterized LOC104437276
Eucgr.F00602	10.7319	17.2417	11.4822	1.36874	1.43457	1.63911	12.7536	19.222	23.5712	1.76763	2.13195	1.72692	39.4559	15.8273	55.5469	5.6265	-2.92087	2.81e-10	DOWN	-3.01749	1.16e-11	DOWN	LOC104448145	probable cytokinin riboside 5'-monophosphate phosphoribohydrolase LOGL10
Eucgr.J02459	1.46478	1.31708	0.8054	0	0.305968	0	1.94778	2.2915	2.19297	0.391895	0.215537	0.240972	3.58726	2.25375	6.43224	0.848404	-2.22515	2.51e-05	DOWN	-3.01548	9.26e-10	DOWN	LOC104422777	alpha-mannosidase
Eucgr.A01481	1.02438	0.900967	0.707793	8.104	6.48077	9.62353	4.22962	2.58819	2.15009	1.67158	2.23136	1.69068	2.63314	20.3339	8.9679	5.59362	3.78077	1.35e-16	UP	-0.473206	0.318715	NC	LOC104437910	rust resistance kinase Lr10
Eucgr.H02667	3.81777	3.09051	4.04932	2.374	1.84936	1.07295	2.45071	1.89702	1.50518	0.265279	0.175388	0.405006	10.9576	5.37301	5.85291	0.845673	-0.907585	0.0510918	NC	-3.01542	3.51e-08	DOWN
Eucgr.F00440	85.0752	122.584	112.949	14.2524	13.3683	15.2351	118.893	125.444	136.615	13.9275	16.0463	13.8628	320.609	147.497	380.952	43.8366	-2.5597	7.43e-10	DOWN	-3.01489	9.46e-13	DOWN	LOC104448041	F-box/LRR-repeat protein At5g63520
Eucgr.D00320	0.374417	0.402588	0.347947	0	0.022551	0	3.03575	3.12692	2.06277	0.027256	0.522748	0.228086	1.12495	3.05831	8.22544	0.77809	0	1	NC	-3.01324	1.41e-06	DOWN	LOC104440810	chlorophyll a-b binding protein of LHCII type 1
Eucgr.H04965	94.1339	104.407	115.518	26.8678	27.8419	34.4273	97.633	90.2117	99.6578	10.4369	9.04612	9.05715	314.058	159.902	287.503	28.5402	-1.34036	0.0011419	DOWN	-3.01222	1.06e-12	DOWN	LOC104415894	GDP-mannose transporter GONST1
Eucgr.K01362	28.4874	17.9331	19.2398	0.108389	0.334824	0.459159	31.5186	38.429	30.2747	2.94327	4.44728	3.74283	65.6602	32.3126	100.222	11.1334	-5.9373	5.18e-28	DOWN	-3.00717	3.23e-12	DOWN	LOC104425181	chlorophyll a-b binding protein 8, chloroplastic
Eucgr.A00568	0.022783	0	0	1.08331	0.83396	0.815327	0	0	0	0	0	0	0.022783	1.64929	0	0	6.71278	1.55e-16	UP	0	1	NC	LOC104453022	receptor-like protein 12
Eucgr.J00534	16.277	29.3048	21.4172	0.666463	0.495672	0.866523	7.30095	10.0668	11.2898	0.740352	1.63757	0.895224	66.999	8.66314	28.6575	3.27315	-4.87215	2.98e-21	DOWN	-3.00636	1.75e-10	DOWN	LOC104421333	uncharacterized LOC104421333
Eucgr.F02900	633.549	545.04	585.996	116.589	123.155	109.62	929.579	1171.53	1215.84	116.194	113.646	116.027	1764.58	1162.35	3316.95	345.866	-1.99826	1.08e-06	DOWN	-3.00622	9.77e-13	DOWN	LOC104449756	glutamate decarboxylase
Eucgr.H01581	0.59223	0.891418	0.578858	0	0.711542	0	2.78192	2.94601	3.45585	0.547211	0.918222	0.780424	2.06251	3.49346	9.18378	2.24586	0	1	NC	-3.00568	1.98e-07	DOWN
Eucgr.K01929	24.1435	10.9774	19.9859	21.4419	19.9542	19.7276	68.9562	79.7856	76.569	7.621	8.38847	8.47983	55.1067	108.638	225.311	24.4893	0.528066	0.230086	NC	-3.00552	1.43e-12	DOWN	LOC104425570	E3 ubiquitin-protein ligase PUB23
Eucgr.G02998	2.32195	1.60956	0.418231	0	0.226321	0	5.13859	5.88483	4.84168	0.7364	0.346682	0.660662	4.34974	5.36492	15.8651	1.74374	0	1	NC	-3.00519	1.96e-08	DOWN	LOC104454344	uncharacterized LOC104454344
Eucgr.F00023	10.4076	14.1129	12.2082	3.71538	2.62012	2.25077	5.68425	9.2231	11.0368	0.940622	1.07995	0.984385	36.7286	10.5551	25.9442	3.00496	-1.78739	2.35e-05	DOWN	-3.00414	1.2e-11	DOWN	LOC104447753	hypothetical protein
Eucgr.F02980	41.2783	65.7647	64.4561	13.9892	15.7807	11.3498	76.54	57.4606	77.9437	8.00801	7.96205	8.22603	171.499	103.67	211.944	24.1961	-1.71519	2.89e-05	DOWN	-3.00324	1.14e-12	DOWN	LOC104449825	non-lysosomal glucosylceramidase
Eucgr.A02924	12.6248	7.30578	9.06985	28.9876	29.3075	27.373	53.9172	87.4107	83.5921	8.81134	9.26389	6.66975	29.0004	110.598	224.92	24.745	1.94438	3.14e-06	UP	-2.9996	1.97e-12	DOWN	LOC104415706	ethylene-responsive transcription factor 2
Eucgr.H04383	38.1649	35.6408	31.5914	2.49021	2.73341	1.89292	8.80641	10.4637	9.3504	4.67584	4.08456	4.05405	105.397	13.4327	28.6205	12.8145	-3.63026	1.81e-16	DOWN	-0.854223	0.0514068	NC	LOC104415462	trihelix transcription factor GTL2
Eucgr.F00751	8.97149	18.4009	7.31135	4.65307	5.01557	1.10738	26.2186	45.0756	51.9263	4.60074	3.72525	5.33124	34.6837	32.3416	123.221	13.6572	-1.51246	0.00069904	DOWN	-2.99813	5.2e-12	DOWN	LOC104448223	CASP-like protein 2D1
Eucgr.E03523	231.922	214.012	268.136	123.336	110.911	105.169	424.488	376.437	398.004	40.128	43.5758	41.3168	714.07	640.568	1198.93	125.021	-0.700934	0.0996393	NC	-2.99763	1.14e-12	DOWN	LOC104445409	calmodulin-binding receptor-like cytoplasmic kinase 3
Eucgr.D00693	0.212138	0.203662	0	8.11962	3.53132	4.47419	0.102002	0	0	1.94026	2.19944	1.50544	0.4158	8.1075	0.102002	5.64513	5.94347	1.85e-16	UP	0	1	NC	LOC104441058	uncharacterized LOC104441058
Eucgr.G02795	2.51141	5.23442	4.08319	0	0.787831	0.330137	3.03031	1.89349	2.87156	0.350159	0.406572	0.502788	11.829	4.14827	7.79536	1.25952	-2.82186	2.35e-08	DOWN	-2.99656	5.53e-09	DOWN	LOC104454180	uncharacterized LOC104454180
Eucgr.B00645	16.6148	22.8548	18.3966	11.4796	12.2855	15.8268	102.966	90.6759	111.397	11.8518	11.5237	12.0564	57.8662	131.078	305.039	35.4319	-0.195879	0.681781	NC	-2.99572	1.27e-12	DOWN	LOC104421043	transcription factor BIM1
Eucgr.D02162	0	0.25454	0.129545	3.51579	3.20156	1.33751	0.209396	1.24131	0.231098	0.684475	0.951219	1.29886	0.384085	4.74846	1.6818	2.93456	5.64379	2.02e-16	UP	0	1	NC	LOC104441993	uncharacterized LOC104441993
Eucgr.F00164	0.691059	0.562544	0.563498	0.647659	0.741733	0.485092	1.87447	1.56789	0.888817	0.326982	0.222538	0.30742	1.8171	3.10129	4.33117	0.85694	-0.25179	0.691753	NC	-2.99223	7.94e-09	DOWN
Eucgr.B03194	5.07943	3.7402	1.72609	0.962813	0.519795	0.868025	4.80937	6.13913	3.7965	0.949161	0.775379	0.697918	10.5457	6.19719	14.745	2.42246	-2.52894	2.07e-05	DOWN	-2.9917	1.22e-07	DOWN	LOC104433424	formin-like protein 20
Eucgr.E01050	0.702535	0.611353	0.141978	0	0	0	0.908512	1.66875	1.02804	0.062123	0.294919	0.129175	1.45587	0.908512	3.6053	0.486217	0	1	NC	-2.9901	3.76e-07	DOWN	LOC104444104	probable lysophospholipase BODYGUARD 2
Eucgr.I01418	330.027	363.053	335.836	17.6412	17.6763	10.3774	140.149	153.243	153.771	17.7937	14.8477	15.6084	1028.92	168.203	447.163	48.2497	-4.20761	2.17e-21	DOWN	-2.98859	1.91e-12	DOWN	LOC104418946	heavy metal-associated isoprenylated plant protein 26
Eucgr.F01595	0	0	0.075011	1.61576	1.74757	0.509292	0.602686	2.92546	1.3386	0.906032	1.11169	1.19107	0.075011	2.85954	4.86674	3.20879	5.41366	2.15e-16	UP	-0.409866	0.417884	NC	LOC104448782	phosphatidylinositol/phosphatidylcholine transfer protein SFH6
Eucgr.D00025	5.59915	7.52616	7.42631	74.3851	44.7355	58.0674	46.5102	40.9169	47.2934	66.4015	71.4423	70.0057	20.5516	149.313	134.72	207.849	3.59802	2.15e-16	UP	0.967836	0.0222029	NC
Eucgr.H04935	12.9646	8.49583	12.231	0.447714	0.538966	0.456908	3.71775	3.56329	5.76562	0.56691	0	0.65317	33.6915	4.71362	13.0467	1.22008	-4.81149	8.7e-17	DOWN	-2.98674	7.85e-08	DOWN
Eucgr.K02487	0.811902	0.19485	0	0	0	0	1.55522	1.12168	2.12072	0.332161	0.089849	0	1.00675	1.55522	4.79763	0.42201	0	1	NC	-2.98659	9.33e-06	DOWN	LOC104425984	hypothetical protein
Eucgr.F02173	30.3767	18.3646	25.4124	3.03675	1.70945	1.56598	5.89781	8.52358	6.16262	0.898997	1.0199	0.94593	74.1538	9.17324	20.584	2.86483	-3.59985	2.11e-16	DOWN	-2.98654	1.46e-11	DOWN	LOC104449205	uncharacterized LOC104449205
Eucgr.J00497	346.417	404.515	387.397	77.7447	95.6076	165.139	418.714	502.009	470.307	52.2259	50.9206	47.986	1138.33	679.461	1391.03	151.133	-1.39438	0.000678008	DOWN	-2.98614	1.36e-12	DOWN
Eucgr.H00273	7.12368	12.7873	5.71436	11.8304	10.7312	10.5983	3.67262	5.08011	4.02501	0.236433	0.635439	0.741407	25.6253	25.0021	12.7778	1.61328	1.33804	0.00165107	UP	-2.98568	8.84e-09	DOWN	LOC104456181	UDP-glycosyltransferase 74E2
Eucgr.E00102	6.43472	5.56015	4.7847	1.87974	0.75184	1.05861	7.52315	6.93353	8.03848	0.545642	0.863767	0.931014	16.7796	9.3336	22.4952	2.34042	-2.00973	1.34e-05	DOWN	-2.98446	1.1e-10	DOWN	LOC104443413	uncharacterized LOC104443413
Eucgr.I01431	315.536	337.158	339.878	140.365	143.198	173.548	217.659	436.268	449.8	49.4023	46.7764	46.8778	992.572	534.406	1103.73	143.056	-0.719499	0.0902863	NC	-2.98051	1.49e-12	DOWN	LOC104418960	uncharacterized LOC104418960
Eucgr.A00713	8.09382	6.87702	6.88387	0.258828	0.393875	0.13771	0.450332	1.13976	0.783038	0	0.40111	0.219021	21.8547	0.981917	2.37312	0.620131	-4.80855	2.4e-16	DOWN	0	1	NC	LOC104432296	transcription repressor OFP1
Eucgr.B03682	1.19133	5.12645	3.05729	0	0	0	1.63849	2.44002	1.99053	0.531	0.071638	0	9.37508	1.63849	6.06904	0.602638	-8.80745	2.19e-18	DOWN	-2.9793	5.21e-08	DOWN	LOC104433837	aldehyde dehydrogenase family 3 member F1
Eucgr.F00752	44.8225	62.6905	31.4619	0.654394	0.118947	0.248552	38.8171	90.5541	78.9055	8.55113	7.30051	6.46873	138.975	39.1846	208.277	22.3204	-6.98726	2.23e-35	DOWN	-2.97916	2.89e-12	DOWN	LOC104448224	heterodimeric geranylgeranyl pyrophosphate synthase small subunit, chloroplastic
Eucgr.A00499	5.59126	7.31482	9.58812	2.38485	1.93245	2.03557	7.50385	8.41664	8.48626	1.16892	0.60543	1.24601	22.4942	11.4719	24.4068	3.02036	-1.52291	0.000755871	DOWN	-2.97712	2.14e-10	DOWN	LOC104418100	protein ROOT PRIMORDIUM DEFECTIVE 1
Eucgr.K01614	15.9842	26.2041	17.1985	1.76664	1.49088	0.792673	15.1346	14.6112	10.4441	1.25312	1.13326	2.20002	59.3867	17.4182	40.1899	4.58639	-3.76259	1.5e-16	DOWN	-2.97689	1.29e-11	DOWN	LOC104425356	uncharacterized LOC104425356
Eucgr.C01039	5.38048	3.6075	4.93818	0.024371	0	0.079758	0.372436	0.200621	0.45358	0.189499	0.472873	0	13.9262	0.452194	1.02664	0.662372	-8.49295	2.77e-16	DOWN	0	1	NC
Eucgr.F02254	9.57416	3.8806	7.58387	0	0.153533	0.200247	1.37969	1.46273	0.76361	0.18823	0.23303	0	21.0386	1.73347	3.60602	0.42126	-6.12217	3.34e-23	DOWN	-2.9756	9.99e-07	DOWN	LOC104449264	strigolactone esterase D14
Eucgr.I01289	211.766	328.539	234.731	45.8326	46.8844	38.4377	182.231	200.333	240.155	23.9426	21.403	21.1505	775.036	267.553	622.718	66.4962	-2.29202	2.7e-08	DOWN	-2.97338	1.8e-12	DOWN	LOC104418851	bZIP transcription factor 11-like
Eucgr.F02616	26.7482	39.0887	31.0108	4.41898	2.64854	2.25402	24.5948	27.2331	25.3711	3.22696	2.57631	3.61998	96.8477	29.4973	77.199	9.42324	-3.29466	3.82e-13	DOWN	-2.97282	2.93e-11	DOWN	LOC104449524	gibberellin-regulated protein 9
Eucgr.D00751	23.5658	26.3119	20.4897	1.17836	3.93405	3.14039	49.5124	54.2593	74.4614	7.26833	6.76843	6.50319	70.3674	56.5869	178.233	20.5399	-2.81924	1.17e-10	DOWN	-2.97161	3.47e-12	DOWN	LOC104441101	myb-related protein Hv1
Eucgr.H03898	32.2704	66.0835	45.7653	9.13328	8.92159	10.7515	67.0837	62.9506	79.9594	8.34233	8.42358	8.32896	144.119	86.7568	209.994	25.0949	-2.00695	1.39e-06	DOWN	-2.97135	2.71e-12	DOWN	LOC104415127	mitochondrial thiamine pyrophosphate carrier
Eucgr.K02695	111.365	58.9519	87.6138	6.54232	8.10581	3.55214	57.3438	71.1857	72.2805	55.0009	62.2363	61.4898	257.93	69.0018	200.81	178.727	-3.54314	3e-16	DOWN	0.0928786	0.852481	NC
Eucgr.L01353	6.19268	3.84029	4.58653	3.1726	1.64545	0.787843	17.7383	15.872	13.9836	1.27341	2.81927	1.13819	14.6195	20.1716	47.5939	5.23086	-0.844764	0.0833399	NC	-2.97121	8.42e-11	DOWN	LOC104429470	glycine-rich protein A3
Eucgr.C01002	21.5149	41.3345	25.7382	5.1662	5.75646	4.47493	61.7435	61.1163	69.3778	7.17777	7.73474	7.38828	88.5876	71.9748	192.238	22.3008	-2.16997	2.53e-07	DOWN	-2.97077	2.93e-12	DOWN	LOC104436572	2-oxoglutarate-Fe(II) type oxidoreductase
Eucgr.D00200	12.1577	4.51388	10.3475	3.5145	1.87478	1.19479	6.29081	6.7516	6.02344	0.861078	0.281668	0.79498	27.0191	9.36038	19.0658	1.93773	-1.73101	5.63e-05	DOWN	-2.97023	9e-11	DOWN	LOC104440722	flavonoid 3',5'-hydroxylase 1
Eucgr.B03860	11.5359	11.5247	14.5696	81.0038	78.624	111.881	42.569	34.3169	25.4325	29.6463	30.1719	29.8449	37.6301	233.074	102.318	89.6632	3.51358	3.19e-16	UP	0.0473955	0.926846	NC	LOC104433983	anthocyanidin 5,3-O-glucosyltransferase
Eucgr.L01993	11.307	9.94794	11.0354	4.14731	4.87337	4.53647	21.0786	19.16	22.0962	2.54071	2.25836	2.79816	32.2904	30.4884	62.3348	7.59724	-1.04363	0.0138438	DOWN	-2.96929	3.93e-12	DOWN	LOC104430195	C2 and GRAM domain-containing protein At1g03370
Eucgr.L00429	0	0	0.134462	0.174898	0.145452	0	0.303247	3.72358	0.428096	0.139827	0.324307	0.110648	0.134462	0.448699	4.45493	0.574782	0	1	NC	-2.96914	2.53e-07	DOWN
Eucgr.F04004	4.82388	11.6753	8.6923	2.17837	2.1107	1.63266	10.6783	7.19917	8.83555	1.48191	0.781216	1.15317	25.1915	14.4216	26.713	3.4163	-1.78097	2.94e-05	DOWN	-2.96892	1.81e-11	DOWN	LOC104450669	putative pentatricopeptide repeat-containing protein At1g16830
Eucgr.E02297	2.34379	2.26359	2.95751	1.26724	1.30108	2.9087	1.60629	1.67177	1.53778	0.174308	0.198323	0.087601	7.56489	5.81607	4.81584	0.460232	-0.00463479	1	NC	-2.96483	1.19e-07	DOWN
Eucgr.G03078	3.82801	5.31602	2.84882	0.13855	0.068561	0	1.12399	0.422416	0.289381	0.330733	0	0.222851	11.9929	1.19255	1.83579	0.553584	-6.50423	3.33e-16	DOWN	0	1	NC	LOC104454412	LOB domain-containing protein 21
Eucgr.K02764	7.90255	18.3557	12.1924	2.93899	1.02364	1.86041	17.9178	12.4663	12.115	1.37433	1.80914	1.93625	38.4507	20.8019	42.4991	5.11971	-2.38392	4.12e-08	DOWN	-2.96458	1.37e-11	DOWN	LOC104426202	putative F-box/LRR-repeat protein At5g02700
Eucgr.A01373	4.36742	5.49648	7.25938	1.44492	1.25829	1.49683	7.48078	6.63153	5.72096	1.25968	0.64288	1.0555	17.1233	10.2359	19.8333	2.95805	-1.69904	0.00029755	DOWN	-2.96253	4.83e-10	DOWN
Eucgr.A01011	26.4177	13.9194	22.9794	7.52708	7.02583	1.22241	17.8462	29.127	18.7917	2.0203	3.05494	2.42505	63.3165	26.0944	65.7649	7.50029	-1.6834	6.01e-05	DOWN	-2.96046	1.01e-11	DOWN	LOC104434419	3'-N-debenzoyl-2'-deoxytaxol N-benzoyltransferase
Eucgr.F01512	0.481788	0.490735	0.656078	3.19946	8.92271	10.4202	10.6072	5.75364	6.73693	4.76371	3.75802	4.23212	1.6286	29.9501	23.0977	12.7538	4.69292	3.48e-16	UP	-0.920851	0.0430326	NC
Eucgr.F03669	3.68411	1.56373	4.80193	0.904588	0.266196	0.275401	0.808676	1.03823	0.461141	0.066993	0.093853	0.170805	10.0498	1.35027	2.30804	0.331651	-2.45886	5.22e-08	DOWN	-2.95592	3.14e-07	DOWN	LOC104452161	probable LRR receptor-like serine/threonine-protein kinase At4g26540
Eucgr.G02904	3.78463	3.59505	3.78	1.15457	1.23902	0.83119	7.66744	6.80654	10.95	0.589555	1.43304	1.36278	11.1597	9.73764	25.424	3.38538	-1.60969	0.000853517	DOWN	-2.95439	1.41e-10	DOWN	LOC104454267	psbP-like protein 1, chloroplastic
Eucgr.F00467	106.34	97.7993	100.859	83.9882	48.028	36.2777	126.27	153.808	133.521	16.1267	16.8048	15.1259	304.998	210.575	413.599	48.0573	-0.489561	0.263823	NC	-2.95292	2.35e-12	DOWN	LOC104448059	receptor-like protein kinase HAIKU2
Eucgr.K01469	0	0.013891	0.075284	0.404596	0.23993	0.118364	1.25281	1.53737	1.03247	0.158328	0.221478	0.201522	0.089175	1.6111	3.82264	0.581328	0	1	NC	-2.95266	6.44e-07	DOWN	LOC104427381	wall-associated receptor kinase-like 5
Eucgr.K00568	2.15438	5.74832	3.53668	0.955219	0.748627	1.755	9.1357	9.96652	7.94605	1.24984	1.0487	1.17985	11.4394	11.6393	27.0483	3.47839	-1.67607	0.000122069	DOWN	-2.94923	8.58e-12	DOWN	LOC104424622	ABC transporter B family member 4
Eucgr.G01694	0	0	0	0	0	0	1.56805	5.01854	1.42256	0.352152	0.099628	0.104143	0	1.56805	8.00915	0.555923	0	1	NC	-2.94858	1.5e-05	DOWN	LOC104453349	uncharacterized LOC104453349
Eucgr.F04203	285.493	241.798	294.187	46.6823	50.8974	85.7729	152.822	224.558	178.117	20.5415	22.9488	22.6894	821.478	289.492	555.497	66.1798	-1.79098	1.22e-05	DOWN	-2.94836	2.64e-12	DOWN	LOC104450834	ethylene-responsive transcription factor ABR1
Eucgr.H00962	730.494	729.257	838.97	156.936	149.121	133.999	613.644	584.924	698.341	67.8254	73.3858	71.8745	2298.72	896.764	1896.91	213.086	-2.0083	9.39e-07	DOWN	-2.9454	2.49e-12	DOWN	LOC104456652	synaptotagmin-2
Eucgr.K01588	18.7811	16.1039	20.1887	7.74296	4.97083	8.9673	35.1305	39.3194	48.8591	4.54058	4.05289	4.69179	55.0737	49.0686	123.309	13.2853	-0.942907	0.0286697	NC	-2.94519	6.91e-12	DOWN	LOC104427415	BRASSINOSTEROID INSENSITIVE 1-associated receptor kinase 1
Eucgr.K00268	0.436333	0.912537	0.375375	0.664861	0.402694	1.038	17.9899	16.7907	19.6985	2.14281	1.83604	2.59064	1.72425	19.4306	54.4791	6.56948	0	1	NC	-2.94467	3.72e-11	DOWN	LOC104424423	uncharacterized LOC104424423
Eucgr.C04371	0.05339	0	0	0.77959	1.25283	1.23776	0.032508	0.053942	0	0.310756	0.319057	0.200295	0.05339	2.5231	0.08645	0.830108	6.65042	3.78e-16	UP	0	1	NC	LOC104440572	G-type lectin S-receptor-like serine/threonine-protein kinase LECRK2
Eucgr.K02993	0	0.202531	1.54562	11.3162	9.79612	2.24932	5.50359	24.4686	10.5478	21.1734	18.557	17.1193	1.74815	17.549	40.52	56.8497	4.06912	3.8e-16	UP	0.742601	0.0894884	NC	LOC104426387	aquaporin PIP1-3
Eucgr.J01933	3.48373	2.1023	3.21261	0.160435	0.280819	0	3.7664	2.97905	3.03031	0.396515	0.444727	0.356217	8.79865	4.04722	9.77576	1.19746	-3.7597	1.51e-11	DOWN	-2.94292	1.04e-09	DOWN	LOC104422402	sodium-dependent phosphate transport protein 1, chloroplastic
Eucgr.C01515	0.260192	0	0.312124	0	0	0	0.630682	1.87837	1.81863	0	0.114642	0.114123	0.572316	0.630682	4.32768	0.228765	0	1	NC	-2.93861	1.5e-05	DOWN	LOC104436916	axial regulator YABBY 5
Eucgr.D01898	0.068869	0.133567	0.475584	8.6437	7.76437	6.6518	0.095181	0	0.073145	0.25771	0.206571	0.128948	0.67802	14.5114	0.168326	0.593229	5.36259	4.47e-16	UP	0	1	NC	LOC104441785	thaumatin-like protein
Eucgr.A02035	550.298	400.138	535.773	322.804	262.461	294.942	706.755	573.077	684.892	68.7554	84.1537	69.0577	1486.21	1264.16	1964.72	221.967	-0.361271	0.420901	NC	-2.93473	2.92e-12	DOWN	LOC104442342	beta-amyrin synthase
Eucgr.J00317	13.2566	14.4575	15.7858	1.73647	1.71918	1.37781	9.87664	8.95272	11.72	1.25685	1.22778	1.26263	43.4999	12.9736	30.5493	3.74725	-2.92402	1.71e-11	DOWN	-2.93396	2.04e-11	DOWN	LOC104421178	type I inositol polyphosphate 5-phosphatase 10
Eucgr.J02440	41.4256	13.2298	63.0891	17.8289	9.72729	9.54639	9.4084	10.3248	4.63724	0.91045	0.903105	0.921769	117.744	28.6821	24.3704	2.73532	-1.31741	0.00154472	DOWN	-2.92977	3.38e-10	DOWN	LOC104422763	thaumatin-like protein 1
Eucgr.E01587	5.76045	5.48729	7.97211	52.3448	47.8635	36.3526	48.6972	20.5431	20.6914	28.9833	26.9522	30.0077	19.2198	132.913	89.9316	85.9432	3.53441	5.11e-16	UP	0.242039	0.60929	NC	LOC104444439	uncharacterized LOC104444439
Eucgr.E00812	0.175107	0.397417	0.565281	1.70852	0.920069	0.740912	3.28891	3.9337	4.7571	0.604804	0.849277	0.239905	1.13781	4.94989	11.9797	1.69399	0	1	NC	-2.92846	1.16e-07	DOWN	LOC104443946	dirigent protein 5
Eucgr.E04181	0.417298	0.698454	0.666767	0.419702	0.359688	0.771874	0.775877	1.21985	1.50077	0	0.168919	0.208619	1.78252	1.90744	3.4965	0.377538	0	1	NC	-2.92798	1.43e-05	DOWN
Eucgr.I02227	47.2031	47.3531	46.9203	44.0613	40.7838	43.7611	179.254	154.661	156.36	18.0435	19.0577	18.6706	141.477	263.799	490.276	55.7718	0.268344	0.561234	NC	-2.92688	3.64e-12	DOWN	LOC104419577	probable serine/threonine-protein kinase Cx32, chloroplastic
Eucgr.B01596	5174.78	3194.01	4346.58	264.161	254.561	492.794	3567.43	3570.47	3564.66	407.022	388.336	401.616	12715.4	4314.79	10702.6	1196.97	-3.25902	1.38e-14	DOWN	-2.92683	3.28e-12	DOWN	LOC104428524	probable xyloglucan endotransglucosylase/hydrolase protein 23
Eucgr.J00559	24.143	28.8668	26.659	2.32434	1.88418	0.511303	17.9771	32.4584	27.7826	3.0626	3.28588	2.75593	79.6689	20.3726	78.2181	9.10441	-3.89898	1.57e-18	DOWN	-2.92602	5.91e-12	DOWN	LOC104421346	receptor-like kinase TMK3
Eucgr.H00193	6.63566	13.1011	7.42375	0.806497	0.129969	0.677218	10.1295	12.3229	13.8461	1.44132	1.36475	1.3286	27.1605	10.9367	36.2985	4.13467	-3.90081	5.15e-15	DOWN	-2.92375	4.62e-11	DOWN	LOC104456122	uncharacterized LOC104456122
Eucgr.J00735	14.4919	15.1846	13.243	1.65583	3.14611	1.75419	20.2844	15.0356	20.1501	1.53456	1.99507	1.3906	42.9195	25.1847	55.47	4.92024	-2.28466	9.65e-08	DOWN	-2.9228	1.5e-11	DOWN	LOC104421491	uncharacterized LOC104421491
Eucgr.E00985	3.95544	6.13647	5.43214	3.0299	3.84771	5.25901	3.0547	2.16456	0.935819	0.302829	0	0.544003	15.524	12.1614	6.15508	0.846832	0.0205147	0.98664	NC	-2.92198	7.59e-07	DOWN
Eucgr.F01166	2.02776	4.36696	3.17762	1.0477	1.48622	2.04936	5.82342	4.11229	5.3759	0.730539	0.439592	0.81701	9.57234	9.359	15.3116	1.98714	-0.603174	0.232105	NC	-2.92139	2.49e-09	DOWN	LOC104448483	uncharacterized LOC104448483
Eucgr.B00556	20.0742	11.8021	19.4207	140.822	140.658	129.892	94.1027	90.4339	81.8977	99.3328	104.13	102.845	51.297	364.653	266.434	306.308	3.45473	5.82e-16	UP	0.408363	0.361631	NC	LOC104420193	probable LRR receptor-like serine/threonine-protein kinase At1g74360
Eucgr.E00619	0.872195	0.543297	0.801968	0.223424	0.144073	0.061309	4.62411	5.11268	5.36713	0.597576	0.556261	0.79302	2.21746	4.8295	15.1039	1.94686	0	1	NC	-2.921	5.84e-10	DOWN	LOC104443815	protein DJ-1 homolog D
Eucgr.I02000	63.4544	67.9921	66.1606	14.2842	18.3788	21.7664	37.6341	39.0978	42.1229	5.35194	3.65315	4.93004	197.607	77.7793	118.855	13.9351	-1.47478	0.000338897	DOWN	-2.9204	6.38e-12	DOWN	LOC104419407	uncharacterized LOC104419407
Eucgr.L02229	16.7626	27.495	20.4567	4.95352	5.42597	12.2948	31.5397	26.6248	38.8174	3.92836	3.0598	5.09361	64.7143	49.2605	96.982	12.0818	-1.03597	0.0244744	DOWN	-2.92036	1.3e-10	DOWN
Eucgr.A02763	8.58496	6.55408	7.53277	0	0	0.209275	0.761355	1.92143	1.16445	0.081947	0.114419	0.31967	22.6718	0.97063	3.84723	0.516036	-6.09041	7.37e-22	DOWN	-2.91966	7.48e-06	DOWN	LOC104448534	short-chain dehydrogenase TIC 32, chloroplastic
Eucgr.B03123	36.7672	47.5593	31.6261	14.3967	10.196	8.25498	25.0148	46.6622	36.2211	4.75371	4.03438	3.82975	115.953	43.4657	107.898	12.6178	-1.46681	0.000419807	DOWN	-2.91922	9.7e-12	DOWN	LOC104433359	cytosolic sulfotransferase 5
Eucgr.G01123	48.3935	38.6016	52.0102	20.1147	12.4161	22.803	17.8446	19.1965	25.5822	2.31863	2.42812	2.97161	139.005	53.0637	62.6233	7.71836	-0.961468	0.0215629	NC	-2.91784	8.05e-12	DOWN	LOC104453019	receptor-like protein kinase HAIKU2
Eucgr.A02357	1.73239	2.07138	2.20544	15.5933	20.866	14.7855	3.32199	4.2475	2.22722	4.96077	4.97201	4.02318	6.00921	38.9735	9.79671	13.9559	3.53323	6.62e-16	UP	0.833277	0.0571116	NC
Eucgr.E00631	4.4744	18.9722	10.5586	4.00071	9.90739	12.5386	45.3758	37.2268	54.1465	2.96611	7.74534	4.35453	34.0052	67.8218	136.749	15.066	0.0386718	0.955075	NC	-2.91664	6.62e-11	DOWN
Eucgr.I02371	357.269	167.364	267.708	6.13158	3.48375	5.6025	205.364	257.035	246.632	28.044	26.7917	29.2201	792.342	214.45	709.03	84.0558	-5.5372	6.58e-32	DOWN	-2.91604	4.13e-12	DOWN	LOC104419678	cytochrome P450 84A1
Eucgr.F01094	14.3444	10.6525	14.8424	0.972353	0.85968	0.136092	6.71713	13.0557	6.6341	1.09646	0.824134	1.0567	39.8392	7.7129	26.4069	2.9773	-3.74135	1.58e-16	DOWN	-2.91203	3.88e-11	DOWN	LOC104448416	uncharacterized LOC104448416
Eucgr.K00070	8.76673	13.0973	10.6824	0.496706	0.299892	0.208303	32.8618	34.2051	34.858	3.53574	3.98964	4.67178	32.5465	33.37	101.925	12.1972	-4.39156	3.24e-18	DOWN	-2.91152	1.16e-11	DOWN	LOC104424264	alcohol dehydrogenase-like 3
Eucgr.B03636	21.3254	17.7651	15.4597	2.09018	1.03852	1.08444	5.51469	7.58323	6.28155	4.39157	4.42249	4.43971	54.5503	7.63765	19.3795	13.2538	-3.62797	7.33e-16	DOWN	-0.295687	0.53731	NC	LOC104433800	protein trichome birefringence-like 1
Eucgr.G02322	2.39985	0.728819	0.909441	0.531777	1.10302	1.0915	1.37425	1.59029	2.40687	0.403881	0.259089	0.158812	4.03811	3.56877	5.37141	0.821782	-0.375009	0.511747	NC	-2.91069	8.72e-08	DOWN	LOC104453797	zinc finger protein CONSTANS-LIKE 16
Eucgr.A00504	1.3934	2.84684	2.2499	0.582528	0.878492	1.17944	3.14006	2.41524	3.17205	0.258602	0.227301	0.381416	6.49014	5.19799	8.72735	0.867319	-1.16039	0.0166257	DOWN	-2.91016	1.35e-09	DOWN	LOC104418868	protein root UVB sensitive 5
Eucgr.A00390	7.9486	8.21121	9.499	0.653757	0.518148	0.336084	7.5559	9.01872	9.90309	1.32954	0.687201	1.0806	25.6588	8.41013	26.4777	3.09734	-3.66096	4.33e-12	DOWN	-2.90832	5.55e-10	DOWN	LOC104453005	2-alkenal reductase (NADP(+)-dependent)
Eucgr.L01149	0	0	0	0	0.093169	0	33.415	26.2381	28.0349	4.74552	4.68652	4.7717	0	33.5081	87.688	14.2037	0	1	NC	-2.90657	2.11e-11	DOWN
Eucgr.B03726	0.351289	0.576175	0	0	0.789503	0.207012	0.555591	0.565215	1.66596	0	0	0	0.927464	1.55211	2.78677	0	-1.24683	0.0414956	NC	-2.90572	3.97e-06	DOWN
Eucgr.D00494	0.091678	0	0.097753	0	0.106151	0	0.858827	1.66203	0.712355	0	0.242145	0.172864	0.189431	0.964978	3.23321	0.415009	0	1	NC	-2.90396	1.79e-05	DOWN	LOC104440904	senescence-specific cysteine protease SAG12
Eucgr.A01757	3.51109	2.43081	3.54331	2.66516	2.54736	2.13711	1.9033	1.74897	1.40023	1.80479	1.59923	1.96373	9.4852	6.58777	5.05251	5.36775	3.47563	8.37e-16	UP	0.265465	0.569099	NC	LOC104440137	G-type lectin S-receptor-like serine/threonine-protein kinase At2g19130
Eucgr.L02726	2.2805	2.3324	1.64486	10.2827	3.7695	10.0779	3.66222	3.64909	4.34573	0.369868	0.846477	0.34103	6.25775	17.5096	11.657	1.55737	2.62602	3.01e-09	UP	-2.90381	1.42e-07	DOWN
Eucgr.D02340	3.57776	7.71209	2.80372	0.105802	0	0.784785	4.29132	5.44326	6.64268	0.729979	0.792943	0.8071	14.0936	5.07611	16.3773	2.33002	-3.9847	4.5e-13	DOWN	-2.90365	5.31e-10	DOWN	LOC104442148	uncharacterized LOC104442148
Eucgr.G02629	558.212	976.567	654.916	298.746	292.318	404.281	987.231	945.884	1183.89	117.927	117.595	119.118	2189.7	1683.83	3117	354.64	-0.710054	0.0946591	NC	-2.90291	4.76e-12	DOWN	LOC104454045	protein ZINC INDUCED FACILITATOR-LIKE 1
Eucgr.G02347	5.84344	4.3744	6.23093	0.278786	0.859042	0.813708	9.38938	4.9241	6.71941	1.00269	0.552384	0.943421	16.4488	11.0621	21.0329	2.4985	-2.7968	1.4e-09	DOWN	-2.90104	1.31e-10	DOWN	LOC104453817	serine/threonine-protein kinase STN7, chloroplastic
Eucgr.B03766	4.39532	6.33514	5.52658	1.19202	1.38791	2.21856	3.19266	3.3018	3.49977	0.391367	0.264109	0.368154	16.257	6.79913	9.99423	1.02363	-1.46147	0.001247	DOWN	-2.9005	8.57e-09	DOWN	LOC104433907	transcription factor GAMYB
Eucgr.I00359	3.27552	2.58441	4.68686	0.745252	0.192537	0	2.41267	2.49932	2.41868	0.234344	0	0.443401	10.5468	2.60521	7.33067	0.677745	-3.02772	1.27e-08	DOWN	-2.9	1.61e-07	DOWN	LOC104418227	L-ascorbate oxidase
Eucgr.E01902	1.55593	2.59598	1.81987	0	0	0	0.401999	0.813733	1.41777	0	0	0.275473	5.97177	0.401999	2.6335	0.275473	-7.66609	2.04e-11	DOWN	-2.89999	4.74e-05	DOWN	LOC104444609	probable BOI-related E3 ubiquitin-protein ligase 3
Eucgr.I00408	2.66196	2.51352	3.21976	0.336263	0.258364	0.347849	3.62572	3.84163	2.57764	0.358616	0.544743	0.490451	8.39523	4.23193	10.045	1.39381	-2.95953	2.99e-09	DOWN	-2.89986	6.2e-10	DOWN	LOC104418248	aluminum-activated malate transporter 4
Eucgr.C03552	12.9912	18.1716	12.4687	13.4577	11.4345	21.8709	5.08042	6.54656	7.74372	1.35391	0.918614	1.20859	43.6315	38.3858	19.3707	3.48111	0.591835	0.177759	NC	-2.89875	1.97e-09	DOWN
Eucgr.I01617	0.93314	3.0696	2.21414	0.517081	0.8202	0.434965	2.29352	1.49379	1.92386	0.272075	0.222109	0.167779	6.21688	3.54869	5.71117	0.661963	-1.24813	0.00963528	DOWN	-2.89874	2.63e-08	DOWN	LOC104420609	acyltransferase-like protein At1g54570, chloroplastic
Eucgr.I00735	117.552	350.82	126.605	26.7357	13.4638	8.37831	383.209	482.206	606.117	55.5808	64.6411	54.3005	594.977	405.051	1471.53	174.522	-3.32678	1.03e-14	DOWN	-2.89832	5.61e-12	DOWN	LOC104418471	peamaclein
Eucgr.H00675	1.39246	1.20014	0.909461	0.923074	0.431959	0	1.89715	0.983865	0.907099	0.214958	0.308546	0.112506	3.50206	2.32911	3.78812	0.63601	0	1	NC	-2.89772	9.35e-06	DOWN	LOC104456450	hypothetical protein
Eucgr.H00400	0	0.078251	0	4.88325	6.62544	2.68045	0	0	0	0	0	0	0.078251	9.30589	0	0	6.58686	9.61e-16	UP	0	1	NC
Eucgr.D00297	0.110569	0	0	2.45202	1.00328	2.53676	0.691806	0.863591	0.567156	0.456664	0.694005	0.736077	0.110569	4.23185	2.12255	1.88675	6.58376	9.61e-16	UP	0	1	NC	LOC104440788	gibberellin 2-beta-dioxygenase
Eucgr.L00560	0.470138	0.77454	0.445911	3.19429	6.67556	7.47097	0.728961	0	0	0.648731	0.166671	0.433403	1.69059	14.8755	0.728961	1.2488	3.97584	9.71e-16	UP	0	1	NC	LOC104428607	LEAF RUST 10 DISEASE-RESISTANCE LOCUS RECEPTOR-LIKE PROTEIN KINASE-like 1.1
Eucgr.G03109	80.7245	206.576	72.1368	20.8066	16.7419	27.7172	79.5235	97.1559	120.824	15.158	14.3948	13.257	359.438	123.983	297.503	42.8098	-2.15897	1.6e-07	DOWN	-2.89469	6.19e-12	DOWN	LOC104454435	sodium-coupled neutral amino acid transporter 5
Eucgr.K02470	51.0025	46.3583	50.2498	10.2833	10.9601	14.2489	125.601	109.264	115.07	15.3336	12.9847	13.4441	147.611	150.81	349.935	41.7624	-1.68247	4.57e-05	DOWN	-2.89455	6.3e-12	DOWN	LOC104425974	myb-related protein 306
Eucgr.K02516	0.320482	0	0	3.07942	1.68015	2.43473	0	0	0.158262	0	0	0	0.320482	4.11488	0.158262	0	4.82918	1.03e-15	UP	0	1	NC
Eucgr.J02255	4.87308	4.22003	4.3576	2.05514	1.43028	2.06061	5.20099	5.50169	5.09784	0.626511	0.718835	0.75283	13.4507	8.69188	15.8005	2.09818	-0.963301	0.0317673	NC	-2.89417	3.02e-10	DOWN	LOC104422652	uncharacterized LOC104422652
Eucgr.H03634	0.481088	0.843378	1.45585	14.7056	5.96033	6.46218	2.04367	3.81973	3.4418	4.18193	2.88809	3.27578	2.78032	14.4662	9.3052	10.3458	3.92197	1.05e-15	UP	0.388656	0.444171	NC	LOC104414929	uncharacterized LOC104414929
Eucgr.K01056	9.68348	8.23597	5.61345	0	0.336918	0	5.22058	4.84348	3.35682	0.659914	0.239758	0.425406	23.5329	5.5575	13.4209	1.32508	-6.03748	2.51e-21	DOWN	-2.8907	8.57e-09	DOWN	LOC104424947	transcription activator GLK2
Eucgr.B02542	2.22016	1.50432	2.0161	0	0	0	4.80986	3.76582	3.48057	0.201387	0.423586	0.68288	5.74058	4.80986	12.0563	1.30785	-1.47704	0.0065369	DOWN	-2.89009	5.99e-09	DOWN	LOC104432907	WAT1-related protein At5g40240
Eucgr.H00185	18.969	24.0962	22.8532	1.78421	0.78304	1.11858	8.12895	10.3556	10.583	1.19471	0.981955	1.53734	65.9184	10.0306	29.0675	3.71401	-4.17466	6.72e-19	DOWN	-2.88949	1.64e-10	DOWN
Eucgr.A00357	4.10796	8.89938	6.69536	1.50104	2.09697	2.06852	6.52796	5.4981	7.97511	0.764558	0.894417	0.84388	19.7027	10.6935	20.0012	2.50285	-1.36322	0.00205349	DOWN	-2.88877	2.94e-10	DOWN	LOC104451402	protein NTM1-like 9
Eucgr.J03167	3.61753	2.03159	3.07566	0.402127	0	0	1.816	2.0959	1.35409	0.164641	0.150206	0.343463	8.72478	1.816	5.26599	0.65831	-4.6433	3.04e-13	DOWN	-2.88796	2.42e-07	DOWN	LOC104423266	F-box/kelch-repeat protein At1g51550
Eucgr.E00111	26.2939	23.5291	28.0719	2.78443	3.97866	5.55861	11.7875	15.3955	12.7041	2.20601	2.00839	1.49543	77.8949	21.3247	39.887	5.70983	-2.35715	2.84e-08	DOWN	-2.88574	5.87e-11	DOWN
Eucgr.H02279	101.674	90.8424	78.9903	10.6801	6.66596	3.47213	19.3849	32.38	21.4468	20.6399	18.0306	16.6813	271.506	29.523	73.2117	55.3519	-3.43772	1.11e-15	DOWN	-0.0205656	0.969748	NC	LOC104457384	subtilisin-like protease SBT1.7
Eucgr.A00656	5.57051	16.7212	7.90404	0.150268	0.366049	0.535768	4.80593	3.65737	6.04336	0.454678	0.798547	0.485329	30.1957	5.70774	14.5067	1.73855	-3.3321	8.76e-12	DOWN	-2.88351	6.59e-09	DOWN	LOC104429872	uncharacterized LOC104429872
Eucgr.A00852	52.3586	41.4192	44.4616	12.4134	14.9388	25.1597	39.7714	39.814	34.1261	5.02667	3.98498	5.12669	138.239	79.8699	113.711	14.1383	-1.05775	0.0130639	DOWN	-2.883	5.75e-11	DOWN	LOC104433326	probable calcium-binding protein CML43
Eucgr.F03202	0.796608	1.00116	1.34325	0.654373	1.12598	1.83017	5.90394	3.88543	5.60788	0.299929	1.19809	0.255143	3.14102	8.86009	15.3972	1.75316	0	1	NC	-2.88294	1.64e-07	DOWN
Eucgr.C00814	13.08	17.471	18.562	2.91241	2.902	2.57786	20.071	18.8519	18.7639	2.3849	2.51666	1.78553	49.1129	25.5509	57.6868	6.68709	-2.27764	8.26e-08	DOWN	-2.87812	2.31e-11	DOWN	LOC104436418	pentatricopeptide repeat-containing protein At2g06000
Eucgr.J00250	16.1886	16.3439	15.7409	2.75574	1.91115	2.57059	7.51661	10.2524	6.79558	1.49625	0.83925	0.94294	48.2734	11.9984	24.5646	3.27844	-2.42645	1.81e-08	DOWN	-2.87483	1.87e-10	DOWN	LOC104421119	myb-related protein B
Eucgr.A01172	0.097152	0.188002	0.207642	4.98846	2.34621	0.587451	0.670501	10.0118	2.89577	1.56212	2.44871	2.60004	0.492796	3.60416	13.5781	6.61087	4.44219	1.24e-15	UP	-0.843397	0.0618639	NC	LOC104435787	probable beta-1,4-xylosyltransferase IRX9
Eucgr.F01362	8.1889	9.76453	8.67875	24.6122	15.969	18.9825	17.8701	21.1698	20.8925	2.38603	2.29966	2.48809	26.6322	52.8216	59.9324	7.17378	1.6281	7.7e-05	UP	-2.87464	1.54e-11	DOWN
Eucgr.E01070	67.8256	112.229	65.0627	6.01767	6.61003	3.46747	170.046	171.872	187.871	17.6773	23.1037	20.9255	245.117	180.123	529.789	61.7065	-4.00164	3.6e-18	DOWN	-2.8728	1.24e-11	DOWN
Eucgr.I02659	2.94184	1.97467	2.444	2.03422	2.68675	0.796005	3.87683	2.55568	3.09941	1.33936	0.657206	0.453696	7.36051	7.35959	9.53192	2.45026	-1.03818	0.0440981	DOWN	-2.87032	5.82e-08	DOWN	LOC104419904	metacaspase-3
Eucgr.I01127	794.158	834.905	632.642	145.446	119.434	52.8768	424.499	645.135	366.205	53.6302	50.4578	55.7101	2261.7	596.81	1435.84	159.798	-2.50356	1.42e-09	DOWN	-2.869	8.12e-12	DOWN	LOC104418707	abscisate beta-glucosyltransferase
Eucgr.G02458	90.1367	134.993	136.554	9.7361	9.59999	8.65497	19.9394	21.2668	28.4225	11.7663	10.8408	12.9189	361.684	38.1943	69.6286	35.526	-3.43341	1.3e-15	DOWN	-0.887167	0.0382456	NC	LOC104453907	beta-glucosidase 40
Eucgr.J00942	21.7319	6.85011	20.0339	130.921	112.207	136.642	38.7356	36.633	45.09	60.6212	61.5906	67.9254	48.6159	287.584	120.459	190.137	3.40921	1.31e-15	UP	0.907425	0.0320536	NC	LOC104421679	MLO-like protein 6
Eucgr.H00419	31.1083	51.9855	41.5917	4.57874	3.68933	2.95837	26.9712	27.7315	29.4592	3.18629	2.99771	3.74428	124.685	33.6189	84.1619	9.92828	-3.1517	2.25e-13	DOWN	-2.86755	2.1e-11	DOWN	LOC104456269	CMP-sialic acid transporter 3
Eucgr.E01256	24.9796	40.421	32.116	2.43683	2.53462	2.54685	16.6055	13.7345	13.6009	8.57997	8.47162	8.50426	97.5167	21.687	43.9409	25.5558	-3.54098	1.33e-15	DOWN	-0.587714	0.187979	NC	LOC104444252	uncharacterized GTP-binding protein YjiA
Eucgr.K03436	6.62161	5.23582	7.3687	0.371716	1.05704	1.42233	2.37055	4.6691	3.05756	0.410419	0.434262	0.293942	19.2261	4.84992	10.0972	1.13862	-2.49961	2.9e-07	DOWN	-2.86662	9.71e-08	DOWN	LOC104426723	probable indole-3-pyruvate monooxygenase YUCCA10
Eucgr.L02772	2.01056	6.46292	3.25338	0	0.745564	0.840417	3.19753	2.16279	2.80224	0.636112	0.063552	0.282917	11.7269	4.78351	8.16255	0.982581	-2.51536	1.17e-06	DOWN	-2.86626	8.57e-08	DOWN
Eucgr.J01648	168.843	376.441	242.634	131.092	105.009	115.4	206.129	265.148	269.818	29.6005	29.9083	31.2204	787.918	426.538	741.095	90.7291	-0.890785	0.0333862	NC	-2.86298	9.11e-12	DOWN	LOC104422211	probable polyamine oxidase 4
Eucgr.E00645	97.3249	96.5241	82.5329	7.18751	6.50338	8.07581	93.3684	103.606	112.234	11.2361	13.946	12.2357	276.382	107.948	309.208	37.4178	-3.44147	1.25e-15	DOWN	-2.86274	1.01e-11	DOWN	LOC104443836	uncharacterized LOC104443836
Eucgr.F00165	1.5546	1.1467	1.28012	2.54468	2.91298	2.80599	22.2413	23.6138	19.1487	2.72398	2.85843	2.86864	3.98142	27.9602	65.0038	8.45104	1.43638	0.00167925	UP	-2.86268	2.75e-11	DOWN	LOC104451131	putative receptor protein kinase ZmPK1
Eucgr.E01384	0.190971	0.317456	0.090568	0.543464	0.809484	1.30271	12.1816	15.0582	17.7087	2.37891	1.61842	2.6923	0.598995	14.2938	44.9486	6.68963	0	1	NC	-2.86118	5.63e-10	DOWN	LOC104444328	thaumatin-like protein 1
Eucgr.I01523	3.84384	1.07712	4.35417	30.0742	30.5163	34.162	12.2561	6.49261	8.92622	12.1521	14.2312	9.72325	9.27512	76.9344	27.675	36.1065	4.02281	1.66e-15	UP	0.833069	0.0841544	NC
Eucgr.D02390	3.68503	10.4342	5.92002	0.66015	0.505758	1.26623	0.651225	6.14748	8.17583	0.950443	0.755417	0.282578	20.0393	2.42321	14.9745	1.98844	-2.63208	1.95e-08	DOWN	-2.86035	1.65e-09	DOWN	LOC104442190	myb-related protein 308
Eucgr.F03707	10.2358	3.37254	7.35305	0	0.301557	0.289998	8.71071	6.31204	5.11135	0.825496	0.889269	0.572097	20.9614	9.30227	20.1341	2.28686	-4.6945	1.55e-17	DOWN	-2.85914	6.85e-10	DOWN	LOC104450436	thioredoxin-like protein CDSP32, chloroplastic
Eucgr.C01752	6.37029	8.36366	5.26698	0.101847	0.336826	0.051979	18.7223	27.4113	22.6523	3.18201	2.28117	2.81575	20.0009	19.1111	68.786	8.27893	-5.58116	7.33e-22	DOWN	-2.85864	2.48e-11	DOWN	LOC104437041	probable L-type lectin-domain containing receptor kinase S.5
Eucgr.D00854	20.0181	12.4884	13.2771	0.230073	1.23715	1.47857	28.0583	30.4199	31.5363	3.69949	3.91756	3.1521	45.7836	30.774	90.0145	10.7691	-3.66711	2.15e-15	DOWN	-2.8556	2.62e-11	DOWN	LOC104441149	oxygen-evolving enhancer protein 3-2, chloroplastic
Eucgr.H01104	458.927	712.488	456.48	133.194	153.109	130.307	2702.36	2542.37	2611.41	335.312	321.923	330.451	1627.89	2985.78	7856.13	987.686	-1.56154	0.000137314	DOWN	-2.85422	9.97e-12	DOWN	LOC104456745	protein SENESCENCE-ASSOCIATED GENE 21, mitochondrial
Eucgr.D00915	0.823911	0.104134	0.669132	0	0.124198	0.302952	2.99193	2.57953	2.46502	0.13603	0.441832	0.242011	1.59718	3.41908	8.03649	0.819873	0	1	NC	-2.85273	4.58e-08	DOWN
Eucgr.C03183	25.5977	21.65	21.1756	8.71248	14.8068	10.58	50.9868	33.8079	31.4584	4.66622	4.83102	4.23154	68.4232	76.3735	116.253	13.7288	-0.621367	0.150362	NC	-2.85196	1.26e-11	DOWN	LOC104437949	alpha-aminoadipic semialdehyde synthase
Eucgr.C03067	1.56996	2.60676	2.32591	0.079731	0.200128	0	2.52112	2.16028	2.39585	0.27923	0.139916	0.263579	6.50263	2.72125	7.07725	0.682725	-4.19628	4.46e-13	DOWN	-2.85195	7.92e-09	DOWN	LOC104437866	aminopeptidase M1
Eucgr.J01676	8.20689	13.2771	10.8511	1.8452	1.47967	0.999443	7.3926	5.92381	7.78589	0.995558	1.09328	1.08931	32.3351	9.87171	21.1023	3.17815	-2.81131	2.08e-10	DOWN	-2.84986	1.87e-10	DOWN	LOC104422226	heparan-alpha-glucosaminide N-acetyltransferase
Eucgr.I01821	11.2958	9.56602	11.9957	1.18674	1.28101	0.493709	5.04549	6.5476	6.70626	0.844516	0.964884	0.535033	32.8576	6.8202	18.2994	2.34443	-3.46222	4.03e-14	DOWN	-2.84956	4.24e-10	DOWN	LOC104419280	aldehyde dehydrogenase family 2 member B4, mitochondrial
Eucgr.F00107	0.494544	0.661896	0.681865	0.781919	0.697932	0.494668	1.48164	1.09056	0.592843	0.155077	0.180497	0.164602	1.83831	2.67424	3.16504	0.500176	0	1	NC	-2.84855	3.46e-05	DOWN
Eucgr.E01774	61.9574	75.7179	72.5374	8.58791	10.3514	10.9614	95.0124	87.6261	102.114	11.0972	12.8163	11.7026	210.213	116.325	284.752	35.6161	-2.39754	7.25e-09	DOWN	-2.84822	1.22e-11	DOWN	LOC104444542	uncharacterized LOC104444542
Eucgr.B02760	43.5865	66.5508	53.7558	15.2265	15.6739	21.1714	89.7968	104.874	125.256	12.2571	13.2559	13.845	163.893	126.642	319.927	39.3579	-1.27073	0.00211395	DOWN	-2.84797	1.22e-11	DOWN	LOC104433107	uncharacterized protein At1g04910
Eucgr.A00240	3.86559	6.82109	5.1324	1.09625	1.16973	0.905132	6.20431	5.48343	5.74783	0.655208	0.808487	0.672028	15.8191	8.27918	17.4356	2.13572	-2.1738	4.46e-07	DOWN	-2.84526	7.39e-11	DOWN	LOC104443740	pentatricopeptide repeat-containing protein At1g06710, mitochondrial
Eucgr.F01543	0.968156	0.642177	0.991942	0	0.143293	0.302926	24.4582	29.0384	28.75	3.51346	3.64628	3.19207	2.60228	24.9045	82.2467	10.3518	0	1	NC	-2.84525	2.96e-11	DOWN	LOC104448735	anthocyanidin 3-O-glucosyltransferase 5
Eucgr.I00553	93.1448	112.523	103.219	40.753	51.4736	41.1283	576.626	482.944	534.919	63.0521	62.475	64.3171	308.886	669.228	1594.49	189.844	-0.869749	0.0387759	NC	-2.84318	1.22e-11	DOWN	LOC104418328	mitochondrial uncoupling protein 5
Eucgr.J01818	0.982903	2.11291	0.742403	0.425268	0.310965	0.432271	3.30498	1.86798	2.09862	0.557417	0.355245	0.433186	3.83822	4.04822	7.27158	1.34585	-2.20026	0.00491821	DOWN	-2.84253	1.77e-06	DOWN
Eucgr.B03947	54.761	139.17	73.2512	5.76134	4.53043	7.02572	46.0117	76.5681	56.3427	7.13435	7.56934	7.7732	267.182	57.5678	178.922	22.4769	-3.57459	1.81e-16	DOWN	-2.84237	1.92e-11	DOWN	LOC104434068	uncharacterized LOC104434068
Eucgr.H01531	30.3035	57.8736	26.7542	2.58923	3.10327	3.94153	57.86	64.3118	80.1789	8.30811	8.65313	9.27822	114.931	64.9048	202.351	26.2395	-3.25495	4.67e-14	DOWN	-2.84227	1.45e-11	DOWN	LOC104457030	uncharacterized LOC104457030
Eucgr.G00041	5.88367	4.76235	6.07858	6.3507	6.58123	4.83611	3.03178	1.64593	2.85449	0.352465	0.19822	0.386337	16.7246	14.4491	7.53221	0.937022	0.329859	0.475808	NC	-2.84137	9.96e-10	DOWN
Eucgr.K01467	0	0	0	0.131493	0.154037	0.106684	0.854087	1.02707	0.978856	0.164713	0.222106	0.060376	0	1.11481	2.86001	0.447195	0	1	NC	-2.83957	7.42e-06	DOWN
Eucgr.B03869	3.99254	3.76254	3.40732	0.22903	0.084588	0.031618	2.97543	2.4466	2.30856	0.352237	0.127531	0.341827	11.1624	3.09164	7.73059	0.821595	-4.1136	1.29e-14	DOWN	-2.83909	7.17e-09	DOWN	LOC104433991	probable sodium/metabolite cotransporter BASS4, chloroplastic
Eucgr.B03139	6.04644	6.55449	4.44937	1.99536	1.46844	0.122467	6.70637	5.2055	2.01029	0.478588	0.532355	0.735569	17.0503	8.29728	13.9222	1.74651	-2.12046	4.26e-06	DOWN	-2.8387	8.84e-09	DOWN	LOC104433367	protein BIG GRAIN 1-like E
Eucgr.B02917	8.46176	6.08028	6.77227	98.6215	153.648	115.229	29.729	25.4687	21.4996	2.44533	2.6598	3.44905	21.3143	298.607	76.6973	8.55418	4.62088	3.59e-24	UP	-2.83714	1.19e-10	DOWN	LOC104433209	MLP-like protein 34
Eucgr.J02450	3.15685	4.59101	4.5596	0.591893	0.426682	0.506945	7.78093	6.4094	7.62855	0.868135	1.27056	0.95588	12.3075	8.71456	21.8189	3.09457	-2.2791	4.54e-06	DOWN	-2.83688	2.05e-10	DOWN
Eucgr.K02712	16.0231	19.3169	15.2578	1.39327	2.43182	2.43911	17.3996	20.8351	20.7383	2.82021	2.35437	2.38143	50.5978	22.2705	58.973	7.55601	-2.73682	1.84e-10	DOWN	-2.83636	3.1e-11	DOWN	LOC104426150	CBS domain-containing protein CBSCBSPB5
Eucgr.H03450	6.29645	4.02745	9.82689	3.96299	3.23562	2.52216	14.2384	16.8242	13.4905	2.16574	1.56606	1.82144	20.1508	19.9962	44.5531	5.55324	-0.721375	0.110639	NC	-2.83515	9.04e-11	DOWN	LOC104414788	protein MARD1
Eucgr.E02856	3.69978	2.95058	2.47202	3.45097	2.75132	4.14592	6.64823	6.27522	8.52092	0.891303	1.06831	1.17901	9.12239	13.5455	21.4444	3.13862	0.714667	0.139559	NC	-2.83266	7.37e-09	DOWN
Eucgr.D01962	10.899	8.67984	11.0279	1.81343	1.60226	1.21496	7.89365	8.00789	9.68921	0.83689	1.19829	1.21931	30.6068	10.7109	25.5907	3.25448	-2.46947	7.02e-09	DOWN	-2.83204	6.24e-11	DOWN	LOC104441839	probable LRR receptor-like serine/threonine-protein kinase At1g12460
Eucgr.F02883	9.76582	10.8697	11.0103	3.80056	2.05506	1.39891	4.64426	2.03283	2.67383	0.708922	0.589719	0.497126	31.6458	8.09824	9.35093	1.79577	-1.90804	8.02e-06	DOWN	-2.83187	2.75e-08	DOWN	LOC104449743	potassium channel SKOR
Eucgr.C02298	1.31151	1.38233	1.33267	0.539038	0.403706	0.576034	2.8572	2.36072	1.82819	0.324164	0.339276	0.1618	4.02652	3.83694	7.04612	0.82524	-1.64749	0.00175012	DOWN	-2.82788	1.87e-08	DOWN	LOC104437379	AAA-ATPase At5g57480
Eucgr.I02055	22.3539	24.6217	21.7744	1.19875	2.09166	1.03059	13.3369	22.211	22.0693	2.03288	2.68455	2.14177	68.75	16.4591	57.6173	6.8592	-3.72371	2.82e-16	DOWN	-2.82753	7.79e-11	DOWN	LOC104419440	UDP-arabinopyranose mutase 1
Eucgr.H04262	4.89184	2.61636	4.56156	0.679384	0.615424	1.00509	2.84045	2.22028	2.95584	0.498191	0.369102	0.398766	12.0698	4.46096	8.01657	1.26606	-2.18658	1.49e-05	DOWN	-2.82726	3.04e-07	DOWN	LOC104415386	GRF1-interacting factor 1
Eucgr.C04415	0.846442	1.22224	0.891498	0.171018	0.158961	0.151492	1.94938	3.40584	2.18344	0.571981	0.130727	0.425675	2.96018	2.25983	7.53866	1.12838	0	1	NC	-2.82706	3.46e-05	DOWN
Eucgr.B02462	282.278	235.874	283.241	33.5103	33.7401	42.048	206.845	243.808	229.347	26.0686	25.1216	25.5513	801.393	282.633	680	76.7415	-2.39818	6.86e-09	DOWN	-2.82675	1.72e-11	DOWN	LOC104432842	tetraspanin-3
Eucgr.L00777	8.73919	11.1304	9.38967	1.27191	1.22381	1.37352	9.46143	9.41879	9.075	1.08797	1.37725	1.21885	29.2593	12.0587	27.9552	3.68407	-2.15983	1.3e-06	DOWN	-2.82542	2.33e-10	DOWN
Eucgr.H00140	2.55258	2.11032	4.38125	0.056364	0.147448	0	0.452631	0.479014	0.58556	0	0.042655	0	9.04415	0.600079	1.51721	0.042655	-4.6581	2.49e-15	DOWN	0	1	NC	LOC104456087	phosphate transporter PHO1
Eucgr.I00196	7.50905	5.62002	6.15289	1.76299	1.02255	0.677907	13.5815	16.4633	11.7143	1.59882	1.91301	1.92595	19.2819	15.282	41.7591	5.43777	-2.42247	1.1e-07	DOWN	-2.82523	1.18e-10	DOWN	LOC104420143	U-box domain-containing protein 26
Eucgr.J02569	8.90305	9.82686	9.9244	1.25154	1.3795	1.93304	4.40956	5.09551	4.11601	0.451803	0.544332	0.661889	28.6543	7.72211	13.6211	1.65802	-2.44497	1.87e-08	DOWN	-2.82338	7.05e-10	DOWN	LOC104422868	protein PIN-LIKES 3
Eucgr.I00020	332.491	607.938	381.986	6.93511	6.85633	3.63861	108.215	155.846	161.243	17.0509	18.9063	17.8884	1322.42	118.71	425.303	53.8456	-6.10887	1.62e-36	DOWN	-2.82289	1.86e-11	DOWN	LOC104417991	peroxidase 47
Eucgr.D02471	4.94367	7.55321	7.0803	43.6203	47.1819	56.428	56.5752	51.5896	58.2796	64.9107	68.8441	59.3416	19.5772	160.185	166.444	193.096	3.44128	2.53e-15	UP	0.456909	0.30573	NC	LOC104442256	auxin-responsive protein SAUR36
Eucgr.A01799	9.52191	16.1851	12.1667	7.15468	8.32531	12.8182	35.0438	27.345	37.3636	4.95392	2.9775	3.89336	37.8737	56.1873	99.7523	11.8248	-0.0678882	0.908581	NC	-2.82215	1.27e-10	DOWN
Eucgr.J02219	1.59679	3.2516	1.84957	1.55289	0.635911	1.18403	2.42928	2.61895	2.75921	0.262203	0.326654	0.721917	6.69795	4.24922	7.80743	1.31077	-0.613521	0.246348	NC	-2.82205	1.44e-07	DOWN
Eucgr.D01724	1.75619	5.10049	4.92515	2.41139	2.52875	0.621049	18.148	29.0055	25.8142	2.87946	3.87053	3.14288	11.7818	21.2978	72.9677	9.89286	-0.53313	0.284384	NC	-2.81571	1.33e-10	DOWN	LOC104441649	uncharacterized LOC104441649
Eucgr.B02948	0.7902	1.02327	1.0726	0	0.223704	0	2.63605	1.64165	2.69764	0.395017	0.349765	0.417267	2.88607	2.85976	6.97535	1.16205	0	1	NC	-2.81515	2.5e-07	DOWN	LOC104433235	F-box protein SKIP28
Eucgr.I02632	31.0105	31.2018	30.0124	196.12	248.002	231.983	258.737	162.969	169.793	269.361	269.899	272.589	92.2247	738.722	591.5	811.849	3.35924	2.76e-15	UP	0.743291	0.0825642	NC	LOC104419889	calmodulin-binding transcription activator 3
Eucgr.D00219	3.28778	5.53395	3.283	29.334	27.9031	25.1219	11.4579	9.48443	10.221	5.17833	5.47513	4.5284	12.1047	64.4829	31.1633	15.1819	3.42305	2.77e-15	UP	-0.064779	0.90404	NC	LOC104440734	ABC transporter C family member 12
Eucgr.B03764	2.3109	2.06574	2.54274	0.259113	0.754857	0.391535	2.62217	2.03166	1.53692	0.319453	0.211741	0.287327	6.91938	3.76857	6.19076	0.818521	-1.91995	0.000101711	DOWN	-2.81483	8.66e-08	DOWN	LOC104433906	tyrosine-specific transport protein
Eucgr.L01671	0	0	0	0	0	0	9.75206	9.68348	11.517	1.64181	1.50547	1.64448	0	9.75206	30.9526	4.79176	0	1	NC	-2.8143	1.11e-09	DOWN
Eucgr.C04387	3.20585	4.81393	3.88671	2.72858	1.94045	1.09026	10.2919	12.073	17.2331	1.70212	2.58693	1.39572	11.9065	13.3226	39.5979	5.68477	-0.836053	0.112355	NC	-2.81362	5.48e-10	DOWN
Eucgr.C03848	1.5257	0.602667	1.85087	0.583665	0.21068	0.641281	2.48534	1.35183	1.806	0.446676	0.173588	0.401808	3.97924	3.3373	5.64317	1.02207	-1.70238	0.0013399	DOWN	-2.81199	3.68e-08	DOWN	LOC104438289	G-type lectin S-receptor-like serine/threonine-protein kinase CES101
Eucgr.A00601	2.18709	0.742412	1.13648	1.80923	1.89116	1.63836	4.26436	2.94872	3.63324	0.554456	0.603188	0.316943	4.06599	7.79387	10.8463	1.47459	0.755135	0.120615	NC	-2.81156	4.5e-09	DOWN	LOC104453182	lectin-domain containing receptor kinase VI.4
Eucgr.F03766	42.877	50.5237	54.4446	15.2711	16.1469	17.0251	64.2039	57.5274	63.2127	7.2577	7.52005	7.61689	147.845	97.376	184.944	22.3946	-1.23632	0.00276055	DOWN	-2.80782	2.26e-11	DOWN	LOC104450485	DIS3-like exonuclease 2
Eucgr.B03307	1789.54	1970.19	1996.9	200.413	156.55	140.982	635.806	827.674	912.231	96.7879	98.2718	95.0267	5756.63	933.338	2375.71	290.086	-3.14383	8.92e-14	DOWN	-2.80774	2.03e-11	DOWN	LOC104433522	ATP-citrate synthase alpha chain protein 1
Eucgr.F00254	0	0.092147	0	1.66119	0.717742	3.06465	0.188745	0.492009	0.514906	0.973366	0.616702	0.273322	0.092147	3.97114	1.19566	1.86339	6.51662	3.02e-15	UP	0	1	NC	LOC104451152	patatin-like protein 2
Eucgr.L00918	1.73913	2.96409	3.36705	2.12321	1.99988	0.537519	2.8176	2.89592	5.58174	0.506391	0.549753	0.642962	8.07028	5.355	11.2953	1.69911	-0.551597	0.269655	NC	-2.80603	1.33e-08	DOWN	LOC104428994	zingipain-2
Eucgr.D00566	1.33429	3.94497	3.38991	0.24684	0.460771	0.314125	3.97323	1.20795	3.39555	0.238627	0.509498	0.736473	8.66918	4.74813	8.57673	1.4846	-3.78124	1.03e-06	DOWN	-2.80601	2.1e-05	DOWN
Eucgr.J02484	0.378145	0	0.101392	4.29933	3.35924	1.63078	1.11248	8.73451	4.84686	4.53808	4.70631	5.66684	0.479537	6.1025	14.6938	14.9112	4.5398	3.09e-15	UP	0.528452	0.257072	NC	LOC104422800	peroxidase 64
Eucgr.B02278	9.20505	9.14008	8.97552	2.89683	3.12814	1.35047	16.0072	16.9664	17.0049	2.37249	2.05537	2.53133	27.3207	20.4858	49.9786	6.95919	-1.59365	0.00014994	DOWN	-2.80523	4.85e-11	DOWN	LOC104432669	alpha-glucan phosphorylase, H isozyme
Eucgr.D01826	19.1915	15.0313	19.368	2.25459	2.6676	1.80414	7.63449	6.58766	7.58698	0.885037	0.937617	0.778707	53.5908	12.1062	21.8091	2.60136	-2.68101	2.52e-10	DOWN	-2.80421	1.31e-10	DOWN	LOC104441725	homeobox protein BEL1 homolog
Eucgr.K00410	3.37345	2.50072	3.03176	0.403524	0.988412	0.787176	13.0016	11.6725	11.9812	1.90424	1.15393	1.79858	8.90592	14.7772	36.6553	4.85675	-1.80553	0.000555323	DOWN	-2.80338	4.19e-10	DOWN	LOC104424534	rhodanese-like domain-containing protein 14, chloroplastic
Eucgr.E02855	3.95107	5.33359	4.49195	6.34809	2.87373	4.15326	11.1075	18.0862	12.4727	3.36408	2.27091	2.67539	13.7766	18.1345	41.6664	8.31038	0.857305	0.0528698	NC	-2.8022	9.67e-11	DOWN	LOC104445068	probable inactive purple acid phosphatase 29
Eucgr.E00073	8.72841	7.48911	9.72707	1.62115	1.06883	0.824862	3.38215	3.19646	3.33103	0.653063	0.416791	0.505354	25.9446	5.27585	9.90964	1.57521	-2.85387	7.87e-11	DOWN	-2.8019	1.17e-09	DOWN	LOC104443382	protein SUPPRESSOR OF PHYA-105 1
Eucgr.H04219	62.3333	47.1153	62.5045	16.6788	18.1164	14.7862	50.655	53.8366	47.7563	7.62954	5.31926	6.01968	171.953	83.5576	152.248	18.9685	-1.44719	0.000438773	DOWN	-2.80114	3.11e-11	DOWN	LOC104415357	uncharacterized LOC104415357
Eucgr.C00620	3.63873	4.15468	3.33962	0.130722	0.227389	0.135402	2.24608	2.32191	2.36799	0.271244	0.395589	0.32465	11.133	2.60887	6.93598	0.991483	-4.28534	5.11e-15	DOWN	-2.79882	3.34e-08	DOWN	LOC104436273	RNA polymerase sigma factor sigC
Eucgr.E01328	18.6263	27.8705	24.4187	5.89363	6.98865	7.65819	27.8861	27.0813	25.0821	3.12221	3.22772	3.85579	70.9154	42.5329	80.0495	10.2057	-1.74789	2.63e-05	DOWN	-2.79789	5.43e-11	DOWN	LOC104444292	CRS2-associated factor 1, mitochondrial
Eucgr.C01454	1.88399	2.8099	2.90512	0.391628	0	0	25.3999	18.6367	16.8805	2.67108	2.59532	2.58325	7.59901	25.3999	60.9172	7.84966	-4.53102	3.1e-10	DOWN	-2.79649	1.73e-10	DOWN	LOC104436867	probable esterase KAI2
Eucgr.B01146	6.68302	10.6844	6.60775	0	0.101072	0	1.58728	1.666	2.09557	0.331058	0.683112	0.48818	23.9751	1.68835	5.34886	1.50235	-7.17626	3.78e-25	DOWN	-2.79546	1.17e-06	DOWN	LOC104424863	adenylate isopentenyltransferase 5, chloroplastic
Eucgr.C00586	1.78303	1.22841	1.40483	0.736059	0.714241	0.798906	1.15588	0.98625	1.07168	0.191688	0.189474	0.148111	4.41627	2.66903	3.21381	0.529273	-0.751157	0.15298	NC	-2.79505	7.76e-07	DOWN	LOC104436243	protein NRT1/ PTR FAMILY 1.2
Eucgr.F03655	0	0	0.089274	2.88255	3.08701	1.07589	0	0	0	0.143115	0.132625	0.499773	0.089274	4.1629	0	0.775513	6.48802	3.68e-15	UP	0	1	NC
Eucgr.B02015	0.816087	2.32461	1.85361	0.345696	0.362373	0	1.81444	0.982999	1.64644	0.508229	0.309762	0.1029	4.99431	2.17681	4.44387	0.920891	-2.21004	5.17e-05	DOWN	-2.79428	7.76e-07	DOWN	LOC104432351	sugar transporter ERD6-like 10
Eucgr.A01085	2.23514	3.98236	3.67007	0	0.095599	0	2.946	9.6276	3.32688	5.69871	6.33778	5.10072	9.88757	3.0416	15.9005	17.1372	-5.34299	3.86e-15	DOWN	0.403692	0.393652	NC	LOC104434978	GDSL esterase/lipase At2g04570
Eucgr.J03071	0.194379	0.093932	0.202424	0.859869	0.561914	0.348222	2.96182	2.20678	2.65022	0.267195	0	0.369006	0.490735	3.87196	7.81882	0.636201	1.30321	0.0193722	NC	-2.79252	4.94e-10	DOWN
Eucgr.I00291	216.96	281.378	217.311	48.5771	56.1159	118.74	358.097	377.209	331.838	42.5336	44.1681	44.2424	715.649	532.953	1067.14	130.944	-1.23499	0.00274799	DOWN	-2.78692	2.89e-11	DOWN	LOC104418178	ethylene-responsive transcription factor ABR1
Eucgr.F03042	12.2586	15.6329	12.2254	2.42551	2.42017	1.57134	14.9943	14.0632	17.0796	1.36825	1.83988	2.1565	40.117	18.9858	46.1371	5.36463	-2.03509	1.46e-06	DOWN	-2.78587	8.73e-11	DOWN	LOC104449891	probable plastidic glucose transporter 3
Eucgr.C02926	61.2161	148.335	86.358	7.19135	6.73503	14.1591	65.1767	73.69	83.8619	9.68449	8.02605	9.83508	295.909	86.0708	222.729	27.5456	-3.1281	2.61e-13	DOWN	-2.78522	4.94e-11	DOWN	LOC104437779	uncharacterized LOC104437779
Eucgr.B02122	53.2037	48.0481	49.0005	370.123	323.241	352.148	297.9	199.76	285.172	356.925	354.488	375.522	150.252	973.289	782.833	1086.93	3.33856	4.21e-15	UP	0.777289	0.0688119	NC	LOC104432517	barwin
Eucgr.G03147	10.8279	23.912	17.595	1.46999	1.44993	1.36618	9.36368	8.90949	8.35046	4.14618	3.59699	2.80615	52.3349	12.1798	26.6236	10.5493	-3.64364	4.28e-15	DOWN	-0.997357	0.0241449	NC
Eucgr.C02928	12.5942	13.3851	10.2607	88.7035	89.42	81.4104	18.0787	20.9957	21.2992	29.7278	28.0339	32.0469	36.2399	188.909	60.3736	89.8086	3.36325	4.42e-15	UP	0.907472	0.033534	NC	LOC104437780	ethylene-responsive transcription factor TINY
Eucgr.E03871	35.4488	77.8101	44.6872	20.003	9.57883	13.9103	21.9	25.4304	35.0787	2.93729	3.53138	3.85415	157.946	45.3892	82.4092	10.3228	-1.49584	0.000314755	DOWN	-2.78423	1.14e-10	DOWN	LOC104445598	uncharacterized LOC104445598
Eucgr.E00821	3.3107	7.60964	4.41669	0.48346	0.257384	0.331421	1.13071	1.8782	2.49962	0.163421	0.39941	0.252245	15.337	1.71951	5.50853	0.815076	-4.01439	2.05e-15	DOWN	-2.7834	8.85e-08	DOWN	LOC104443952	cellulose synthase A catalytic subunit 4 [UDP-forming]
Eucgr.D01034	1.26654	1.37962	1.32479	0.818234	0.853852	0	1.91798	3.97426	4.25929	0.42317	0.637089	0.371052	3.97094	2.77184	10.1515	1.43131	-1.30504	0.0138235	DOWN	-2.7816	7.57e-09	DOWN	LOC104441243	patatin-like protein 7
Eucgr.F01171	65.6421	100.279	48.2417	20.6224	25.7773	51.5326	55.1642	63.2305	71.5182	7.45308	7.0123	7.33716	214.163	132.474	189.913	21.8025	-0.602246	0.163396	NC	-2.77901	4.67e-11	DOWN	LOC104448486	probable aminotransferase TAT2
Eucgr.A01630	1.11267	1.15971	1.44543	0.15956	0.7747	2.26056	2.25448	1.33497	3.54039	0.084867	0.448962	0.198797	3.71781	5.28974	7.12983	0.732626	0.00811852	1	NC	-2.77895	5.44e-07	DOWN	LOC104439101	alpha carbonic anhydrase 7
Eucgr.C00442	21.5162	25.9192	26.6812	3.86664	2.88931	3.64866	47.8224	46.3739	68.1287	7.08251	7.36959	8.80721	74.1167	54.3604	162.325	23.2593	-2.71527	3.33e-10	DOWN	-2.77642	5.06e-11	DOWN	LOC104436158	probable protein phosphatase 2C 54
Eucgr.E02670	2.15765	4.13225	3.17291	0	0.093846	0	0	0	0	0	0	0	9.4628	0.093846	0	0	-5.04743	4.71e-15	DOWN	0	1	NC	LOC104446875	(-)-germacrene D synthase
Eucgr.F03955	73.9164	57.6894	91.6767	591.731	624.554	457.905	1157.58	813.244	786.509	455.945	454.165	464.836	223.283	2240.04	2757.34	1374.95	3.32516	4.77e-15	UP	-0.781557	0.0669053	NC	LOC104450623	probable WRKY transcription factor 40
Eucgr.I02141	27.757	28.7308	27.766	1.17343	1.55333	1.06308	11.6611	28.389	12.4973	2.35035	2.73273	1.63922	84.2538	14.2775	52.5474	6.72231	-4.32305	3.98e-20	DOWN	-2.77633	1.61e-10	DOWN
Eucgr.F00327	4.03884	6.27537	5.09163	6.36621	10.2878	10.9259	8.60926	5.19433	8.26109	1.14238	1.12872	1.23784	15.4058	29.8229	22.0647	3.50894	1.31746	0.00379468	UP	-2.77062	1.68e-07	DOWN
Eucgr.I00623	46.7015	29.5827	36.1738	11.9561	9.15382	13.4159	17.3245	23.3718	24.214	2.68445	2.86787	2.98406	112.458	39.8942	64.9103	8.53638	-1.50725	0.000260993	DOWN	-2.77002	8.52e-11	DOWN	LOC104418393	uncharacterized LOC104418393
Eucgr.K03136	7.81714	6.21371	8.77602	0	0.206408	0.216016	0.886117	0.627073	0.863048	0	0	0.086034	22.8069	1.30854	2.37624	0.086034	-5.32874	5e-15	DOWN	0	1	NC	LOC104426470	uncharacterized LOC104426470
Eucgr.J00146	10.3301	11.7202	12.6417	3.51925	3.83902	3.74199	7.81313	7.66995	9.24917	1.60724	1.08145	0.893642	34.692	15.3941	24.7323	3.58234	-1.21935	0.00379902	DOWN	-2.76832	1.81e-10	DOWN	LOC104421012	WAT1-related protein At3g28050
Eucgr.K00747	10.4232	20.3854	11.1839	142.439	87.9024	94.1795	48.567	53.2975	74.1595	58.0803	58.8951	60.1699	41.9926	230.649	176.024	177.145	3.36411	5.08e-15	UP	0.373778	0.410597	NC	LOC104424719	1-aminocyclopropane-1-carboxylate oxidase 3
Eucgr.A02047	2.4097	12.4067	3.21934	1.52005	0.898287	0.292506	6.62081	7.77173	10.5827	1.33336	1.42459	1.01213	18.0357	7.81161	24.9753	3.77008	-2.33073	3.66e-07	DOWN	-2.76576	4.6e-10	DOWN	LOC104442466	protein DETOXIFICATION 41
Eucgr.H03753	1.66404	2.59501	2.02121	0.461655	0.759917	0.103798	1.88852	1.45084	2.81815	0.164563	0.244955	0.458249	6.28026	2.75224	6.15751	0.867767	-1.47657	0.006788	DOWN	-2.76556	4.29e-07	DOWN	LOC104417453	uncharacterized LOC104417453
Eucgr.H04748	47.566	76.4882	51.4318	5.23058	4.38269	3.27862	45.985	64.9889	59.5259	8.37443	7.29006	6.77129	175.486	53.6463	170.5	22.4358	-3.45544	1.06e-15	DOWN	-2.76549	4.5e-11	DOWN	LOC104415766	phospho-2-dehydro-3-deoxyheptonate aldolase 2, chloroplastic
Eucgr.K00782	37.6316	34.6572	33.8158	1.59866	0.622151	0.375061	45.2127	47.1764	49.8566	5.87861	5.96036	5.46919	106.105	46.2099	142.246	17.3082	-5.32999	5.84e-29	DOWN	-2.76378	4.72e-11	DOWN	LOC104424749	cellulose synthase-like protein B4
Eucgr.E03887	13.99	19.5674	16.5815	0.929663	1.135	1.45381	12.5591	7.56681	11.1581	1.13945	1.60666	1.76789	50.1389	15.1479	31.2841	4.514	-3.61688	3.29e-14	DOWN	-2.76261	1.45e-09	DOWN	LOC104445608	ycf3-interacting protein 1, chloroplastic
Eucgr.K02789	23.278	12.3942	19.8155	1.02466	1.62397	0.120585	6.99389	4.86193	10.0074	5.27441	4.26517	5.06029	55.4877	8.73844	21.8632	14.5999	-3.93317	5.51e-15	DOWN	-0.314306	0.552473	NC
Eucgr.F03715	0.22001	0	0.269643	0	0	0	4.88057	0	2.15157	0	0	0.645416	0.489653	4.88057	7.03213	0.645416	0	1	NC	-2.76222	6.77e-05	DOWN
Eucgr.C00139	6.39268	7.7422	6.70554	0.749574	0.452299	0.188963	3.40741	3.62185	2.00803	1.57291	2.05495	1.60864	20.8404	4.04867	9.03728	5.2365	-3.89577	5.57e-15	DOWN	-0.726216	0.126339	NC	LOC104435943	uncharacterized LOC104435943
Eucgr.H00753	21.768	19.5531	24.427	13.2843	12.6076	9.18416	108.178	98.0946	100.308	12.3005	12.157	14.1678	65.7481	129.97	306.58	38.6253	-0.561413	0.198876	NC	-2.76165	4.45e-11	DOWN	LOC104456509	long-chain-alcohol oxidase FAO2
Eucgr.F01067	7.71562	5.1357	7.41236	0.134555	0.621156	0.183848	8.19323	7.67038	10.1243	1.20404	0.699303	0.732604	20.2637	8.99824	25.9879	2.63595	-3.62573	4.04e-08	DOWN	-2.76104	1.68e-07	DOWN	LOC104448387	cytochrome b6-f complex iron-sulfur subunit, chloroplastic
Eucgr.K00843	1.11173	1.19666	1.64863	12.8	12.4211	10.8691	0.279836	0.142102	0	0.987955	0.96801	1.90329	3.95703	23.5701	0.421938	3.85925	4.05119	5.75e-15	UP	0	1	NC
Eucgr.B00158	1.97451	1.75197	1.5254	0	0	0	0.644713	3.16558	0.560894	1.08652	0.975432	1.07388	5.25189	0.644713	4.37119	3.13583	-8.28358	5.77e-15	DOWN	-0.0816675	0.92581	NC	LOC104417172	GDSL esterase/lipase At3g48460
Eucgr.G01134	0.607334	0	0	1.42708	1.10717	2.90703	2.33915	3.91349	4.50626	0.675414	1.12344	0.413967	0.607334	6.35336	10.7589	2.21282	0	1	NC	-2.76093	2.43e-06	DOWN	LOC104453029	pathogenesis-related protein 1
Eucgr.K02211	86.3171	57.9264	70.0295	13.2048	12.4406	11.3203	57.2557	69.1044	72.0516	10.2399	8.40428	8.60224	214.273	81.0166	198.412	27.2464	-2.28315	3.9e-08	DOWN	-2.76084	6.37e-11	DOWN	LOC104425778	cytochrome P450 CYP736A12
Eucgr.B02453	55.4266	85.9289	58.4247	72.763	70.0472	59.876	272.824	245.43	288.472	36.201	34.8255	35.0986	199.78	402.747	806.725	106.125	0.421356	0.343412	NC	-2.75919	4.34e-11	DOWN	LOC104432834	ethylene-responsive transcription factor RAP2-7
Eucgr.F00963	4.19742	2.25969	3.94535	0	0.637641	0.373801	6.04114	8.88036	8.88936	1.50943	1.02394	1.36806	10.4025	7.05258	23.8109	3.90142	-3.11185	3.59e-07	DOWN	-2.75873	1.06e-08	DOWN	LOC104448334	fatty acid desaturase 4, chloroplastic
Eucgr.B03090	0.157166	0.132425	0.156737	0.132683	0.032328	0.054777	2.3688	1.78084	2.93304	0.305813	0.895754	0.983057	0.446328	2.4559	7.08268	2.18462	0	1	NC	-2.75791	1.62e-05	DOWN
Eucgr.I01423	26.1964	21.1105	22.0008	1.79202	1.86233	2.23199	33.1381	38.1197	33.0598	4.51046	5.70801	3.76957	69.3078	37.2324	104.318	13.988	-3.2683	1.29e-13	DOWN	-2.75698	8.17e-11	DOWN	LOC104418951	glycerate dehydrogenase
Eucgr.F03582	1.1838	1.05926	1.13916	0.060737	0	0.206518	2.0922	2.26978	1.56176	0.291779	0.299068	0.202814	3.38222	2.29872	5.92374	0.793661	-2.99347	2.15e-06	DOWN	-2.75654	6.53e-08	DOWN
Eucgr.K03517	8.02579	9.82908	6.26933	0	0	0.141074	4.12684	7.60431	6.45167	0.830474	0.665465	0.838654	24.1242	4.26791	18.1828	2.33459	-9.15153	9.74e-21	DOWN	-2.75519	2.02e-08	DOWN	LOC104426791	uncharacterized LOC104426791
Eucgr.B00631	2.25048	1.64929	1.65721	0.281969	0.347274	0.31699	1.15611	0.779824	1.18061	0.185878	0.187414	0.248917	5.55699	1.82037	3.11654	0.622209	-2.58417	2.25e-06	DOWN	-2.75474	5.02e-06	DOWN	LOC104420963	squamosa promoter-binding-like protein 6
Eucgr.A01656	2.57527	3.91205	2.79807	5.16155	6.59519	4.69252	11.7064	12.9411	14.19	2.49613	1.51286	1.88767	9.28539	22.9941	38.8375	5.89665	1.26204	0.00342228	UP	-2.75442	2.05e-10	DOWN	LOC104439324	ACT domain-containing protein ACR10
Eucgr.B00415	3.22777	2.38655	1.88352	31.1147	14.7526	11.3994	3.11057	2.42433	6.33141	4.00712	3.39183	13.8768	7.49783	29.2626	11.8663	21.2758	3.37896	6.74e-15	UP	0.834817	0.0559018	NC
Eucgr.E00539	58.0146	47.7638	44.7579	21.9546	28.6901	24.0491	36.6985	51.992	34.6456	3.93759	7.0183	5.59858	150.536	89.4377	123.336	16.5545	-0.651145	0.130102	NC	-2.75365	8.05e-11	DOWN	LOC104443775	protein IQ-DOMAIN 14
Eucgr.A02883	5.07433	2.65944	3.1508	1.06252	0.788247	0.819687	3.4851	10.5093	6.45988	1.40177	0.546624	0.587195	10.8846	5.09304	20.4543	2.53559	-2.21727	2.71e-05	DOWN	-2.75357	1.01e-08	DOWN	LOC104449598	21 kDa protein
Eucgr.B01366	0.04702	0	0.072632	0.721834	1.52876	1.5268	0	0.065649	0	0	0.160951	0.223807	0.119652	3.05557	0.065649	0.384758	4.5471	6.79e-15	UP	0	1	NC	LOC104434770	G-type lectin S-receptor-like serine/threonine-protein kinase At1g61490
Eucgr.H04617	5.81263	8.63953	5.18403	0.459604	0.484857	0.763441	5.13262	4.15094	4.19382	1.00979	0.565615	0.522409	19.6362	6.38092	13.4774	2.09782	-3.04522	2.15e-09	DOWN	-2.75159	4.79e-08	DOWN	LOC104415664	agamous-like MADS-box protein AGL9 homolog
Eucgr.F03398	1.79593	5.54872	3.2084	0	0	0	0.200926	0.66176	0.070584	0	0	0	10.5531	0.200926	0.93327	0	-5.71959	6.79e-15	DOWN	0	1	NC	LOC104450191	(-)-germacrene D synthase
Eucgr.H02958	53.2527	53.5795	68.8372	11.3599	12.9965	11.6723	53.23	57.3301	53.6158	7.1719	6.29361	7.1612	175.669	77.8989	164.176	20.6267	-1.96586	1.79e-06	DOWN	-2.75126	6.52e-11	DOWN	LOC104414434	uncharacterized LOC104414434
Eucgr.J02337	12.8218	14.2401	14.8785	2.61234	3.44458	2.43623	57.8835	49.8405	55.3907	6.89846	7.01994	6.6584	41.9404	63.7643	163.115	20.5768	-2.1763	4.07e-07	DOWN	-2.74903	7.72e-11	DOWN	LOC104422706	cytochrome P450 94B3
Eucgr.F03830	3.18466	3.79334	5.75212	1.80817	0.810968	0.373136	4.92995	2.99126	4.56706	0.294866	1.26379	0.496941	12.7301	6.11406	12.4883	2.0556	-2.3405	4.51e-05	DOWN	-2.74784	5.01e-07	DOWN
Eucgr.A02858	3.31029	4.48713	3.36351	0.085982	0.792451	1.28453	1.95107	2.43359	2.13052	0.366459	0.131236	0.462426	11.1609	4.02805	6.51518	0.960121	-2.28976	2.59e-06	DOWN	-2.74513	2.18e-07	DOWN	LOC104449393	probable protein phosphatase 2C 75
Eucgr.G00953	10.9533	11.0629	12.9416	5.85363	8.23302	5.12934	9.29415	9.37488	12.9576	3.77691	2.66634	1.02729	34.9579	22.6565	31.6267	7.47054	-0.446825	0.330154	NC	-2.74209	2.39e-09	DOWN	LOC104452898	protein DMR6-LIKE OXYGENASE 2
Eucgr.E03900	2.49109	4.6756	3.39155	0.253132	0.198621	0.08774	0.120951	0	0.10521	0.164546	0	0.236083	10.5582	0.407312	0.226161	0.400629	-4.46964	7.09e-15	DOWN	0	1	NC	LOC104445616	inositol transporter 4
Eucgr.A00353	7.96982	6.63487	6.4627	2.03555	3.70305	2.47638	8.13801	7.56314	8.25384	1.4226	1.22843	0.986017	21.0674	14.3174	23.955	3.63705	-0.935589	0.0439195	NC	-2.74139	1.65e-08	DOWN	LOC104450642	probable bifunctional TENA-E protein
Eucgr.A01541	39.5329	72.3091	65.6796	54.1518	72.2504	51.5454	587.346	450.187	568.735	71.2358	68.8638	66.1105	177.522	711.142	1606.27	206.21	0.465098	0.294763	NC	-2.7375	6.06e-11	DOWN	LOC104438407	putative phytosulfokines 6
Eucgr.A00903	0.794339	0.322999	0.585561	0.256053	0.155664	0.281509	1.23196	2.11477	1.89857	0.502496	0.087244	0.285999	1.7029	1.66913	5.2453	0.875739	0	1	NC	-2.73448	5.64e-07	DOWN	LOC104433598	scarecrow-like protein 23
Eucgr.G00852	4.02836	5.27315	3.2926	0.923264	0.486382	0.585016	4.88488	3.79752	4.2161	0.791598	0.677612	0.369619	12.5941	5.95628	12.8985	1.83883	-2.72855	1.79e-07	DOWN	-2.73432	5.2e-08	DOWN	LOC104455101	bifunctional riboflavin kinase/FMN phosphatase
Eucgr.C00368	0.525826	0.949181	0.840865	0.387717	0.378955	0.213439	1.07911	0.900674	0.871756	0.12499	0.161485	0.160831	2.31587	1.67151	2.85154	0.447306	-1.27767	0.0117159	NC	-2.73222	1.2e-07	DOWN	LOC104438830	glycerophosphodiester phosphodiesterase GDPDL6
Eucgr.I00698	0.754832	3.03205	1.87175	0.422561	0.216322	0.562576	3.51512	2.2835	2.37323	0.265061	0.701454	0.180938	5.65863	4.29401	8.17184	1.14745	-2.26615	0.00143552	DOWN	-2.73203	2.1e-06	DOWN
Eucgr.F02708	2.25356	2.88418	2.68228	1.09105	0.809801	0.297119	2.17201	2.27898	1.84532	0.255342	0.404475	0.156112	7.82001	3.27893	6.29631	0.815929	-1.59349	0.000354661	DOWN	-2.73142	5.97e-09	DOWN	LOC104449600	uncharacterized LOC104449600
Eucgr.E04309	7.35251	12.2632	11.292	1.7109	0.67354	0.827874	5.86138	5.26047	5.94816	0.596436	1.07236	0.812593	30.9077	7.36279	17.07	2.48139	-2.97908	1.66e-10	DOWN	-2.73073	1.01e-08	DOWN	LOC104445824	uncharacterized LOC104445824
Eucgr.H00859	0.791849	0	0	4.59908	4.33879	5.20396	6.91233	7.12307	6.86772	10.1512	9.34411	10.2379	0.791849	16.4551	20.9031	29.7333	4.37591	8.41e-15	UP	0.627423	0.166048	NC
Eucgr.A01449	9.09754	11.9346	9.79871	57.1923	79.3288	70.5872	50.834	42.1221	56.57	44.9221	46.087	42.1856	30.8308	200.75	149.526	133.195	3.32023	8.43e-15	UP	0.210931	0.65761	NC	LOC104437667	putative aminoacrylate hydrolase RutD
Eucgr.E01611	15.4103	22.6162	23.2093	4.24431	3.9041	3.61957	12.9445	16.6168	15.9155	2.22329	2.26512	1.74782	61.2358	20.4682	45.4768	6.23624	-2.00088	3.55e-06	DOWN	-2.72991	1.08e-09	DOWN
Eucgr.E00095	18.553	18.4167	18.9071	17.5727	15.755	19.6793	40.813	45.8369	59.6759	5.51057	7.00866	5.79753	55.8767	76.2473	146.326	18.3168	0.360948	0.435943	NC	-2.72475	2.06e-10	DOWN	LOC104443400	hypothetical protein
Eucgr.J02353	198.738	219.15	160.614	35.7878	39.407	41.1133	267.545	299.406	353.875	40.0858	39.1939	39.2906	578.501	348.065	920.826	118.57	-1.93346	2.39e-06	DOWN	-2.72457	7.15e-11	DOWN	LOC104422714	protein NUCLEAR FUSION DEFECTIVE 4
Eucgr.E00011	3.62471	3.42133	4.53833	1.78294	3.23196	2.65286	9.70856	8.36172	6.0129	1.14164	1.29439	1.48905	11.5844	15.5934	24.0832	3.92508	-0.293924	0.55367	NC	-2.72028	7.53e-10	DOWN	LOC104443320	uncharacterized LOC104443320
Eucgr.J02352	7.24392	7.75178	5.64252	63.9805	42.6755	45.3343	40.1775	43.6709	59.4664	43.5199	45.1405	43.6364	20.6382	128.187	143.315	132.297	3.35124	8.78e-15	UP	0.109334	0.826113	NC	LOC104422713	peroxidase 51
Eucgr.J01662	142.253	157.206	155.551	203.608	210.495	218.573	481.268	460.059	528.237	65.4483	64.4965	64.0902	455.009	910.336	1469.56	194.035	0.878868	0.0358185	NC	-2.71928	7.54e-11	DOWN	LOC104422220	respiratory burst oxidase homolog protein D
Eucgr.A00832	1.20906	1.5852	1.61764	0.151505	0.282176	0.606708	2.67548	2.16441	1.39756	0.406051	0.446399	0.291926	4.4119	3.56437	6.23745	1.14438	-2.26332	7.06e-05	DOWN	-2.7187	1.16e-07	DOWN	LOC104433165	putative pentatricopeptide repeat-containing protein At1g12700, mitochondrial
Eucgr.J03105	1.38803	2.98342	2.15253	1.68037	1.17325	1.1418	2.19715	1.29115	1.44134	0.180665	0.422264	0.345673	6.52397	4.5122	4.92965	0.948602	-0.356057	0.517942	NC	-2.71786	1.09e-06	DOWN	LOC104423214	uncharacterized LOC104423214
Eucgr.C01075	0.111866	0	0	2.85253	2.60356	0.271113	6.22083	6.99494	4.4026	0.990247	0.593574	0.721793	0.111866	9.0955	17.6184	2.30561	5.42401	5.15e-12	UP	-2.71718	1.47e-08	DOWN	LOC104436624	strigolactone esterase D14
Eucgr.E00172	1.63547	2.43602	0.810311	1.52911	1.21276	1.15809	4.43059	2.62418	3.93052	0.37911	0.437579	1.05055	4.8818	6.80143	10.9853	1.86723	0	1	NC	-2.71661	1.06e-05	DOWN
Eucgr.D02642	15.976	6.92607	10.9535	0.118725	0.402202	0.964628	12.2086	9.55674	11.1142	2.00639	0.811041	1.74194	33.8556	13.5754	32.8795	4.55938	-4.19166	2.11e-16	DOWN	-2.71498	1.92e-09	DOWN	LOC104442393	uncharacterized LOC104442393
Eucgr.K00267	0.98957	1.75403	0.716887	0	0.334375	0.462447	3.64666	3.69695	4.4346	0.392515	0.587781	0.582661	3.46049	4.44348	11.7782	1.56296	0	1	NC	-2.71487	3.08e-07	DOWN	LOC104424422	uncharacterized LOC104424422
Eucgr.H00828	2.78679	2.30588	2.89625	0.496144	0.370745	0.818254	5.01412	4.91813	5.99662	0.576149	0.634134	0.938389	7.98892	6.20312	15.9289	2.14867	-1.92384	0.000199217	DOWN	-2.71457	1.35e-08	DOWN	LOC104456569	photosystem I reaction center subunit IV B, chloroplastic
Eucgr.K00285	28.119	30.4112	26.8557	0.068509	0.136522	0	10.6075	22.0831	12.9299	2.00197	2.22867	1.66844	85.386	10.7441	45.6206	5.89908	-9.01427	1.9e-43	DOWN	-2.71252	3.09e-10	DOWN	LOC104424435	BAHD acyltransferase DCR
Eucgr.B03087	2.17207	2.01209	2.44087	0.333868	0.090079	0.270486	4.00972	2.91921	1.48799	0.355471	0.295172	0.370144	6.62503	4.37029	8.41692	1.02079	-2.92795	2.79e-08	DOWN	-2.70755	1.8e-08	DOWN	LOC104433335	protein NSP-INTERACTING KINASE 2
Eucgr.C03148	39.9709	46.9382	24.8987	8.3315	10.731	3.87751	50.4519	47.6108	81.6752	7.69926	8.59121	8.20238	111.808	65.0605	179.738	24.4928	-1.9671	2.42e-06	DOWN	-2.70753	1.47e-10	DOWN	LOC104437922	thermospermine synthase ACAULIS5
Eucgr.F03141	7.72936	18.7537	11.2111	2.02931	1.67106	1.91148	15.3312	10.7164	11.6138	1.53174	2.02545	1.78328	37.6942	18.9137	37.6614	5.34047	-2.61249	9.51e-10	DOWN	-2.70539	2.42e-10	DOWN	LOC104449975	serine/threonine-protein phosphatase 7
Eucgr.J00838	2.80862	4.4515	4.04711	0.1324	0.148162	0.265461	2.7232	2.29697	2.18287	0.449808	0.240915	0.277752	11.3072	3.13683	7.20304	0.968475	-3.71331	3.43e-14	DOWN	-2.70432	5.55e-09	DOWN	LOC104421571	putative E3 ubiquitin-protein ligase LIN-1
Eucgr.E02441	0.872736	1.56525	1.21765	0.814105	1.55259	1.15691	2.34312	1.19767	1.71484	0.166357	0.229462	0.320299	3.65563	5.05261	5.25563	0.716118	0.465486	0.370402	NC	-2.70357	1.29e-07	DOWN	LOC104446756	cysteine-rich receptor-like protein kinase 8
Eucgr.B02646	3.34873	2.55787	2.93135	0.483551	0.59929	0.386316	7.20512	6.13665	9.47681	0.644109	1.13088	1.51773	8.83794	8.19072	22.8186	3.29272	-2.53227	3.2e-06	DOWN	-2.70033	2.98e-09	DOWN	LOC104433003	non-functional NADPH-dependent codeinone reductase 2
Eucgr.J00708	1.17366	4.42612	1.34569	1.62237	2.99426	3.94189	2.9884	2.27712	3.23314	0.709023	0	1.01101	6.94547	9.92455	8.49865	1.72003	0.519842	0.305498	NC	-2.70015	2.59e-07	DOWN	LOC104421478	uncharacterized LOC104421478
Eucgr.B00480	1.5769	2.41768	1.51316	0	0	0	0.460259	0.167526	0.490641	0	0.027599	0.341948	5.50773	0.460259	1.11843	0.369547	-8.22458	1.19e-14	DOWN	0	1	NC	LOC104434333	protein PHYTOCHROME KINASE SUBSTRATE 3
Eucgr.E01392	0.547669	5.27642	0.328671	0.709228	1.2048	1.98829	3.96217	4.76936	5.78007	0.813448	0.869056	0.593074	6.15276	7.15526	14.5116	2.27558	-0.632114	0.282084	NC	-2.69909	2.23e-06	DOWN	LOC104444332	thaumatin-like protein 1
Eucgr.F00771	43.7228	59.6954	54.4578	8.50563	10.3147	10.7455	53.8905	63.132	55.2221	8.93743	8.32229	6.23619	157.876	74.9507	172.245	23.4959	-2.08001	5.37e-07	DOWN	-2.69896	1.56e-10	DOWN	LOC104448246	DEAD-box ATP-dependent RNA helicase 32
Eucgr.H00072	0.452168	1.097	0.438433	0	0.106469	0.17825	1.37872	1.40015	2.00199	0.262698	0.188988	0.17692	1.9876	1.66344	4.78085	0.628606	0	1	NC	-2.69835	4.97e-06	DOWN	LOC104456039	uncharacterized LOC104456039
Eucgr.J01756	0.484069	0.785349	0.226563	0	0	0.524189	1.63406	1.45949	1.8584	0.409148	0.286995	0	1.49598	2.15825	4.95195	0.696143	0	1	NC	-2.69783	1.91e-06	DOWN
Eucgr.C01382	3.85255	9.52873	10.781	0.177294	0.09512	0.583697	1.055	0.086235	0.194733	0.082746	0.172277	0.552188	24.1622	1.73382	1.33597	0.807211	-6.38348	1.25e-14	DOWN	0	1	NC
Eucgr.A01482	14.4921	10.1071	13.6754	9.5948	8.23002	8.54129	21.1494	22.4566	23.6878	2.89623	2.59296	3.40723	38.2747	37.9207	67.2938	8.89642	-0.147601	0.768121	NC	-2.69642	2.58e-10	DOWN
Eucgr.E00379	4.03555	8.76015	7.10515	1.9615	2.33494	1.58015	12.609	7.29949	10.2879	1.5203	1.75463	1.32259	19.9009	16.5241	30.1963	4.59752	-1.45341	0.00102481	DOWN	-2.69591	1.13e-09	DOWN	LOC104443648	nudix hydrolase 8
Eucgr.F02857	2.68634	3.49322	4.03515	0.138106	0.158522	0	1.61991	1.30542	1.77586	0.12722	0	0.159703	10.2147	1.77844	4.7012	0.286923	-5.44414	9.74e-16	DOWN	-2.69289	1.91e-06	DOWN	LOC104449719	uncharacterized LOC104449719
Eucgr.C03292	29.4873	43.7417	38.4371	10.6333	12.8253	12.465	40.4346	44.1866	39.7843	5.51125	5.33649	6.02849	111.666	65.7249	124.406	16.8762	-1.33565	0.00127162	DOWN	-2.68898	1.81e-10	DOWN	LOC104438008	DEAD-box ATP-dependent RNA helicase 17
Eucgr.D02341	1.64145	2.97816	2.66726	0.374835	0.610263	0.105352	2.25045	2.03618	1.47289	0.142738	0.363799	0.36429	7.28687	2.96606	5.75952	0.870827	-2.1162	3.81e-05	DOWN	-2.68887	7.72e-07	DOWN
Eucgr.D01373	0	0	0	2.59043	3.16333	0	3.92878	1.20424	2.27274	0.100296	0.341836	0.630298	0	7.09211	7.40576	1.07243	5.27491	4.38e-14	UP	-2.68546	0.000106591	DOWN
Eucgr.J01395	5.51161	5.95489	6.60355	1.31336	1.00716	1.5517	2.92253	3.43088	2.1375	0.429263	0.329378	0.423706	18.07	5.48139	8.49092	1.18235	-1.89961	3.18e-05	DOWN	-2.68369	1e-07	DOWN	LOC104422038	PI-PLC X domain-containing protein At5g67130
Eucgr.K02319	0.557983	0.294298	0.891874	0.088961	0.207118	0	1.87854	1.59622	0.950784	0.227631	0.14734	0.244252	1.74416	2.08566	4.42555	0.619223	0	1	NC	-2.68241	9.41e-07	DOWN	LOC104425877	probable metal-nicotianamine transporter YSL7
Eucgr.D00511	20.8939	24.9637	18.838	3.07097	3.84289	5.39685	9.76673	14.9863	17.4563	2.03444	2.21536	2.05532	64.6957	19.0065	42.2094	6.30512	-2.15085	5.41e-07	DOWN	-2.68143	1.18e-09	DOWN	LOC104440912	U-box domain-containing protein 7
Eucgr.F04239	51.4153	38.9729	46.2183	2.33013	4.94431	8.67096	26.586	37.6368	29.2177	4.69637	4.18888	4.32978	136.607	40.2013	93.4405	13.215	-2.75991	6.62e-11	DOWN	-2.68081	2.38e-10	DOWN	LOC104450862	trihelix transcription factor GT-2
Eucgr.G02319	4.61813	6.14306	6.13502	0	0	0	2.613	3.47612	1.98379	0	0	0	16.8962	2.613	8.07291	0	-8.21928	1.43e-14	DOWN	0	1	NC	LOC104453794	uncharacterized LOC104453794
Eucgr.G01195	0.678678	1.6557	0.246727	0	0	0	0.442058	1.50368	1.28877	0.172515	0	0.088626	2.5811	0.442058	3.23451	0.261141	-6.79084	2.33e-07	DOWN	-2.68031	2.96e-05	DOWN	LOC104453067	serine carboxypeptidase-like 13
Eucgr.F00644	3192.77	3989.98	3625.73	305.972	250.821	395.144	1989.97	2270.15	2276.28	295.193	291.895	292.341	10808.5	2635.94	6536.4	879.429	-3.12875	1.15e-13	DOWN	-2.68011	1.34e-10	DOWN	LOC104448174	cold and drought-regulated protein CORA
Eucgr.E04301	50.5849	46.3992	52.2246	8.73523	7.88895	5.82307	41.5533	31.7451	33.0295	4.62328	5.27224	4.4804	149.209	55.2653	106.328	14.3759	-2.48903	2.11e-09	DOWN	-2.67985	1.93e-10	DOWN	LOC104445815	potassium transporter 10
Eucgr.I02581	6.28889	7.33367	3.78436	0	0.543883	1.02444	5.66021	3.60603	3.57303	0	0.399249	0.830759	17.4069	7.22853	12.8393	1.23001	-3.32119	1.11e-07	DOWN	-2.67798	1.02e-05	DOWN
Eucgr.J01234	68.1604	46.5998	44.1457	1.03677	3.50574	3.56787	83.1406	82.7016	70.2991	9.71175	11.3035	11.2366	158.906	90.2142	236.141	32.2519	-4.00444	2.6e-19	DOWN	-2.6737	1.74e-10	DOWN	LOC104421913	ribulose bisphosphate carboxylase/oxygenase activase, chloroplastic
Eucgr.J02996	23.4212	3.6427	38.9928	0.064506	0.448398	0	2.00228	1.62379	1.93686	0.262509	0.461622	0	66.0567	2.45067	5.56292	0.724131	-7.10872	5.53e-36	DOWN	-2.67334	1.34e-07	DOWN	LOC104423124	probable sulfate transporter 3.4
Eucgr.D01203	22.5391	32.8346	25.9571	7.07192	10.1463	13.0968	48.9744	58.4503	59.2294	6.53092	7.4204	7.45779	81.3309	72.2175	166.654	21.4091	-1.01076	0.0174174	DOWN	-2.67178	2.63e-10	DOWN	LOC104441353	uncharacterized protein At1g28695
Eucgr.L00780	2.74318	2.88998	2.78461	0.307918	0.349398	0.608119	2.48034	2.04024	1.6202	0.334688	0.319536	0.382744	8.41778	3.43786	6.14077	1.03697	-1.67454	0.000529097	DOWN	-2.67174	1.21e-07	DOWN
Eucgr.A02509	28.8962	35.5783	28.715	4.41517	6.48731	6.18511	35.4703	44.9677	42.2306	5.37236	5.51196	6.10311	93.1895	48.1428	122.669	16.9874	-2.06326	7.95e-07	DOWN	-2.67148	2.78e-10	DOWN	LOC104446346	uncharacterized LOC104446346
Eucgr.F03870	0.610061	0.461194	0.994304	0.689901	0.301152	0.258596	5.71076	5.30981	3.89093	0.626016	0.626877	1.11938	2.06556	6.2705	14.9115	2.37227	-0.612563	0.343354	NC	-2.66882	2.7e-09	DOWN	LOC104450559	G-type lectin S-receptor-like serine/threonine-protein kinase SD2-5
Eucgr.B03017	30.9838	37.6863	42.0698	28.7923	24.9319	20.384	170.853	135.246	184.948	21.5813	24.4479	22.0736	110.74	216.169	491.047	68.1029	-0.204717	0.66595	NC	-2.66771	1.74e-10	DOWN
Eucgr.F01703	0.83528	1.30922	1.33575	0.305896	0.132744	0.119987	1.64084	0.533332	0.922553	0.266393	0.095358	0.122602	3.48025	1.89357	3.09672	0.484353	-2.60738	5.56e-06	DOWN	-2.66589	1.69e-06	DOWN	LOC104448889	mechanosensitive ion channel protein 6
Eucgr.H02306	10.8508	19.7013	11.3867	3.58993	4.2691	5.74872	11.4076	11.0946	12.2677	1.84525	1.45457	1.64849	41.9388	21.4255	34.7699	4.94831	-1.10886	0.00986256	DOWN	-2.66579	1.22e-09	DOWN	LOC104457404	adenylyl-sulfate kinase 3
Eucgr.C02037	0	0	0	0	0	0	6.23739	3.25712	3.73583	0.698012	0.746656	0.402338	0	6.23739	13.2303	1.84701	0	1	NC	-2.66574	1.98e-07	DOWN	LOC104437205	serine/threonine-protein kinase/endoribonuclease IRE1a-like
Eucgr.H02157	0.284948	0.661535	0.609988	2.1052	2.66762	1.90805	13.2683	13.632	13.8982	1.88909	2.09986	2.33664	1.55647	17.844	40.7986	6.3256	2.61864	4.64e-08	UP	-2.66287	6.35e-10	DOWN	LOC104416834	TMV resistance protein N
Eucgr.H01817	0.057498	0	0.327434	0.537835	0.221817	0.232147	3.10163	4.35254	3.27904	0.509691	0.917325	0.371323	0.384932	3.55559	10.7332	1.79834	0	1	NC	-2.66265	8.33e-08	DOWN	LOC104416704	TMV resistance protein N
Eucgr.C03816	4.50535	7.67463	7.19718	0.434154	0.528594	0.237414	2.47954	1.74871	1.50803	0.526007	0.236843	0.499101	19.3772	3.24555	5.73628	1.26195	-4.57239	3.96e-15	DOWN	-2.6601	7.49e-05	DOWN	LOC104438267	uncharacterized LOC104438267
Eucgr.H04023	47.2105	87.4585	52.3299	6.23255	4.5143	3.5876	53.4497	60.7591	51.8366	7.69908	8.10058	6.24083	186.999	61.5516	166.045	22.0405	-3.54075	6.24e-16	DOWN	-2.66004	3e-10	DOWN	LOC104415216	GATA transcription factor 16
Eucgr.E02880	0	0	0.096301	0	0	0	1.21399	1.71917	1.7135	0.293289	0.630372	0.518709	0.096301	1.21399	4.64665	1.44237	0	1	NC	-2.65538	1.89e-07	DOWN	LOC104445088	probable 2-oxoglutarate/Fe(II)-dependent dioxygenase
Eucgr.I02783	0.278515	0.180054	0.247641	0.375256	0.160703	0.167248	26.5517	21.8585	23.0841	3.30093	2.60524	4.04773	0.70621	26.8797	71.4944	9.9539	0	1	NC	-2.6548	6.22e-10	DOWN	LOC104420015	putative 12-oxophytodienoate reductase 11
Eucgr.F02185	12.446	7.73068	10.3793	2.15045	1.46144	1.97999	10.5278	12.7347	12.838	1.87582	1.34482	2.36988	30.5559	13.9692	36.1005	5.59053	-2.06987	1.55e-06	DOWN	-2.65144	8.29e-10	DOWN	LOC104449217	amino acid permease 6
Eucgr.B02479	10.6781	12.127	8.8076	56.1628	61.9949	80.8761	29.387	25.0134	26.135	37.5575	31.895	37.3076	31.6127	172.258	80.5354	106.76	3.26658	1.88e-14	UP	0.789167	0.065963	NC	LOC104432853	isovaleryl-CoA dehydrogenase, mitochondrial
Eucgr.G02994	28.914	55.5399	36.2032	16.015	22.0071	23.2178	112.052	102.727	111.502	15.4709	18.835	16.9845	120.657	157.277	326.281	51.2903	-0.682092	0.112611	NC	-2.65019	2.32e-10	DOWN	LOC104454342	mitochondrial substrate carrier family protein B
Eucgr.E03744	10.8496	9.66483	10.9627	93.1312	73.8033	57.9635	72.8627	49.2878	54.251	33.3644	34.5659	36.6242	31.4771	204.63	176.402	104.555	3.25838	1.89e-14	UP	-0.470218	0.289933	NC	LOC104447465	cysteine-rich receptor-like protein kinase 15
Eucgr.A00238	11.1198	7.74319	12.7313	1.1805	1.09676	0.853838	2.7965	2.44468	2.20202	3.06628	3.72096	4.73815	31.5943	4.74709	7.4432	11.5254	-3.49765	1.89e-14	DOWN	0.875687	0.0507043	NC	LOC104443558	probable methyltransferase PMT19
Eucgr.H01476	2.29261	4.73948	1.72839	0.613896	0.245215	0	1.57684	1.99406	0.847693	0.302742	0.187289	0.303333	8.76048	1.82206	4.4186	0.793364	-3.59599	5.65e-09	DOWN	-2.64991	4.41e-05	DOWN	LOC104456997	probable inactive patatin-like protein 9
Eucgr.C00970	1.37978	0.875689	1.69695	12.2551	9.4616	8.85406	1.24585	0.898695	0.654703	0.948544	0.988452	1.21905	3.95242	19.5615	2.79924	3.15605	3.36587	1.93e-14	UP	0.452271	0.38373	NC
Eucgr.I00055	485.944	412.91	525.57	321.151	283.196	269.048	542.077	626.1	728.467	88.2742	86.1869	88.3384	1424.42	1094.32	1896.64	262.799	-0.310479	0.493816	NC	-2.64908	2.1e-10	DOWN	LOC104418021	ATP-citrate synthase beta chain protein 1
Eucgr.B02737	3.20402	4.22521	3.77836	27.6419	18.7333	33.2738	18.1151	21.1384	12.7219	21.0025	24.4639	33.8609	11.2076	70.1222	51.9754	79.3274	3.49983	1.94e-14	UP	0.847913	0.0532765	NC	LOC104433084	copper transporter 6
Eucgr.I02081	19.8438	31.2578	23.9855	5.36341	5.7336	6.81798	24.0959	25.0488	22.5725	3.22621	3.5487	3.07948	75.0872	36.6474	71.7172	9.85439	-1.70073	3.72e-05	DOWN	-2.64875	3.18e-10	DOWN	LOC104419460	DNA-directed RNA polymerase 2B, chloroplastic/mitochondrial
Eucgr.G01446	6.97008	8.64196	7.67007	11.9459	7.2427	5.21878	23.1726	23.1743	19.9591	3.0053	3.49115	3.24682	23.2821	35.6341	66.306	9.74327	0.474141	0.315925	NC	-2.64792	1.19e-09	DOWN	LOC104453203	calmodulin-like protein 1
Eucgr.A02908	2.64443	3.90307	2.78899	0.7151	0.887911	0.141881	6.58282	23.6063	9.9375	1.56165	1.63247	1.93639	9.33649	7.61262	40.1266	5.13051	-1.67803	0.000578358	DOWN	-2.64505	1.29e-09	DOWN
Eucgr.B00130	1.5611	1.59924	2.20255	0.557934	0.329566	0.101857	1.28986	0.857677	1.32451	0.235143	0.233648	0.196238	5.36289	1.72128	3.47205	0.665029	-2.00515	3.67e-05	DOWN	-2.64476	3.97e-07	DOWN	LOC104417009	probable inactive leucine-rich repeat receptor-like protein kinase At3g03770
Eucgr.A02790	44.6337	26.9509	50.5154	0.098626	1.3467	4.0271	92.236	103.828	82.6376	14.2465	12.6697	13.3333	122.1	97.6098	278.702	40.2494	-4.17962	2.98e-20	DOWN	-2.64435	2.55e-10	DOWN	LOC104448824	low-temperature-induced 65 kDa protein
Eucgr.K00301	84.6502	107.408	79.4062	10.9721	9.88174	8.88179	79.724	96.404	94.7764	10.9582	12.284	13.5008	271.465	98.4875	270.904	36.743	-2.85603	1.53e-11	DOWN	-2.64428	3.38e-10	DOWN	LOC104424450	RNA-binding protein pno1
Eucgr.I01394	0.844828	1.5271	0.593246	0.615822	0.477031	0.3947	0.879167	0.865809	1.07544	0.168452	0.105118	0.228828	2.96518	1.7509	2.82042	0.502398	-0.779856	0.187591	NC	-2.64383	2.26e-05	DOWN	LOC104418924	uncharacterized LOC104418924
Eucgr.K02775	2.61088	0.240895	1.38932	10.3657	7.52334	14.1328	10.4645	8.66294	7.29071	6.9786	7.68141	7.45484	4.2411	32.1206	26.4181	22.1149	3.40655	2.12e-14	UP	0.0411192	0.938351	NC	LOC104426215	leucine-rich repeat receptor-like serine/threonine/tyrosine-protein kinase SOBIR1
Eucgr.K00931	3.50259	4.49278	2.69501	0	0.206937	0.311081	1.29495	3.42479	1.64656	1.97681	2.05364	1.39222	10.6904	1.81296	6.3663	5.42268	-4.34936	2.12e-14	DOWN	0.100765	0.86717	NC	LOC104424859	myosin-16
Eucgr.F00629	14.7396	15.63	8.33752	76.1068	105.827	86.2503	106.007	45.2853	96.0326	41.8882	36.9416	43.5545	38.7071	298.084	247.325	122.384	3.27664	2.15e-14	UP	-0.771791	0.0726795	NC	LOC104448164	pirin-like protein
Eucgr.B01422	2.38465	7.64945	5.09018	0.781311	1.82363	0.331058	2.41015	3.58034	5.1392	0.547242	0.4526	0.533521	15.1243	4.56483	11.1297	1.53336	-2.17899	1.99e-06	DOWN	-2.64362	3e-08	DOWN	LOC104426861	aspartic proteinase-like protein 2
Eucgr.I01651	8.1298	7.72253	8.742	3.61523	4.33245	6.83957	19.7769	16.1264	17.6873	2.97085	2.43468	2.18501	24.5943	30.949	53.5906	7.59055	-0.506121	0.278545	NC	-2.64116	1.14e-09	DOWN	LOC104419143	cytochrome P450 94B3
Eucgr.D02000	4.08015	9.41277	5.93828	8.13079	4.27691	5.89349	16.2749	11.0276	12.5334	3.31702	2.21027	2.09708	19.4312	26.4453	39.8359	7.62437	0.265084	0.617387	NC	-2.64023	4.81e-09	DOWN	LOC104441864	histone-lysine N-methyltransferase, H3 lysine-9 specific SUVH6
Eucgr.E02785	32.6694	34.3404	30.0729	8.32916	9.97889	7.44862	53.0999	45.3634	47.811	6.55235	6.5208	7.54575	97.0827	70.5274	146.274	20.6189	-1.49367	0.000312493	DOWN	-2.63977	3.39e-10	DOWN	LOC104445030	uncharacterized LOC104445030
Eucgr.L01463	1.49578	3.20149	1.47517	2.64483	2.50619	3.04119	4.23986	2.73297	5.29142	1.06999	0.442908	0.435319	6.17244	9.78723	12.2643	1.94821	0.47233	0.45891	NC	-2.63966	9.13e-07	DOWN
Eucgr.K00786	89.2084	73.8281	68.1573	33.3893	37.3946	47.8059	194.528	222.128	235.176	29.7754	29.3286	31.8876	231.194	279.729	651.832	90.9917	-0.561108	0.19582	NC	-2.63957	2.5e-10	DOWN	LOC104424751	probable WRKY transcription factor 31
Eucgr.A00514	315.651	240.635	331.417	41.2225	31.4659	25.5026	100.777	210.209	190.559	23.9145	22.8891	25.8467	887.703	157.746	501.546	72.6503	-2.8929	4.82e-12	DOWN	-2.63954	2.54e-10	DOWN	LOC104420700	auxin transporter-like protein 4
Eucgr.B00588	14.8888	18.8102	14.4446	1.50177	1.48934	0.745358	9.19183	9.28004	13.631	2.38659	1.28786	1.10183	48.1436	11.4265	32.1029	4.77628	-3.72364	1.55e-15	DOWN	-2.63925	2.82e-09	DOWN	LOC104420516	mitochondrial substrate carrier family protein E
Eucgr.K03592	2.68183	3.87167	2.82301	0.499077	1.238	0.841875	7.33693	7.0825	7.6863	1.56565	1.26684	1.28599	9.37652	9.4168	22.1057	4.11848	-1.48024	0.00352748	DOWN	-2.639	1.98e-09	DOWN	LOC104426866	transcription factor PIF1
Eucgr.J01374	5.79303	5.98491	7.18609	1.57812	2.36093	1.75505	24.4014	17.4444	13.0443	2.37856	2.5448	2.57951	18.964	28.5174	54.8902	7.50288	-1.42889	0.000816447	DOWN	-2.63773	4.59e-10	DOWN	LOC104422020	alpha-1,4 glucan phosphorylase L isozyme, chloroplastic/amyloplastic
[truncated: 10,691 more rows]
