# Supplementary material for: Transcriptome analysis identifies genes involved in the somatic embryogenesis of Eucalyptus
Source: BMC Genomics. 2020 Nov 18;21:803. doi: 10.1186/s12864-020-07214-5 (PMC7672952; doi:10.1186/s12864-020-07214-5)
Supplement: Supplementary file 5 — Additional file 5. Gene variants specifically identified in E. camaldulensis. [file 12864_2020_7214_MOESM5_ESM.xlsx]

## Sheet: A.specific.variants.egdv2_multi
Additional file 5. SNPs and indels specifically identified in E. camaldulensis.
Chr	Start	End	Ref	Alt	Func.refGene	Gene.refGene	ExonicFunc.refGene	AAChange.refGene	Accession	Description of gene
Chr01	39397562	39397562	A	G	exonic	Eucgr.A02397	nonsynonymous SNV	Eucgr.A02397:Eucgr.A02397.1:exon9:c.A776G:p.H259R,Eucgr.A02397:Eucgr.A02397.2:exon9:c.A752G:p.H251R,Eucgr.A02397:Eucgr.A02397.4:exon9:c.A752G:p.H251R	LOC104445367	1-acyl-sn-glycerol-3-phosphate acyltransferase 2
Chr01	39397567	39397567	G	A	exonic	Eucgr.A02397	nonsynonymous SNV	Eucgr.A02397:Eucgr.A02397.1:exon9:c.G781A:p.E261K,Eucgr.A02397:Eucgr.A02397.2:exon9:c.G757A:p.E253K,Eucgr.A02397:Eucgr.A02397.4:exon9:c.G757A:p.E253K	LOC104445367	1-acyl-sn-glycerol-3-phosphate acyltransferase 2
Chr01	39397577	39397577	C	T	exonic	Eucgr.A02397	nonsynonymous SNV	Eucgr.A02397:Eucgr.A02397.1:exon9:c.C791T:p.S264L,Eucgr.A02397:Eucgr.A02397.2:exon9:c.C767T:p.S256L,Eucgr.A02397:Eucgr.A02397.4:exon9:c.C767T:p.S256L	LOC104445367	1-acyl-sn-glycerol-3-phosphate acyltransferase 2
Chr01	39398199	39398199	A	G	exonic	Eucgr.A02397	nonsynonymous SNV	Eucgr.A02397:Eucgr.A02397.3:exon10:c.A1055G:p.E352G,Eucgr.A02397:Eucgr.A02397.1:exon11:c.A1172G:p.E391G,Eucgr.A02397:Eucgr.A02397.2:exon11:c.A1148G:p.E383G	LOC104445367	1-acyl-sn-glycerol-3-phosphate acyltransferase 2
Chr01	34441219	34441219	C	A	exonic	Eucgr.A01913	stoploss	Eucgr.A01913:Eucgr.A01913.1:exon7:c.G794T:p.X265L	LOC104441273	14-3-3-like protein D
Chr01	34443282	34443282	G	C	exonic	Eucgr.A01913	nonsynonymous SNV	Eucgr.A01913:Eucgr.A01913.1:exon2:c.C297G:p.S99R,Eucgr.A01913:Eucgr.A01913.2:exon2:c.C297G:p.S99R,Eucgr.A01913:Eucgr.A01913.3:exon2:c.C297G:p.S99R,Eucgr.A01913:Eucgr.A01913.4:exon2:c.C297G:p.S99R	LOC104441273	14-3-3-like protein D
Chr01	5318911	5318911	G	A	exonic	Eucgr.H01876	nonsynonymous SNV	Eucgr.H01876:Eucgr.H01876.1:exon2:c.C248T:p.T83I,Eucgr.H01876:Eucgr.H01876.2:exon3:c.C215T:p.T72I	LOC104457199	2-alkenal reductase (NADP(+)-dependent)
Chr01	11782526	11782526	A	G	exonic	Eucgr.A00868	nonsynonymous SNV	Eucgr.A00868:Eucgr.A00868.1:exon6:c.A1201G:p.I401V,Eucgr.A00868:Eucgr.A00868.2:exon6:c.A1201G:p.I401V,Eucgr.A00868:Eucgr.A00868.3:exon6:c.A979G:p.I327V	LOC104433381	2,3-bisphosphoglycerate-independent phosphoglycerate mutase
Chr01	11783408	11783408	G	A	exonic	Eucgr.A00868	nonsynonymous SNV	Eucgr.A00868:Eucgr.A00868.1:exon9:c.G1513A:p.V505I,Eucgr.A00868:Eucgr.A00868.2:exon9:c.G1517A:p.C506Y,Eucgr.A00868:Eucgr.A00868.3:exon9:c.G1291A:p.V431I	LOC104433381	2,3-bisphosphoglycerate-independent phosphoglycerate mutase
Chr01	37685978	37685978	T	C	exonic	Eucgr.A02228	nonsynonymous SNV	Eucgr.A02228:Eucgr.A02228.1:exon2:c.A535G:p.T179A	LOC104443933	3-oxoacyl-[acyl-carrier-protein] reductase FabG
Chr01	35635886	35635886	G	A	exonic	Eucgr.A02022	nonsynonymous SNV	Eucgr.A02022:Eucgr.A02022.1:exon1:c.C1124T:p.T375M	LOC104442242	4-hydroxyphenylpyruvate dioxygenase
Chr01	35636451	35636451	T	C	exonic	Eucgr.A02022	nonsynonymous SNV	Eucgr.A02022:Eucgr.A02022.1:exon1:c.A559G:p.T187A	LOC104442242	4-hydroxyphenylpyruvate dioxygenase
Chr01	35636691	35636691	G	C	exonic	Eucgr.A02022	nonsynonymous SNV	Eucgr.A02022:Eucgr.A02022.1:exon1:c.C319G:p.P107A	LOC104442242	4-hydroxyphenylpyruvate dioxygenase
Chr01	39167412	39167412	G	C	exonic	Eucgr.A02371	nonsynonymous SNV	Eucgr.A02371:Eucgr.A02371.1:exon1:c.C603G:p.D201E	LOC104445119	40S ribosomal protein S2-4
Chr01	40500328	40500328	C	T	exonic	Eucgr.A02519	nonsynonymous SNV	Eucgr.A02519:Eucgr.A02519.2:exon1:c.C20T:p.A7V,Eucgr.A02519:Eucgr.A02519.1:exon2:c.C20T:p.A7V	LOC104446407	40S ribosomal protein S5
Chr01	40500351	40500351	G	A	exonic	Eucgr.A02519	nonsynonymous SNV	Eucgr.A02519:Eucgr.A02519.2:exon1:c.G43A:p.V15I,Eucgr.A02519:Eucgr.A02519.1:exon2:c.G43A:p.V15I	LOC104446407	40S ribosomal protein S5
Chr01	36632252	36632252	C	A	exonic	Eucgr.A02126	nonsynonymous SNV	Eucgr.A02126:Eucgr.A02126.4:exon8:c.G1218T:p.K406N,Eucgr.A02126:Eucgr.A02126.3:exon11:c.G1713T:p.K571N,Eucgr.A02126:Eucgr.A02126.1:exon12:c.G1794T:p.K598N,Eucgr.A02126:Eucgr.A02126.2:exon12:c.G1791T:p.K597N	LOC104443139	5-methyltetrahydropteroyltriglutamate--homocysteine methyltransferase
Chr01	36470225	36470225	A	G	exonic	Eucgr.A02105	nonsynonymous SNV	Eucgr.A02105:Eucgr.A02105.1:exon4:c.T746C:p.L249S	LOC104442955	5'-adenylylsulfate reductase-like 5
Chr01	36471498	36471498	A	C	exonic	Eucgr.A02105	nonsynonymous SNV	Eucgr.A02105:Eucgr.A02105.1:exon2:c.T334G:p.L112V	LOC104442955	5'-adenylylsulfate reductase-like 5
Chr01	36471546	36471546	G	A	exonic	Eucgr.A02105	nonsynonymous SNV	Eucgr.A02105:Eucgr.A02105.1:exon2:c.C286T:p.R96W	LOC104442955	5'-adenylylsulfate reductase-like 5
Chr01	31992365	31992365	A	T	exonic	Eucgr.A01711	nonsynonymous SNV	Eucgr.A01711:Eucgr.A01711.1:exon2:c.T123A:p.N41K	LOC104439704	50S ribosomal protein L6, chloroplastic
Chr01	29492581	29492581	G	T	exonic	Eucgr.A01408	nonsynonymous SNV	Eucgr.A01408:Eucgr.A01408.1:exon2:c.G117T:p.E39D	LOC104437298	60S acidic ribosomal protein P1
Chr01	6554697	6554697	G	A	exonic	Eucgr.A00378	nonsynonymous SNV	Eucgr.A00378:Eucgr.A00378.1:exon2:c.G217A:p.V73M,Eucgr.A00378:Eucgr.A00378.2:exon2:c.G217A:p.V73M	LOC104452151	60S acidic ribosomal protein P2A
Chr01	34620827	34620827	T	G	exonic	Eucgr.A01929	nonsynonymous SNV	Eucgr.A01929:Eucgr.A01929.1:exon2:c.T7G:p.S3A,Eucgr.A01929:Eucgr.A01929.2:exon2:c.T7G:p.S3A	LOC104441403	60S ribosomal protein L11-1
Chr01	24901322	24901322	T	C	exonic	Eucgr.A01152	nonsynonymous SNV	Eucgr.A01152:Eucgr.A01152.1:exon1:c.A374G:p.D125G	LOC104435631	60S ribosomal protein L12
Chr01	44104650	44104650	G	T	exonic	Eucgr.A02903	nonsynonymous SNV	Eucgr.A02903:Eucgr.A02903.3:exon2:c.C244A:p.L82I,Eucgr.A02903:Eucgr.A02903.1:exon3:c.C361A:p.L121I,Eucgr.A02903:Eucgr.A02903.2:exon3:c.C298A:p.L100I	LOC104449821	60S ribosomal protein L15-1
Chr01	35620179	35620179	G	C	exonic	Eucgr.A02018	nonsynonymous SNV	Eucgr.A02018:Eucgr.A02018.1:exon1:c.C92G:p.P31R,Eucgr.A02018:Eucgr.A02018.2:exon1:c.C92G:p.P31R	LOC104442187	60S ribosomal protein L18a
Chr01	35620192	35620192	G	A	exonic	Eucgr.A02018	nonsynonymous SNV	Eucgr.A02018:Eucgr.A02018.1:exon1:c.C79T:p.P27S,Eucgr.A02018:Eucgr.A02018.2:exon1:c.C79T:p.P27S	LOC104442187	60S ribosomal protein L18a
Chr01	5235322	5235322	C	T	exonic	Eucgr.H01868	nonsynonymous SNV	Eucgr.H01868:Eucgr.H01868.1:exon2:c.G160A:p.V54I,Eucgr.H01868:Eucgr.H01868.2:exon3:c.G28A:p.V10I	LOC104416724	60S ribosomal protein L2, mitochondrial
Chr01	3127804	3127804	T	C	exonic	Eucgr.L00023	nonsynonymous SNV	Eucgr.L00023:Eucgr.L00023.1:exon7:c.T572C:p.V191A,Eucgr.L00023:Eucgr.L00023.2:exon7:c.T572C:p.V191A	LOC104428052	60S ribosomal protein L5
Chr01	20985823	20985823	C	A	exonic	Eucgr.B02744	nonsynonymous SNV	Eucgr.B02744:Eucgr.B02744.1:exon2:c.G560T:p.S187I	LOC104433089	7-deoxyloganetic acid glucosyltransferase
Chr01	20987535	20987535	G	A	exonic	Eucgr.B02744	nonsynonymous SNV	Eucgr.B02744:Eucgr.B02744.1:exon1:c.C190T:p.L64F	LOC104433089	7-deoxyloganetic acid glucosyltransferase
Chr01	30120629	30120629	T	G	exonic	Eucgr.A01005	nonsynonymous SNV	Eucgr.A01005:Eucgr.A01005.1:exon13:c.A3847C:p.K1283Q	LOC104434369	ABC transporter B family member 11
Chr01	30120755	30120755	C	T	exonic	Eucgr.A01005	nonsynonymous SNV	Eucgr.A01005:Eucgr.A01005.1:exon13:c.G3721A:p.V1241M	LOC104434369	ABC transporter B family member 11
Chr01	30121891	30121891	T	C	exonic	Eucgr.A01005	nonsynonymous SNV	Eucgr.A01005:Eucgr.A01005.1:exon10:c.A2953G:p.K985E	LOC104434369	ABC transporter B family member 11
Chr01	30121899	30121899	T	C	exonic	Eucgr.A01005	nonsynonymous SNV	Eucgr.A01005:Eucgr.A01005.1:exon10:c.A2945G:p.Q982R	LOC104434369	ABC transporter B family member 11
Chr01	30122503	30122503	A	G	exonic	Eucgr.A01005	nonsynonymous SNV	Eucgr.A01005:Eucgr.A01005.1:exon9:c.T2591C:p.V864A	LOC104434369	ABC transporter B family member 11
Chr01	30122977	30122977	G	T	exonic	Eucgr.A01005	nonsynonymous SNV	Eucgr.A01005:Eucgr.A01005.1:exon9:c.C2117A:p.A706D	LOC104434369	ABC transporter B family member 11
Chr01	30123233	30123233	T	C	exonic	Eucgr.A01005	nonsynonymous SNV	Eucgr.A01005:Eucgr.A01005.1:exon9:c.A1861G:p.K621E	LOC104434369	ABC transporter B family member 11
Chr01	30123410	30123410	C	T	exonic	Eucgr.A01005	nonsynonymous SNV	Eucgr.A01005:Eucgr.A01005.1:exon8:c.G1803A:p.M601I	LOC104434369	ABC transporter B family member 11
Chr01	30125451	30125451	T	G	exonic	Eucgr.A01005	nonsynonymous SNV	Eucgr.A01005:Eucgr.A01005.1:exon3:c.A370C:p.I124L	LOC104434369	ABC transporter B family member 11
Chr01	30125926	30125926	C	T	exonic	Eucgr.A01005	nonsynonymous SNV	Eucgr.A01005:Eucgr.A01005.1:exon2:c.G25A:p.E9K	LOC104434369	ABC transporter B family member 11
Chr01	42019477	42019477	T	C	exonic	Eucgr.A02674	nonsynonymous SNV	Eucgr.A02674:Eucgr.A02674.1:exon3:c.T767C:p.L256S	LOC104447877	ABC transporter C family member 10
Chr01	42020401	42020401	A	G	exonic	Eucgr.A02674	nonsynonymous SNV	Eucgr.A02674:Eucgr.A02674.1:exon5:c.A1412G:p.Q471R	LOC104447877	ABC transporter C family member 10
Chr01	42050040	42050040	A	G	exonic	Eucgr.A02675	nonsynonymous SNV	Eucgr.A02675:Eucgr.A02675.1:exon2:c.A79G:p.I27V	LOC104447898	ABC transporter C family member 10
Chr01	42050070	42050070	A	G	exonic	Eucgr.A02675	nonsynonymous SNV	Eucgr.A02675:Eucgr.A02675.1:exon2:c.A109G:p.I37V	LOC104447898	ABC transporter C family member 10
Chr01	42050377	42050377	G	A	exonic	Eucgr.A02675	nonsynonymous SNV	Eucgr.A02675:Eucgr.A02675.1:exon2:c.G416A:p.R139K	LOC104447898	ABC transporter C family member 10
Chr01	42050973	42050973	A	G	exonic	Eucgr.A02675	nonsynonymous SNV	Eucgr.A02675:Eucgr.A02675.1:exon2:c.A1012G:p.I338V	LOC104447898	ABC transporter C family member 10
Chr01	42051909	42051909	G	A	exonic	Eucgr.A02675	nonsynonymous SNV	Eucgr.A02675:Eucgr.A02675.1:exon2:c.G1948A:p.V650I	LOC104447898	ABC transporter C family member 10
Chr01	42052330	42052330	G	A	exonic	Eucgr.A02675	nonsynonymous SNV	Eucgr.A02675:Eucgr.A02675.1:exon3:c.G2171A:p.R724Q	LOC104447898	ABC transporter C family member 10
Chr01	42052942	42052942	T	G	exonic	Eucgr.A02675	nonsynonymous SNV	Eucgr.A02675:Eucgr.A02675.1:exon5:c.T2514G:p.H838Q	LOC104447898	ABC transporter C family member 10
Chr01	42053636	42053636	G	A	exonic	Eucgr.A02675	nonsynonymous SNV	Eucgr.A02675:Eucgr.A02675.1:exon6:c.G3127A:p.G1043S	LOC104447898	ABC transporter C family member 10
Chr01	42053637	42053637	G	C	exonic	Eucgr.A02675	nonsynonymous SNV	Eucgr.A02675:Eucgr.A02675.1:exon6:c.G3128C:p.G1043A	LOC104447898	ABC transporter C family member 10
Chr01	42054875	42054875	A	G	exonic	Eucgr.A02675	nonsynonymous SNV	Eucgr.A02675:Eucgr.A02675.1:exon8:c.A3607G:p.I1203V	LOC104447898	ABC transporter C family member 10
Chr01	42055215	42055215	C	A	exonic	Eucgr.A02675	nonsynonymous SNV	Eucgr.A02675:Eucgr.A02675.1:exon9:c.C3875A:p.A1292E	LOC104447898	ABC transporter C family member 10
Chr01	14288545	14288545	C	G	exonic	Eucgr.A00692	nonsynonymous SNV	Eucgr.A00692:Eucgr.A00692.1:exon6:c.G745C:p.V249L,Eucgr.A00692:Eucgr.A00692.2:exon6:c.G715C:p.V239L	LOC104431810	ABC transporter I family member 19
Chr01	14288550	14288550	G	A	exonic	Eucgr.A00692	nonsynonymous SNV	Eucgr.A00692:Eucgr.A00692.1:exon6:c.C740T:p.T247M,Eucgr.A00692:Eucgr.A00692.2:exon6:c.C710T:p.T237M	LOC104431810	ABC transporter I family member 19
Chr01	14292906	14292906	T	A	exonic	Eucgr.A00692	nonsynonymous SNV	Eucgr.A00692:Eucgr.A00692.1:exon4:c.A520T:p.M174L,Eucgr.A00692:Eucgr.A00692.2:exon4:c.A490T:p.M164L	LOC104431810	ABC transporter I family member 19
Chr01	28692456	28692456	A	T	exonic	Eucgr.A01495	nonsynonymous SNV	Eucgr.A01495:Eucgr.A01495.1:exon3:c.T437A:p.F146Y	LOC104438018	abscisic acid receptor PYL8
Chr01	28694868	28694868	C	G	exonic	Eucgr.A01495	nonsynonymous SNV	Eucgr.A01495:Eucgr.A01495.1:exon1:c.G16C:p.A6P	LOC104438018	abscisic acid receptor PYL8
Chr01	7859793	7859793	G	A	exonic	Eucgr.A00198	nonsynonymous SNV	Eucgr.A00198:Eucgr.A00198.1:exon1:c.G98A:p.G33D	LOC104440961	acetate/butyrate--CoA ligase AAE7, peroxisomal
Chr01	7862142	7862142	G	C	exonic	Eucgr.A00198	nonsynonymous SNV	Eucgr.A00198:Eucgr.A00198.1:exon3:c.G1133C:p.G378A	LOC104440961	acetate/butyrate--CoA ligase AAE7, peroxisomal
Chr01	7862534	7862534	C	T	exonic	Eucgr.A00198	nonsynonymous SNV	Eucgr.A00198:Eucgr.A00198.1:exon3:c.C1525T:p.R509W	LOC104440961	acetate/butyrate--CoA ligase AAE7, peroxisomal
Chr01	7862606	7862606	G	A	exonic	Eucgr.A00198	nonsynonymous SNV	Eucgr.A00198:Eucgr.A00198.1:exon3:c.G1597A:p.V533I	LOC104440961	acetate/butyrate--CoA ligase AAE7, peroxisomal
Chr01	7884831	7884831	G	A	exonic	Eucgr.A00202	nonsynonymous SNV	Eucgr.A00202:Eucgr.A00202.1:exon3:c.C1535T:p.A512V	LOC104441592	acetate/butyrate--CoA ligase AAE7, peroxisomal
Chr01	7888047	7888047	C	T	exonic	Eucgr.A00202	stopgain	Eucgr.A00202:Eucgr.A00202.1:exon1:c.G65A:p.W22X	LOC104441592	acetate/butyrate--CoA ligase AAE7, peroxisomal
Chr01	4143501	4143501	G	A	exonic	Eucgr.L00052	nonsynonymous SNV	Eucgr.L00052:Eucgr.L00052.1:exon4:c.G368A:p.S123N,Eucgr.L00052:Eucgr.L00052.2:exon4:c.G368A:p.S123N,Eucgr.L00052:Eucgr.L00052.3:exon4:c.G368A:p.S123N	LOC104428082	acetolactate synthase small subunit 2, chloroplastic
Chr01	4147036	4147036	T	A	exonic	Eucgr.L00052	nonsynonymous SNV	Eucgr.L00052:Eucgr.L00052.1:exon8:c.T827A:p.I276N,Eucgr.L00052:Eucgr.L00052.2:exon8:c.T827A:p.I276N,Eucgr.L00052:Eucgr.L00052.3:exon8:c.T827A:p.I276N	LOC104428082	acetolactate synthase small subunit 2, chloroplastic
Chr01	20613849	20613849	C	A	exonic	Eucgr.B02769	nonsynonymous SNV	Eucgr.B02769:Eucgr.B02769.1:exon11:c.G1675T:p.A559S	LOC104433113	acetyl-coenzyme A carboxylase carboxyl transferase subunit alpha, chloroplastic
Chr01	44292298	44292298	A	G	exonic	Eucgr.A02919	nonsynonymous SNV	Eucgr.A02919:Eucgr.A02919.1:exon1:c.A112G:p.T38A,Eucgr.A02919:Eucgr.A02919.2:exon1:c.A112G:p.T38A	LOC104449929	acid phosphatase 1
Chr01	44292454	44292454	A	C	exonic	Eucgr.A02919	nonsynonymous SNV	Eucgr.A02919:Eucgr.A02919.1:exon1:c.A268C:p.I90L,Eucgr.A02919:Eucgr.A02919.2:exon1:c.A268C:p.I90L	LOC104449929	acid phosphatase 1
Chr01	44292983	44292983	G	A	exonic	Eucgr.A02919	nonsynonymous SNV	Eucgr.A02919:Eucgr.A02919.1:exon2:c.G427A:p.E143K,Eucgr.A02919:Eucgr.A02919.2:exon2:c.G427A:p.E143K	LOC104449929	acid phosphatase 1
Chr01	17009296	17009296	T	C	exonic	Eucgr.A00529	nonsynonymous SNV	Eucgr.A00529:Eucgr.A00529.1:exon9:c.A781G:p.K261E,Eucgr.A00529:Eucgr.A00529.2:exon9:c.A781G:p.K261E	LOC104421636	acyl-coenzyme A oxidase 4, peroxisomal
Chr01	17010499	17010499	A	G	exonic	Eucgr.A00529	nonsynonymous SNV	Eucgr.A00529:Eucgr.A00529.1:exon7:c.T535C:p.Y179H,Eucgr.A00529:Eucgr.A00529.2:exon7:c.T535C:p.Y179H	LOC104421636	acyl-coenzyme A oxidase 4, peroxisomal
Chr01	17010679	17010679	C	T	exonic	Eucgr.A00529	nonsynonymous SNV	Eucgr.A00529:Eucgr.A00529.1:exon6:c.G457A:p.E153K,Eucgr.A00529:Eucgr.A00529.2:exon6:c.G457A:p.E153K	LOC104421636	acyl-coenzyme A oxidase 4, peroxisomal
Chr01	17011818	17011818	C	G	exonic	Eucgr.A00529	nonsynonymous SNV	Eucgr.A00529:Eucgr.A00529.1:exon2:c.G118C:p.V40L,Eucgr.A00529:Eucgr.A00529.2:exon2:c.G118C:p.V40L	LOC104421636	acyl-coenzyme A oxidase 4, peroxisomal
Chr01	17011905	17011905	T	A	exonic	Eucgr.A00529	nonsynonymous SNV	Eucgr.A00529:Eucgr.A00529.1:exon2:c.A31T:p.N11Y,Eucgr.A00529:Eucgr.A00529.2:exon2:c.A31T:p.N11Y	LOC104421636	acyl-coenzyme A oxidase 4, peroxisomal
Chr01	17012360	17012360	A	G	exonic	Eucgr.A00529	nonsynonymous SNV	Eucgr.A00529:Eucgr.A00529.1:exon1:c.T8C:p.V3A,Eucgr.A00529:Eucgr.A00529.2:exon1:c.T8C:p.V3A	LOC104421636	acyl-coenzyme A oxidase 4, peroxisomal
Chr01	39358847	39358847	C	A	exonic	Eucgr.A02394	nonsynonymous SNV	Eucgr.A02394:Eucgr.A02394.1:exon2:c.G828T:p.K276N	LOC104445343	adenylosuccinate synthetase 2, chloroplastic
Chr01	39358969	39358969	C	T	exonic	Eucgr.A02394	nonsynonymous SNV	Eucgr.A02394:Eucgr.A02394.1:exon2:c.G706A:p.G236S	LOC104445343	adenylosuccinate synthetase 2, chloroplastic
Chr01	37089763	37089763	C	T	exonic	Eucgr.A02178	nonsynonymous SNV	Eucgr.A02178:Eucgr.A02178.1:exon2:c.C118T:p.H40Y,Eucgr.A02178:Eucgr.A02178.2:exon2:c.C118T:p.H40Y	LOC104443646	alpha-L-arabinofuranosidase 1
Chr01	16056864	16056864	A	G	exonic	Eucgr.A00596	nonsynonymous SNV	Eucgr.A00596:Eucgr.A00596.1:exon4:c.T1310C:p.V437A	LOC104425115	ammonium transporter 2 member 1
Chr01	16057063	16057063	C	T	exonic	Eucgr.A00596	nonsynonymous SNV	Eucgr.A00596:Eucgr.A00596.1:exon4:c.G1111A:p.D371N	LOC104425115	ammonium transporter 2 member 1
Chr01	16061549	16061549	G	C	exonic	Eucgr.A00596	nonsynonymous SNV	Eucgr.A00596:Eucgr.A00596.1:exon1:c.C30G:p.H10Q	LOC104425115	ammonium transporter 2 member 1
Chr01	16948475	16948475	G	T	exonic	Eucgr.A00534	nonsynonymous SNV	Eucgr.A00534:Eucgr.A00534.1:exon4:c.G789T:p.E263D	LOC104421999	AMP deaminase
Chr01	6051544	6051544	A	C	exonic	Eucgr.A00409	nonsynonymous SNV	Eucgr.A00409:Eucgr.A00409.1:exon1:c.T492G:p.H164Q	LOC104454410	ankyrin repeat protein SKIP35
Chr01	10527842	10527842	G	A	exonic	Eucgr.A00947	nonsynonymous SNV	Eucgr.A00947:Eucgr.A00947.1:exon1:c.G313A:p.D105N	LOC104433885	anthocyanidin 3-O-glucosyltransferase 2
Chr01	10528204	10528204	A	T	exonic	Eucgr.A00947	nonsynonymous SNV	Eucgr.A00947:Eucgr.A00947.1:exon1:c.A675T:p.Q225H	LOC104433885	anthocyanidin 3-O-glucosyltransferase 2
Chr01	10722208	10722208	T	C	exonic	Eucgr.A00936	nonsynonymous SNV	Eucgr.A00936:Eucgr.A00936.1:exon1:c.T875C:p.V292A	LOC104433819	anthocyanidin 3-O-glucosyltransferase 2
Chr01	10734924	10734924	A	G	exonic	Eucgr.A00935	nonsynonymous SNV	Eucgr.A00935:Eucgr.A00935.1:exon1:c.T139C:p.S47P	LOC104433810	anthocyanidin 3-O-glucosyltransferase 2
Chr01	10847162	10847162	C	A	exonic	Eucgr.A00929	nonsynonymous SNV	Eucgr.A00929:Eucgr.A00929.1:exon1:c.C155A:p.S52Y	LOC104433767	anthocyanidin 3-O-glucosyltransferase 2
Chr01	10847827	10847827	G	T	exonic	Eucgr.A00929	nonsynonymous SNV	Eucgr.A00929:Eucgr.A00929.1:exon1:c.G820T:p.G274W	LOC104433767	anthocyanidin 3-O-glucosyltransferase 2
Chr01	10848266	10848266	A	C	exonic	Eucgr.A00929	nonsynonymous SNV	Eucgr.A00929:Eucgr.A00929.1:exon1:c.A1259C:p.D420A	LOC104433767	anthocyanidin 3-O-glucosyltransferase 2
Chr01	10848314	10848314	G	T	exonic	Eucgr.A00929	nonsynonymous SNV	Eucgr.A00929:Eucgr.A00929.1:exon1:c.G1307T:p.R436M	LOC104433767	anthocyanidin 3-O-glucosyltransferase 2
Chr01	10895379	10895379	A	G	exonic	Eucgr.A00927	nonsynonymous SNV	Eucgr.A00927:Eucgr.A00927.1:exon1:c.A197G:p.H66R	LOC104433752	anthocyanidin 3-O-glucosyltransferase 2
Chr01	36169641	36169641	A	C	exonic	Eucgr.A02068	nonsynonymous SNV	Eucgr.A02068:Eucgr.A02068.1:exon1:c.A304C:p.K102Q	LOC104442563	apyrase 2
Chr01	36169737	36169737	G	A	exonic	Eucgr.A02068	nonsynonymous SNV	Eucgr.A02068:Eucgr.A02068.1:exon2:c.G310A:p.D104N	LOC104442563	apyrase 2
Chr01	36169739	36169739	C	G	exonic	Eucgr.A02068	nonsynonymous SNV	Eucgr.A02068:Eucgr.A02068.1:exon2:c.C312G:p.D104E	LOC104442563	apyrase 2
Chr01	36170143	36170143	C	G	exonic	Eucgr.A02068	nonsynonymous SNV	Eucgr.A02068:Eucgr.A02068.1:exon4:c.C511G:p.H171D	LOC104442563	apyrase 2
Chr01	36170147	36170147	A	G	exonic	Eucgr.A02068	nonsynonymous SNV	Eucgr.A02068:Eucgr.A02068.1:exon4:c.A515G:p.K172R	LOC104442563	apyrase 2
Chr01	36171972	36171972	C	G	exonic	Eucgr.A02068	nonsynonymous SNV	Eucgr.A02068:Eucgr.A02068.1:exon7:c.C945G:p.I315M	LOC104442563	apyrase 2
Chr01	36172329	36172329	A	G	exonic	Eucgr.A02068	nonsynonymous SNV	Eucgr.A02068:Eucgr.A02068.1:exon8:c.A1217G:p.H406R	LOC104442563	apyrase 2
Chr01	36172335	36172335	G	A	exonic	Eucgr.A02068	nonsynonymous SNV	Eucgr.A02068:Eucgr.A02068.1:exon8:c.G1223A:p.G408E	LOC104442563	apyrase 2
Chr01	24874630	24874630	A	T	exonic	Eucgr.A01153	nonsynonymous SNV	Eucgr.A01153:Eucgr.A01153.1:exon5:c.T1049A:p.F350Y	LOC104435641	aquaporin PIP2-1
Chr01	24876645	24876645	T	C	exonic	Eucgr.A01153	nonsynonymous SNV	Eucgr.A01153:Eucgr.A01153.1:exon2:c.A200G:p.Q67R,Eucgr.A01153:Eucgr.A01153.2:exon2:c.A200G:p.Q67R	LOC104435641	aquaporin PIP2-1
Chr01	36163191	36163191	G	A	exonic	Eucgr.A02066	nonsynonymous SNV	Eucgr.A02066:Eucgr.A02066.1:exon2:c.G494A:p.R165K,Eucgr.A02066:Eucgr.A02066.2:exon2:c.G494A:p.R165K	LOC104442546	aquaporin SIP1-1
Chr01	31296605	31296605	G	A	exonic	Eucgr.A01109	nonsynonymous SNV	Eucgr.A01109:Eucgr.A01109.1:exon2:c.G134A:p.R45H,Eucgr.A01109:Eucgr.A01109.2:exon2:c.G134A:p.R45H,Eucgr.A01109:Eucgr.A01109.3:exon2:c.G134A:p.R45H	LOC104435229	aspartic proteinase A1
Chr01	27108297	27108297	C	T	exonic	Eucgr.A01592	nonsynonymous SNV	Eucgr.A01592:Eucgr.A01592.1:exon5:c.C925T:p.P309S	LOC104438791	aspartic proteinase-like protein 2
Chr01	27485702	27485702	G	A	exonic	Eucgr.A01561	nonsynonymous SNV	Eucgr.A01561:Eucgr.A01561.1:exon1:c.G335A:p.R112K	LOC104438582	AT-hook motif nuclear-localized protein 7
Chr01	27491213	27491213	C	G	exonic	Eucgr.A01561	nonsynonymous SNV	Eucgr.A01561:Eucgr.A01561.1:exon5:c.C957G:p.D319E	LOC104438582	AT-hook motif nuclear-localized protein 7
Chr01	29332650	29332650	T	G	exonic	Eucgr.A01431	nonsynonymous SNV	Eucgr.A01431:Eucgr.A01431.1:exon5:c.A1091C:p.Q364P	LOC104437515	ATPase family AAA domain-containing protein 1-B
Chr01	44714626	44714626	C	A	exonic	Eucgr.A02970	nonsynonymous SNV	Eucgr.A02970:Eucgr.A02970.1:exon1:c.G34T:p.A12S	LOC104450420	ATPase family AAA domain-containing protein 3
Chr01	1649988	1649988	T	A	exonic	Eucgr.A00078	nonsynonymous SNV	Eucgr.A00078:Eucgr.A00078.2:exon4:c.A2264T:p.H755L	LOC104433271	ATPase family AAA domain-containing protein At1g05910
Chr01	29884881	29884881	A	C	exonic	Eucgr.A00978	nonsynonymous SNV	Eucgr.A00978:Eucgr.A00978.1:exon2:c.A355C:p.N119H	LOC104434114	autophagy-related protein 13a
Chr01	29885126	29885126	T	G	exonic	Eucgr.A00978	nonsynonymous SNV	Eucgr.A00978:Eucgr.A00978.1:exon2:c.T600G:p.S200R	LOC104434114	autophagy-related protein 13a
Chr01	29885287	29885287	C	T	exonic	Eucgr.A00978	nonsynonymous SNV	Eucgr.A00978:Eucgr.A00978.1:exon2:c.C761T:p.S254L	LOC104434114	autophagy-related protein 13a
Chr01	29885931	29885931	A	T	exonic	Eucgr.A00978	nonsynonymous SNV	Eucgr.A00978:Eucgr.A00978.1:exon3:c.A1297T:p.T433S	LOC104434114	autophagy-related protein 13a
Chr01	29886056	29886056	C	A	exonic	Eucgr.A00978	nonsynonymous SNV	Eucgr.A00978:Eucgr.A00978.1:exon3:c.C1422A:p.D474E	LOC104434114	autophagy-related protein 13a
Chr01	29887679	29887679	G	C	exonic	Eucgr.A00978	nonsynonymous SNV	Eucgr.A00978:Eucgr.A00978.1:exon4:c.G1523C:p.G508A	LOC104434114	autophagy-related protein 13a
Chr01	29887745	29887745	A	G	exonic	Eucgr.A00978	nonsynonymous SNV	Eucgr.A00978:Eucgr.A00978.1:exon4:c.A1589G:p.Q530R	LOC104434114	autophagy-related protein 13a
Chr01	17554871	17554871	C	T	exonic	Eucgr.A00514	nonsynonymous SNV	Eucgr.A00514:Eucgr.A00514.1:exon3:c.C254T:p.T85M,Eucgr.A00514:Eucgr.A00514.2:exon3:c.C254T:p.T85M,Eucgr.A00514:Eucgr.A00514.3:exon3:c.C254T:p.T85M	LOC104420700	auxin transporter-like protein 4
Chr01	17555655	17555655	A	C	exonic	Eucgr.A00514	nonsynonymous SNV	Eucgr.A00514:Eucgr.A00514.1:exon6:c.A712C:p.N238H,Eucgr.A00514:Eucgr.A00514.2:exon6:c.A712C:p.N238H,Eucgr.A00514:Eucgr.A00514.3:exon6:c.A712C:p.N238H	LOC104420700	auxin transporter-like protein 4
Chr01	17556390	17556390	A	C	exonic	Eucgr.A00514	nonsynonymous SNV	Eucgr.A00514:Eucgr.A00514.1:exon7:c.A835C:p.M279L,Eucgr.A00514:Eucgr.A00514.2:exon7:c.A835C:p.M279L,Eucgr.A00514:Eucgr.A00514.3:exon7:c.A835C:p.M279L	LOC104420700	auxin transporter-like protein 4
Chr01	31385652	31385652	C	T	exonic	Eucgr.A01117	nonsynonymous SNV	Eucgr.A01117:Eucgr.A01117.1:exon2:c.G490A:p.G164R	LOC104435278	B-cell receptor-associated protein 31
Chr01	31387320	31387320	T	C	exonic	Eucgr.A01117	nonsynonymous SNV	Eucgr.A01117:Eucgr.A01117.1:exon1:c.A91G:p.M31V	LOC104435278	B-cell receptor-associated protein 31
Chr01	43986378	43986378	T	A	exonic	Eucgr.A02891	nonsynonymous SNV	Eucgr.A02891:Eucgr.A02891.1:exon2:c.A853T:p.M285L,Eucgr.A02891:Eucgr.A02891.2:exon2:c.A853T:p.M285L,Eucgr.A02891:Eucgr.A02891.3:exon2:c.A853T:p.M285L	LOC104449703	BAG family molecular chaperone regulator 7
Chr01	43987475	43987475	G	C	exonic	Eucgr.A02891	nonsynonymous SNV	Eucgr.A02891:Eucgr.A02891.1:exon1:c.C654G:p.D218E,Eucgr.A02891:Eucgr.A02891.2:exon1:c.C654G:p.D218E,Eucgr.A02891:Eucgr.A02891.3:exon1:c.C654G:p.D218E	LOC104449703	BAG family molecular chaperone regulator 7
Chr01	43988069	43988069	G	T	exonic	Eucgr.A02891	nonsynonymous SNV	Eucgr.A02891:Eucgr.A02891.1:exon1:c.C60A:p.F20L,Eucgr.A02891:Eucgr.A02891.2:exon1:c.C60A:p.F20L,Eucgr.A02891:Eucgr.A02891.3:exon1:c.C60A:p.F20L	LOC104449703	BAG family molecular chaperone regulator 7
Chr01	41068503	41068503	T	C	exonic	Eucgr.A02588	nonsynonymous SNV	Eucgr.A02588:Eucgr.A02588.2:exon6:c.A1705G:p.I569V,Eucgr.A02588:Eucgr.A02588.1:exon7:c.A1705G:p.I569V	LOC104446987	BEL1-like homeodomain protein 1
Chr01	41069073	41069073	C	T	exonic	Eucgr.A02588	nonsynonymous SNV	Eucgr.A02588:Eucgr.A02588.2:exon5:c.G1213A:p.V405I,Eucgr.A02588:Eucgr.A02588.1:exon6:c.G1213A:p.V405I	LOC104446987	BEL1-like homeodomain protein 1
Chr01	41070024	41070024	G	C	exonic	Eucgr.A02588	nonsynonymous SNV	Eucgr.A02588:Eucgr.A02588.2:exon3:c.C642G:p.I214M,Eucgr.A02588:Eucgr.A02588.1:exon4:c.C642G:p.I214M	LOC104446987	BEL1-like homeodomain protein 1
Chr01	35762451	35762451	G	T	exonic	Eucgr.A02035	nonsynonymous SNV	Eucgr.A02035:Eucgr.A02035.1:exon12:c.C1513A:p.Q505K,Eucgr.A02035:Eucgr.A02035.2:exon12:c.C1513A:p.Q505K	LOC104442342	beta-amyrin synthase
Chr01	35762683	35762683	T	G	exonic	Eucgr.A02035	nonsynonymous SNV	Eucgr.A02035:Eucgr.A02035.1:exon11:c.A1374C:p.L458F,Eucgr.A02035:Eucgr.A02035.2:exon11:c.A1374C:p.L458F	LOC104442342	beta-amyrin synthase
Chr01	35762821	35762821	T	G	exonic	Eucgr.A02035	nonsynonymous SNV	Eucgr.A02035:Eucgr.A02035.1:exon10:c.A1341C:p.E447D,Eucgr.A02035:Eucgr.A02035.2:exon10:c.A1341C:p.E447D	LOC104442342	beta-amyrin synthase
Chr01	35764694	35764694	C	T	exonic	Eucgr.A02035	nonsynonymous SNV	Eucgr.A02035:Eucgr.A02035.1:exon3:c.G319A:p.A107T,Eucgr.A02035:Eucgr.A02035.2:exon3:c.G319A:p.A107T	LOC104442342	beta-amyrin synthase
Chr01	36568355	36568355	C	T	exonic	Eucgr.A02118	nonsynonymous SNV	Eucgr.A02118:Eucgr.A02118.1:exon10:c.G1828A:p.D610N	LOC104443077	beta-glucosidase BoGH3B
Chr01	36568403	36568403	G	C	exonic	Eucgr.A02118	nonsynonymous SNV	Eucgr.A02118:Eucgr.A02118.1:exon10:c.C1780G:p.P594A	LOC104443077	beta-glucosidase BoGH3B
Chr01	36568733	36568733	T	G	exonic	Eucgr.A02118	nonsynonymous SNV	Eucgr.A02118:Eucgr.A02118.1:exon10:c.A1450C:p.K484Q	LOC104443077	beta-glucosidase BoGH3B
Chr01	36569249	36569249	G	T	exonic	Eucgr.A02118	nonsynonymous SNV	Eucgr.A02118:Eucgr.A02118.1:exon8:c.C1165A:p.L389M	LOC104443077	beta-glucosidase BoGH3B
Chr01	36569859	36569859	C	T	exonic	Eucgr.A02118	nonsynonymous SNV	Eucgr.A02118:Eucgr.A02118.1:exon6:c.G730A:p.V244I	LOC104443077	beta-glucosidase BoGH3B
Chr01	33178079	33178079	T	C	exonic	Eucgr.A01820	nonsynonymous SNV	Eucgr.A01820:Eucgr.A01820.1:exon1:c.A43G:p.I15V	LOC104440735	bromodomain-containing protein 4
Chr01	35758266	35758266	C	A	exonic	Eucgr.A02033	nonsynonymous SNV	Eucgr.A02033:Eucgr.A02033.1:exon1:c.G166T:p.D56Y,Eucgr.A02033:Eucgr.A02033.2:exon1:c.G166T:p.D56Y,Eucgr.A02033:Eucgr.A02033.3:exon1:c.G166T:p.D56Y	LOC104442334	BTB/POZ domain and ankyrin repeat-containing protein NPR2
Chr01	35758268	35758268	T	C	exonic	Eucgr.A02033	nonsynonymous SNV	Eucgr.A02033:Eucgr.A02033.1:exon1:c.A164G:p.D55G,Eucgr.A02033:Eucgr.A02033.2:exon1:c.A164G:p.D55G,Eucgr.A02033:Eucgr.A02033.3:exon1:c.A164G:p.D55G	LOC104442334	BTB/POZ domain and ankyrin repeat-containing protein NPR2
Chr01	37366274	37366274	G	A	exonic	Eucgr.A02199	nonsynonymous SNV	Eucgr.A02199:Eucgr.A02199.1:exon1:c.C1643T:p.P548L	LOC104443818	bZIP transcription factor 17
Chr01	37366797	37366797	G	A	exonic	Eucgr.A02199	nonsynonymous SNV	Eucgr.A02199:Eucgr.A02199.1:exon1:c.C1120T:p.P374S	LOC104443818	bZIP transcription factor 17
Chr01	37367352	37367352	G	C	exonic	Eucgr.A02199	nonsynonymous SNV	Eucgr.A02199:Eucgr.A02199.1:exon1:c.C565G:p.P189A	LOC104443818	bZIP transcription factor 17
Chr01	29578876	29578876	C	T	exonic	Eucgr.A01397	nonsynonymous SNV	Eucgr.A01397:Eucgr.A01397.1:exon4:c.G1201A:p.A401T	LOC104437219	caffeic acid 3-O-methyltransferase
Chr01	29581872	29581872	C	T	exonic	Eucgr.A01397	nonsynonymous SNV	Eucgr.A01397:Eucgr.A01397.1:exon1:c.G152A:p.R51Q	LOC104437219	caffeic acid 3-O-methyltransferase
Chr01	29090323	29090323	C	T	exonic	Eucgr.A01457	nonsynonymous SNV	Eucgr.A01457:Eucgr.A01457.1:exon2:c.G67A:p.A23T,Eucgr.A01457:Eucgr.A01457.2:exon2:c.G67A:p.A23T	LOC104437728	calcineurin B-like protein 4
Chr01	40739480	40739480	C	T	exonic	Eucgr.A02554	nonsynonymous SNV	Eucgr.A02554:Eucgr.A02554.1:exon1:c.G446A:p.R149Q,Eucgr.A02554:Eucgr.A02554.2:exon1:c.G446A:p.R149Q	LOC104446729	calcium-dependent protein kinase 1
Chr01	39218540	39218540	G	A	exonic	Eucgr.A02375	nonsynonymous SNV	Eucgr.A02375:Eucgr.A02375.1:exon7:c.C1433T:p.T478M	LOC104445156	calcium-dependent protein kinase 32
Chr01	39218552	39218552	T	A	exonic	Eucgr.A02375	stopgain	Eucgr.A02375:Eucgr.A02375.2:exon8:c.A1315T:p.K439X	LOC104445156	calcium-dependent protein kinase 32
Chr01	39218595	39218595	T	C	exonic	Eucgr.A02375	nonsynonymous SNV	Eucgr.A02375:Eucgr.A02375.1:exon7:c.A1378G:p.N460D	LOC104445156	calcium-dependent protein kinase 32
Chr01	39220616	39220616	C	T	exonic	Eucgr.A02375	nonsynonymous SNV	Eucgr.A02375:Eucgr.A02375.1:exon3:c.G644A:p.S215N,Eucgr.A02375:Eucgr.A02375.2:exon3:c.G644A:p.S215N,Eucgr.A02375:Eucgr.A02375.3:exon3:c.G644A:p.S215N	LOC104445156	calcium-dependent protein kinase 32
Chr01	39220733	39220733	T	G	exonic	Eucgr.A02375	nonsynonymous SNV	Eucgr.A02375:Eucgr.A02375.1:exon2:c.A627C:p.K209N,Eucgr.A02375:Eucgr.A02375.2:exon2:c.A627C:p.K209N,Eucgr.A02375:Eucgr.A02375.3:exon2:c.A627C:p.K209N	LOC104445156	calcium-dependent protein kinase 32
Chr01	39220734	39220734	T	C	exonic	Eucgr.A02375	nonsynonymous SNV	Eucgr.A02375:Eucgr.A02375.1:exon2:c.A626G:p.K209R,Eucgr.A02375:Eucgr.A02375.2:exon2:c.A626G:p.K209R,Eucgr.A02375:Eucgr.A02375.3:exon2:c.A626G:p.K209R	LOC104445156	calcium-dependent protein kinase 32
Chr01	39221738	39221738	G	C	exonic	Eucgr.A02375	nonsynonymous SNV	Eucgr.A02375:Eucgr.A02375.1:exon1:c.C235G:p.R79G,Eucgr.A02375:Eucgr.A02375.2:exon1:c.C235G:p.R79G,Eucgr.A02375:Eucgr.A02375.3:exon1:c.C235G:p.R79G	LOC104445156	calcium-dependent protein kinase 32
Chr01	37114526	37114526	C	T	exonic	Eucgr.A02182	nonsynonymous SNV	Eucgr.A02182:Eucgr.A02182.1:exon1:c.G37A:p.A13T	LOC104414232	calmodulin-binding protein 25
Chr01	2050120	2050120	G	A	exonic	Eucgr.A00285	nonsynonymous SNV	Eucgr.A00285:Eucgr.A00285.1:exon6:c.C731T:p.T244I,Eucgr.A00285:Eucgr.A00285.2:exon6:c.C623T:p.T208I	LOC104447947	calreticulin-3
Chr01	2052707	2052707	G	T	exonic	Eucgr.A00285	nonsynonymous SNV	Eucgr.A00285:Eucgr.A00285.2:exon2:c.C74A:p.P25Q	LOC104447947	calreticulin-3
Chr01	2052707	2052707	G	C	exonic	Eucgr.A00285	nonsynonymous SNV	Eucgr.A00285:Eucgr.A00285.2:exon2:c.C74G:p.P25R	LOC104447947	calreticulin-3
Chr01	2052716	2052716	G	A	exonic	Eucgr.A00285	nonsynonymous SNV	Eucgr.A00285:Eucgr.A00285.2:exon2:c.C65T:p.S22L	LOC104447947	calreticulin-3
Chr01	2052722	2052722	A	C	exonic	Eucgr.A00285	nonsynonymous SNV	Eucgr.A00285:Eucgr.A00285.2:exon2:c.T59G:p.V20G	LOC104447947	calreticulin-3
Chr01	2052725	2052725	C	T	exonic	Eucgr.A00285	nonsynonymous SNV	Eucgr.A00285:Eucgr.A00285.2:exon2:c.G56A:p.R19Q	LOC104447947	calreticulin-3
Chr01	40272747	40272747	C	T	exonic	Eucgr.A02496	nonsynonymous SNV	Eucgr.A02496:Eucgr.A02496.1:exon9:c.C1420T:p.P474S,Eucgr.A02496:Eucgr.A02496.2:exon9:c.C1405T:p.P469S,Eucgr.A02496:Eucgr.A02496.3:exon9:c.C1405T:p.P469S,Eucgr.A02496:Eucgr.A02496.4:exon9:c.C1405T:p.P469S,Eucgr.A02496:Eucgr.A02496.5:exon9:c.C1405T:p.P469S	LOC104446230	carbon catabolite repressor protein 4 homolog 1
Chr01	43590811	43590811	G	A	exonic	Eucgr.A02850	nonsynonymous SNV	Eucgr.A02850:Eucgr.A02850.1:exon1:c.C686T:p.T229M	LOC104449335	carboxylesterase 1
Chr01	43591066	43591066	C	A	exonic	Eucgr.A02850	nonsynonymous SNV	Eucgr.A02850:Eucgr.A02850.1:exon1:c.G431T:p.W144L	LOC104449335	carboxylesterase 1
Chr01	43591280	43591280	G	A	exonic	Eucgr.A02850	nonsynonymous SNV	Eucgr.A02850:Eucgr.A02850.1:exon1:c.C217T:p.R73C	LOC104449335	carboxylesterase 1
Chr01	43591388	43591388	C	T	exonic	Eucgr.A02850	nonsynonymous SNV	Eucgr.A02850:Eucgr.A02850.1:exon1:c.G109A:p.V37I	LOC104449335	carboxylesterase 1
Chr01	29931897	29931897	A	C	exonic	Eucgr.A00982	nonsynonymous SNV	Eucgr.A00982:Eucgr.A00982.1:exon1:c.A29C:p.K10T,Eucgr.A00982:Eucgr.A00982.2:exon1:c.A29C:p.K10T,Eucgr.A00982:Eucgr.A00982.3:exon1:c.A29C:p.K10T	LOC104434154	cathepsin B
Chr01	29932810	29932810	T	C	exonic	Eucgr.A00982	nonsynonymous SNV	Eucgr.A00982:Eucgr.A00982.1:exon3:c.T137C:p.I46T,Eucgr.A00982:Eucgr.A00982.2:exon3:c.T137C:p.I46T,Eucgr.A00982:Eucgr.A00982.3:exon3:c.T137C:p.I46T	LOC104434154	cathepsin B
Chr01	29934218	29934218	G	A	exonic	Eucgr.A00982	nonsynonymous SNV	Eucgr.A00982:Eucgr.A00982.1:exon9:c.G826A:p.V276I	LOC104434154	cathepsin B
Chr01	36718224	36718224	G	C	exonic	Eucgr.A02135	nonsynonymous SNV	Eucgr.A02135:Eucgr.A02135.1:exon4:c.G565C:p.V189L	LOC104443257	cationic amino acid transporter 2, vacuolar
Chr01	36721073	36721073	G	A	exonic	Eucgr.A02135	nonsynonymous SNV	Eucgr.A02135:Eucgr.A02135.1:exon10:c.G1450A:p.V484M	LOC104443257	cationic amino acid transporter 2, vacuolar
Chr01	36722836	36722836	A	G	exonic	Eucgr.A02135	nonsynonymous SNV	Eucgr.A02135:Eucgr.A02135.1:exon14:c.A1798G:p.I600V	LOC104443257	cationic amino acid transporter 2, vacuolar
Chr01	36734428	36734428	A	T	exonic	Eucgr.A02137	nonsynonymous SNV	Eucgr.A02137:Eucgr.A02137.1:exon10:c.A1371T:p.Q457H,Eucgr.A02137:Eucgr.A02137.2:exon10:c.A1371T:p.Q457H	LOC104443267	cationic amino acid transporter 2, vacuolar
Chr01	36734430	36734430	T	A	exonic	Eucgr.A02137	nonsynonymous SNV	Eucgr.A02137:Eucgr.A02137.1:exon10:c.T1373A:p.V458D,Eucgr.A02137:Eucgr.A02137.2:exon10:c.T1373A:p.V458D	LOC104443267	cationic amino acid transporter 2, vacuolar
Chr01	36734507	36734507	G	A	exonic	Eucgr.A02137	nonsynonymous SNV	Eucgr.A02137:Eucgr.A02137.1:exon10:c.G1450A:p.V484M,Eucgr.A02137:Eucgr.A02137.2:exon10:c.G1450A:p.V484M	LOC104443267	cationic amino acid transporter 2, vacuolar
Chr01	36736263	36736263	G	C	exonic	Eucgr.A02137	nonsynonymous SNV	Eucgr.A02137:Eucgr.A02137.1:exon14:c.G1766C:p.G589A	LOC104443267	cationic amino acid transporter 2, vacuolar
Chr01	36736295	36736295	A	G	exonic	Eucgr.A02137	nonsynonymous SNV	Eucgr.A02137:Eucgr.A02137.1:exon14:c.A1798G:p.I600V	LOC104443267	cationic amino acid transporter 2, vacuolar
Chr01	14007546	14007546	G	C	exonic	Eucgr.A00711	nonsynonymous SNV	Eucgr.A00711:Eucgr.A00711.1:exon1:c.G753C:p.E251D	LOC104432277	CBL-interacting serine/threonine-protein kinase 14
Chr01	24596336	24596336	T	G	exonic	Eucgr.A01169	nonsynonymous SNV	Eucgr.A01169:Eucgr.A01169.1:exon1:c.T34G:p.S12A,Eucgr.A01169:Eucgr.A01169.2:exon1:c.T34G:p.S12A,Eucgr.A01169:Eucgr.A01169.3:exon1:c.T34G:p.S12A	LOC104435762	cell number regulator 8
Chr01	24598389	24598389	T	A	exonic	Eucgr.A01169	nonsynonymous SNV	Eucgr.A01169:Eucgr.A01169.1:exon2:c.T494A:p.F165Y,Eucgr.A01169:Eucgr.A01169.2:exon2:c.T494A:p.F165Y,Eucgr.A01169:Eucgr.A01169.3:exon2:c.T494A:p.F165Y	LOC104435762	cell number regulator 8
Chr01	24600482	24600482	G	A	exonic	Eucgr.A01169	nonsynonymous SNV	Eucgr.A01169:Eucgr.A01169.1:exon3:c.G587A:p.C196Y,Eucgr.A01169:Eucgr.A01169.2:exon3:c.G586A:p.V196M	LOC104435762	cell number regulator 8
Chr01	11059004	11059004	C	T	exonic	Eucgr.A00914	nonsynonymous SNV	Eucgr.A00914:Eucgr.A00914.1:exon7:c.G751A:p.V251I	LOC104433699	choline-phosphate cytidylyltransferase 2
Chr01	11059662	11059662	T	C	exonic	Eucgr.A00914	nonsynonymous SNV	Eucgr.A00914:Eucgr.A00914.1:exon5:c.A497G:p.K166R	LOC104433699	choline-phosphate cytidylyltransferase 2
Chr01	34939749	34939749	C	T	exonic	Eucgr.A01955	nonsynonymous SNV	Eucgr.A01955:Eucgr.A01955.1:exon9:c.G1072A:p.D358N,Eucgr.A01955:Eucgr.A01955.2:exon9:c.G1072A:p.D358N	LOC104441604	citrate synthase, glyoxysomal
Chr01	34939765	34939765	T	A	exonic	Eucgr.A01955	nonsynonymous SNV	Eucgr.A01955:Eucgr.A01955.1:exon9:c.A1056T:p.R352S,Eucgr.A01955:Eucgr.A01955.2:exon9:c.A1056T:p.R352S	LOC104441604	citrate synthase, glyoxysomal
Chr01	34943287	34943287	T	C	exonic	Eucgr.A01955	nonsynonymous SNV	Eucgr.A01955:Eucgr.A01955.1:exon1:c.A263G:p.K88R,Eucgr.A01955:Eucgr.A01955.2:exon1:c.A263G:p.K88R	LOC104441604	citrate synthase, glyoxysomal
Chr01	7812780	7812780	A	G	exonic	Eucgr.A00190	nonsynonymous SNV	Eucgr.A00190:Eucgr.A00190.1:exon2:c.T796C:p.S266P	LOC104440399	COBRA-like protein 7
Chr01	7813037	7813037	G	A	exonic	Eucgr.A00190	nonsynonymous SNV	Eucgr.A00190:Eucgr.A00190.1:exon2:c.C539T:p.T180M	LOC104440399	COBRA-like protein 7
Chr01	35321479	35321479	C	T	exonic	Eucgr.A01992	nonsynonymous SNV	Eucgr.A01992:Eucgr.A01992.1:exon2:c.G217A:p.A73T	LOC104442101	coiled-coil domain-containing protein 94
Chr01	35588780	35588780	T	G	exonic	Eucgr.A02013	nonsynonymous SNV	Eucgr.A02013:Eucgr.A02013.1:exon4:c.T1597G:p.S533A	LOC104442141	conserved oligomeric Golgi complex subunit 5
Chr01	44008576	44008576	A	G	exonic	Eucgr.A02893	nonsynonymous SNV	Eucgr.A02893:Eucgr.A02893.1:exon9:c.A2086G:p.T696A	LOC104449734	conserved oligomeric Golgi complex subunit 7
Chr01	28749102	28749102	C	A	exonic	Eucgr.A01488	nonsynonymous SNV	Eucgr.A01488:Eucgr.A01488.1:exon3:c.C377A:p.S126Y,Eucgr.A01488:Eucgr.A01488.2:exon3:c.C377A:p.S126Y	LOC104437953	cyclic nucleotide-gated ion channel 1
Chr01	28749105	28749105	T	A	exonic	Eucgr.A01488	nonsynonymous SNV	Eucgr.A01488:Eucgr.A01488.1:exon3:c.T380A:p.F127Y,Eucgr.A01488:Eucgr.A01488.2:exon3:c.T380A:p.F127Y	LOC104437953	cyclic nucleotide-gated ion channel 1
Chr01	28750664	28750664	T	C	exonic	Eucgr.A01488	nonsynonymous SNV	Eucgr.A01488:Eucgr.A01488.1:exon6:c.T1151C:p.F384S,Eucgr.A01488:Eucgr.A01488.2:exon6:c.T1151C:p.F384S	LOC104437953	cyclic nucleotide-gated ion channel 1
Chr01	28751244	28751244	G	C	exonic	Eucgr.A01488	nonsynonymous SNV	Eucgr.A01488:Eucgr.A01488.1:exon7:c.G1296C:p.E432D,Eucgr.A01488:Eucgr.A01488.2:exon7:c.G1296C:p.E432D	LOC104437953	cyclic nucleotide-gated ion channel 1
Chr01	28751323	28751323	T	C	exonic	Eucgr.A01488	nonsynonymous SNV	Eucgr.A01488:Eucgr.A01488.1:exon7:c.T1375C:p.C459R,Eucgr.A01488:Eucgr.A01488.2:exon7:c.T1375C:p.C459R	LOC104437953	cyclic nucleotide-gated ion channel 1
Chr01	28751326	28751326	A	C	exonic	Eucgr.A01488	nonsynonymous SNV	Eucgr.A01488:Eucgr.A01488.1:exon7:c.A1378C:p.N460H,Eucgr.A01488:Eucgr.A01488.2:exon7:c.A1378C:p.N460H	LOC104437953	cyclic nucleotide-gated ion channel 1
Chr01	28751926	28751926	C	T	exonic	Eucgr.A01488	nonsynonymous SNV	Eucgr.A01488:Eucgr.A01488.2:exon8:c.C1516T:p.R506W	LOC104437953	cyclic nucleotide-gated ion channel 1
Chr01	28752171	28752171	C	T	exonic	Eucgr.A01488	nonsynonymous SNV	Eucgr.A01488:Eucgr.A01488.1:exon8:c.C1901T:p.T634M	LOC104437953	cyclic nucleotide-gated ion channel 1
Chr01	43798232	43798232	C	T	exonic	Eucgr.A02872	nonsynonymous SNV	Eucgr.A02872:Eucgr.A02872.2:exon4:c.C520T:p.H174Y,Eucgr.A02872:Eucgr.A02872.1:exon5:c.C523T:p.H175Y,Eucgr.A02872:Eucgr.A02872.3:exon5:c.C523T:p.H175Y	LOC104449494	cysteine and histidine-rich domain-containing protein RAR1
Chr01	43798239	43798239	T	C	exonic	Eucgr.A02872	nonsynonymous SNV	Eucgr.A02872:Eucgr.A02872.2:exon4:c.T527C:p.I176T,Eucgr.A02872:Eucgr.A02872.1:exon5:c.T530C:p.I177T,Eucgr.A02872:Eucgr.A02872.3:exon5:c.T530C:p.I177T	LOC104449494	cysteine and histidine-rich domain-containing protein RAR1
Chr01	43798251	43798251	T	A	exonic	Eucgr.A02872	nonsynonymous SNV	Eucgr.A02872:Eucgr.A02872.2:exon4:c.T539A:p.F180Y,Eucgr.A02872:Eucgr.A02872.1:exon5:c.T542A:p.F181Y,Eucgr.A02872:Eucgr.A02872.3:exon5:c.T542A:p.F181Y	LOC104449494	cysteine and histidine-rich domain-containing protein RAR1
Chr01	37189776	37189776	T	C	exonic	Eucgr.A02187	nonsynonymous SNV	Eucgr.A02187:Eucgr.A02187.1:exon1:c.T38C:p.V13A,Eucgr.A02187:Eucgr.A02187.2:exon1:c.T38C:p.V13A	LOC104443721	cysteine proteinase inhibitor
Chr01	2970369	2970369	T	C	exonic	Eucgr.L00009	nonsynonymous SNV	Eucgr.L00009:Eucgr.L00009.1:exon8:c.A1046G:p.Q349R,Eucgr.L00009:Eucgr.L00009.2:exon8:c.A1001G:p.Q334R,Eucgr.L00009:Eucgr.L00009.3:exon8:c.A1046G:p.Q349R	LOC104428011	cysteine synthase
Chr01	32172733	32172733	G	A	exonic	Eucgr.A01732	nonsynonymous SNV	Eucgr.A01732:Eucgr.A01732.1:exon1:c.G196A:p.G66S	LOC104439874	cysteine-rich repeat secretory protein 38
Chr01	32172740	32172740	G	C	exonic	Eucgr.A01732	nonsynonymous SNV	Eucgr.A01732:Eucgr.A01732.1:exon1:c.G203C:p.S68T	LOC104439874	cysteine-rich repeat secretory protein 38
Chr01	32172776	32172776	T	A	exonic	Eucgr.A01732	nonsynonymous SNV	Eucgr.A01732:Eucgr.A01732.1:exon1:c.T239A:p.L80H	LOC104439874	cysteine-rich repeat secretory protein 38
Chr01	32172808	32172808	A	G	exonic	Eucgr.A01732	nonsynonymous SNV	Eucgr.A01732:Eucgr.A01732.1:exon1:c.A271G:p.K91E	LOC104439874	cysteine-rich repeat secretory protein 38
Chr01	32173572	32173572	G	A	exonic	Eucgr.A01732	nonsynonymous SNV	Eucgr.A01732:Eucgr.A01732.1:exon2:c.G509A:p.G170D	LOC104439874	cysteine-rich repeat secretory protein 38
Chr01	32173614	32173614	A	C	exonic	Eucgr.A01732	nonsynonymous SNV	Eucgr.A01732:Eucgr.A01732.1:exon2:c.A551C:p.Y184S	LOC104439874	cysteine-rich repeat secretory protein 38
Chr01	32173635	32173635	C	T	exonic	Eucgr.A01732	nonsynonymous SNV	Eucgr.A01732:Eucgr.A01732.1:exon2:c.C572T:p.A191V	LOC104439874	cysteine-rich repeat secretory protein 38
Chr01	29357550	29357550	G	C	exonic	Eucgr.A01428	nonsynonymous SNV	Eucgr.A01428:Eucgr.A01428.2:exon2:c.G112C:p.E38Q,Eucgr.A01428:Eucgr.A01428.1:exon4:c.G220C:p.E74Q	LOC104437478	cytochrome b5
Chr01	29357633	29357633	C	A	exonic	Eucgr.A01428	nonsynonymous SNV	Eucgr.A01428:Eucgr.A01428.2:exon2:c.C195A:p.H65Q,Eucgr.A01428:Eucgr.A01428.1:exon4:c.C303A:p.H101Q	LOC104437478	cytochrome b5
Chr01	30801848	30801848	A	G	exonic	Eucgr.A01061	nonsynonymous SNV	Eucgr.A01061:Eucgr.A01061.1:exon1:c.A58G:p.I20V	LOC104434844	cytochrome b561 and DOMON domain-containing protein At5g35735
Chr01	30801884	30801884	C	T	exonic	Eucgr.A01061	stopgain	Eucgr.A01061:Eucgr.A01061.1:exon1:c.C94T:p.R32X	LOC104434844	cytochrome b561 and DOMON domain-containing protein At5g35735
Chr01	30802082	30802082	G	A	exonic	Eucgr.A01061	nonsynonymous SNV	Eucgr.A01061:Eucgr.A01061.1:exon1:c.G292A:p.D98N	LOC104434844	cytochrome b561 and DOMON domain-containing protein At5g35735
Chr01	30803071	30803071	C	G	exonic	Eucgr.A01061	nonsynonymous SNV	Eucgr.A01061:Eucgr.A01061.1:exon3:c.C1039G:p.P347A	LOC104434844	cytochrome b561 and DOMON domain-containing protein At5g35735
Chr01	30803116	30803116	G	A	exonic	Eucgr.A01061	nonsynonymous SNV	Eucgr.A01061:Eucgr.A01061.1:exon3:c.G1084A:p.A362T	LOC104434844	cytochrome b561 and DOMON domain-containing protein At5g35735
Chr01	17184208	17184208	A	C	exonic	Eucgr.A00523	nonsynonymous SNV	Eucgr.A00523:Eucgr.A00523.1:exon1:c.A105C:p.R35S	LOC104421363	cytochrome P450 716B1
Chr01	17184262	17184262	A	C	exonic	Eucgr.A00523	nonsynonymous SNV	Eucgr.A00523:Eucgr.A00523.1:exon1:c.A159C:p.E53D	LOC104421363	cytochrome P450 716B1
Chr01	17184539	17184539	G	A	exonic	Eucgr.A00523	nonsynonymous SNV	Eucgr.A00523:Eucgr.A00523.1:exon1:c.G436A:p.G146R	LOC104421363	cytochrome P450 716B1
Chr01	17184554	17184554	A	G	exonic	Eucgr.A00523	nonsynonymous SNV	Eucgr.A00523:Eucgr.A00523.1:exon1:c.A451G:p.M151V	LOC104421363	cytochrome P450 716B1
Chr01	17186597	17186597	C	G	exonic	Eucgr.A00523	nonsynonymous SNV	Eucgr.A00523:Eucgr.A00523.1:exon2:c.C872G:p.T291S	LOC104421363	cytochrome P450 716B1
Chr01	37194693	37194693	C	T	exonic	Eucgr.A02188	nonsynonymous SNV	Eucgr.A02188:Eucgr.A02188.1:exon2:c.G760A:p.A254T	LOC104443731	cytochrome P450 98A2
Chr01	37223487	37223487	C	T	exonic	Eucgr.A02190	nonsynonymous SNV	Eucgr.A02190:Eucgr.A02190.2:exon1:c.G328A:p.A110T,Eucgr.A02190:Eucgr.A02190.1:exon2:c.G760A:p.A254T	LOC104443755	cytochrome P450 98A2
Chr01	37225405	37225405	T	G	exonic	Eucgr.A02190	nonsynonymous SNV	Eucgr.A02190:Eucgr.A02190.1:exon1:c.A484C:p.N162H	LOC104443755	cytochrome P450 98A2
Chr01	92934	92934	C	T	exonic	Eucgr.A00214	nonsynonymous SNV	Eucgr.A00214:Eucgr.A00214.1:exon2:c.G364A:p.A122T,Eucgr.A00214:Eucgr.A00214.2:exon2:c.G364A:p.A122T	LOC104442857	DEAD-box ATP-dependent RNA helicase 28
Chr01	92960	92960	A	G	exonic	Eucgr.A00214	nonsynonymous SNV	Eucgr.A00214:Eucgr.A00214.1:exon2:c.T338C:p.V113A,Eucgr.A00214:Eucgr.A00214.2:exon2:c.T338C:p.V113A	LOC104442857	DEAD-box ATP-dependent RNA helicase 28
Chr01	93141	93141	C	T	exonic	Eucgr.A00214	nonsynonymous SNV	Eucgr.A00214:Eucgr.A00214.1:exon1:c.G266A:p.S89N,Eucgr.A00214:Eucgr.A00214.2:exon1:c.G266A:p.S89N	LOC104442857	DEAD-box ATP-dependent RNA helicase 28
Chr01	93142	93142	T	C	exonic	Eucgr.A00214	nonsynonymous SNV	Eucgr.A00214:Eucgr.A00214.1:exon1:c.A265G:p.S89G,Eucgr.A00214:Eucgr.A00214.2:exon1:c.A265G:p.S89G	LOC104442857	DEAD-box ATP-dependent RNA helicase 28
Chr01	43329089	43329089	C	T	exonic	Eucgr.A02818	nonsynonymous SNV	Eucgr.A02818:Eucgr.A02818.1:exon1:c.C31T:p.P11S	LOC104449076	dehydration-responsive element-binding protein 1B
Chr01	43329099	43329099	G	A	exonic	Eucgr.A02818	nonsynonymous SNV	Eucgr.A02818:Eucgr.A02818.1:exon1:c.G41A:p.C14Y	LOC104449076	dehydration-responsive element-binding protein 1B
Chr01	43429680	43429680	A	G	exonic	Eucgr.A02832	nonsynonymous SNV	Eucgr.A02832:Eucgr.A02832.1:exon1:c.A508G:p.K170E	LOC104449181	dehydration-responsive element-binding protein 1B
Chr01	43352276	43352276	A	C	exonic	Eucgr.A02820	nonsynonymous SNV	Eucgr.A02820:Eucgr.A02820.1:exon1:c.A409C:p.K137Q	LOC104449110	dehydration-responsive element-binding protein 1D
Chr01	43352317	43352317	C	A	exonic	Eucgr.A02820	nonsynonymous SNV	Eucgr.A02820:Eucgr.A02820.1:exon1:c.C450A:p.D150E	LOC104449110	dehydration-responsive element-binding protein 1D
Chr01	43352343	43352343	T	C	exonic	Eucgr.A02820	nonsynonymous SNV	Eucgr.A02820:Eucgr.A02820.1:exon1:c.T476C:p.M159T	LOC104449110	dehydration-responsive element-binding protein 1D
Chr01	39829044	39829044	A	G	exonic	Eucgr.A02449	nonsynonymous SNV	Eucgr.A02449:Eucgr.A02449.1:exon1:c.A52G:p.S18G	LOC104445836	delta(12)-fatty-acid desaturase FAD2
Chr01	39829671	39829671	A	G	exonic	Eucgr.A02449	nonsynonymous SNV	Eucgr.A02449:Eucgr.A02449.1:exon1:c.A679G:p.I227V	LOC104445836	delta(12)-fatty-acid desaturase FAD2
Chr01	39829845	39829845	T	A	exonic	Eucgr.A02449	nonsynonymous SNV	Eucgr.A02449:Eucgr.A02449.1:exon1:c.T853A:p.S285T	LOC104445836	delta(12)-fatty-acid desaturase FAD2
Chr01	39830029	39830029	T	A	exonic	Eucgr.A02449	nonsynonymous SNV	Eucgr.A02449:Eucgr.A02449.1:exon1:c.T1037A:p.F346Y	LOC104445836	delta(12)-fatty-acid desaturase FAD2
Chr01	35790308	35790308	T	G	exonic	Eucgr.A02036	nonsynonymous SNV	Eucgr.A02036:Eucgr.A02036.3:exon5:c.A2501C:p.Y834S,Eucgr.A02036:Eucgr.A02036.2:exon13:c.A3332C:p.Y1111S,Eucgr.A02036:Eucgr.A02036.1:exon14:c.A3593C:p.Y1198S	LOC104442350	DExH-box ATP-dependent RNA helicase DExH6
Chr01	35790338	35790338	T	G	exonic	Eucgr.A02036	nonsynonymous SNV	Eucgr.A02036:Eucgr.A02036.3:exon5:c.A2471C:p.Y824S,Eucgr.A02036:Eucgr.A02036.2:exon13:c.A3302C:p.Y1101S,Eucgr.A02036:Eucgr.A02036.1:exon14:c.A3563C:p.Y1188S	LOC104442350	DExH-box ATP-dependent RNA helicase DExH6
Chr01	32744274	32744274	G	C	exonic	Eucgr.A01773	nonsynonymous SNV	Eucgr.A01773:Eucgr.A01773.1:exon5:c.G482C:p.R161P	LOC104440242	diacylglycerol kinase 5
Chr01	32746734	32746734	A	G	exonic	Eucgr.A01773	nonsynonymous SNV	Eucgr.A01773:Eucgr.A01773.1:exon10:c.A901G:p.N301D	LOC104440242	diacylglycerol kinase 5
Chr01	32747859	32747859	A	G	exonic	Eucgr.A01773	nonsynonymous SNV	Eucgr.A01773:Eucgr.A01773.1:exon13:c.A1312G:p.I438V	LOC104440242	diacylglycerol kinase 5
Chr01	38531935	38531935	C	A	exonic	Eucgr.A02310	nonsynonymous SNV	Eucgr.A02310:Eucgr.A02310.1:exon3:c.C334A:p.Q112K,Eucgr.A02310:Eucgr.A02310.2:exon3:c.C157A:p.Q53K,Eucgr.A02310:Eucgr.A02310.3:exon3:c.C157A:p.Q53K	LOC104444719	DNA helicase INO80
Chr01	38532907	38532907	A	G	exonic	Eucgr.A02310	nonsynonymous SNV	Eucgr.A02310:Eucgr.A02310.1:exon5:c.A1060G:p.I354V,Eucgr.A02310:Eucgr.A02310.2:exon5:c.A883G:p.I295V,Eucgr.A02310:Eucgr.A02310.3:exon5:c.A883G:p.I295V	LOC104444719	DNA helicase INO80
Chr01	38541985	38541985	T	C	exonic	Eucgr.A02310	nonsynonymous SNV	Eucgr.A02310:Eucgr.A02310.1:exon16:c.T3292C:p.F1098L,Eucgr.A02310:Eucgr.A02310.2:exon16:c.T3094C:p.F1032L,Eucgr.A02310:Eucgr.A02310.3:exon16:c.T3094C:p.F1032L	LOC104444719	DNA helicase INO80
Chr01	38545937	38545937	A	C	exonic	Eucgr.A02310	nonsynonymous SNV	Eucgr.A02310:Eucgr.A02310.1:exon23:c.A4442C:p.Y1481S,Eucgr.A02310:Eucgr.A02310.2:exon23:c.A4244C:p.Y1415S,Eucgr.A02310:Eucgr.A02310.3:exon23:c.A4244C:p.Y1415S	LOC104444719	DNA helicase INO80
Chr01	2607424	2607424	G	A	exonic	Eucgr.A00023	nonsynonymous SNV	Eucgr.A00023:Eucgr.A00023.1:exon4:c.G304A:p.G102R	LOC104445264	DNA-directed RNA polymerases II, IV and V subunit 8B
Chr01	2607425	2607425	G	A	exonic	Eucgr.A00023	nonsynonymous SNV	Eucgr.A00023:Eucgr.A00023.1:exon4:c.G305A:p.G102E	LOC104445264	DNA-directed RNA polymerases II, IV and V subunit 8B
Chr01	2607454	2607454	G	C	exonic	Eucgr.A00023	nonsynonymous SNV	Eucgr.A00023:Eucgr.A00023.1:exon4:c.G334C:p.V112L	LOC104445264	DNA-directed RNA polymerases II, IV and V subunit 8B
Chr01	19929717	19929717	C	G	exonic	Eucgr.B02802	nonsynonymous SNV	Eucgr.B02802:Eucgr.B02802.2:exon3:c.C838G:p.L280V,Eucgr.B02802:Eucgr.B02802.1:exon4:c.C865G:p.L289V	LOC104433137	dnaJ homolog subfamily B member 1
Chr01	29270253	29270253	C	A	exonic	Eucgr.A01441	nonsynonymous SNV	Eucgr.A01441:Eucgr.A01441.1:exon2:c.C93A:p.D31E	LOC104437605	dof zinc finger protein DOF1.8
Chr01	25767262	25767262	G	A	exonic	Eucgr.A01658	nonsynonymous SNV	Eucgr.A01658:Eucgr.A01658.1:exon2:c.C124T:p.L42F	LOC104439361	dual specificity phosphatase Cdc25
Chr01	25767409	25767409	C	T	exonic	Eucgr.A01658	nonsynonymous SNV	Eucgr.A01658:Eucgr.A01658.1:exon1:c.G73A:p.V25I	LOC104439361	dual specificity phosphatase Cdc25
Chr01	22249530	22249530	G	T	exonic	Eucgr.A01266	nonsynonymous SNV	Eucgr.A01266:Eucgr.A01266.1:exon6:c.G3257T:p.R1086I	LOC104436566	E3 ubiquitin-protein ligase PRT6
Chr01	22249536	22249536	G	A	exonic	Eucgr.A01266	nonsynonymous SNV	Eucgr.A01266:Eucgr.A01266.1:exon6:c.G3263A:p.G1088E	LOC104436566	E3 ubiquitin-protein ligase PRT6
Chr01	22249545	22249545	T	C	exonic	Eucgr.A01266	nonsynonymous SNV	Eucgr.A01266:Eucgr.A01266.1:exon6:c.T3272C:p.M1091T	LOC104436566	E3 ubiquitin-protein ligase PRT6
Chr01	22251136	22251136	A	T	exonic	Eucgr.A01266	nonsynonymous SNV	Eucgr.A01266:Eucgr.A01266.1:exon8:c.A4235T:p.D1412V	LOC104436566	E3 ubiquitin-protein ligase PRT6
Chr01	22255657	22255657	A	G	exonic	Eucgr.A01266	nonsynonymous SNV	Eucgr.A01266:Eucgr.A01266.1:exon10:c.A4711G:p.K1571E	LOC104436566	E3 ubiquitin-protein ligase PRT6
Chr01	22255981	22255981	T	C	exonic	Eucgr.A01266	nonsynonymous SNV	Eucgr.A01266:Eucgr.A01266.1:exon10:c.T5035C:p.S1679P	LOC104436566	E3 ubiquitin-protein ligase PRT6
Chr01	22257075	22257075	A	G	exonic	Eucgr.A01266	nonsynonymous SNV	Eucgr.A01266:Eucgr.A01266.1:exon11:c.A5087G:p.E1696G	LOC104436566	E3 ubiquitin-protein ligase PRT6
Chr01	22257899	22257899	A	G	exonic	Eucgr.A01266	nonsynonymous SNV	Eucgr.A01266:Eucgr.A01266.1:exon12:c.A5762G:p.Y1921C	LOC104436566	E3 ubiquitin-protein ligase PRT6
Chr01	22262968	22262968	A	T	exonic	Eucgr.A01266	nonsynonymous SNV	Eucgr.A01266:Eucgr.A01266.1:exon16:c.A6068T:p.Y2023F	LOC104436566	E3 ubiquitin-protein ligase PRT6
Chr01	40977195	40977195	A	T	exonic	Eucgr.A02580	nonsynonymous SNV	Eucgr.A02580:Eucgr.A02580.1:exon1:c.T1210A:p.S404T	LOC104415026	E3 ubiquitin-protein ligase PUB22
Chr01	40977467	40977467	T	C	exonic	Eucgr.A02580	nonsynonymous SNV	Eucgr.A02580:Eucgr.A02580.1:exon1:c.A938G:p.E313G	LOC104415026	E3 ubiquitin-protein ligase PUB22
Chr01	40977614	40977614	C	T	exonic	Eucgr.A02580	nonsynonymous SNV	Eucgr.A02580:Eucgr.A02580.1:exon1:c.G791A:p.R264Q	LOC104415026	E3 ubiquitin-protein ligase PUB22
Chr01	40977623	40977623	A	C	exonic	Eucgr.A02580	nonsynonymous SNV	Eucgr.A02580:Eucgr.A02580.1:exon1:c.T782G:p.L261R	LOC104415026	E3 ubiquitin-protein ligase PUB22
Chr01	40977787	40977787	C	A	exonic	Eucgr.A02580	nonsynonymous SNV	Eucgr.A02580:Eucgr.A02580.1:exon1:c.G618T:p.R206S	LOC104415026	E3 ubiquitin-protein ligase PUB22
Chr01	41013446	41013446	C	T	exonic	Eucgr.A02582	nonsynonymous SNV	Eucgr.A02582:Eucgr.A02582.1:exon1:c.G970A:p.E324K	LOC104446962	E3 ubiquitin-protein ligase PUB22
Chr01	41013713	41013713	G	T	exonic	Eucgr.A02582	nonsynonymous SNV	Eucgr.A02582:Eucgr.A02582.1:exon1:c.C703A:p.Q235K	LOC104446962	E3 ubiquitin-protein ligase PUB22
Chr01	41014067	41014067	T	G	exonic	Eucgr.A02582	nonsynonymous SNV	Eucgr.A02582:Eucgr.A02582.1:exon1:c.A349C:p.K117Q	LOC104446962	E3 ubiquitin-protein ligase PUB22
Chr01	41014136	41014136	T	C	exonic	Eucgr.A02582	nonsynonymous SNV	Eucgr.A02582:Eucgr.A02582.1:exon1:c.A280G:p.I94V	LOC104446962	E3 ubiquitin-protein ligase PUB22
Chr01	33103973	33103973	G	C	exonic	Eucgr.A01812	nonsynonymous SNV	Eucgr.A01812:Eucgr.A01812.1:exon1:c.C15G:p.H5Q	LOC104440652	E3 ubiquitin-protein ligase RMA1H1
Chr01	24473360	24473360	G	C	exonic	Eucgr.A01178	nonsynonymous SNV	Eucgr.A01178:Eucgr.A01178.1:exon4:c.G797C:p.C266S,Eucgr.A01178:Eucgr.A01178.2:exon4:c.G797C:p.C266S,Eucgr.A01178:Eucgr.A01178.3:exon4:c.G797C:p.C266S	LOC104435823	E3 ubiquitin-protein ligase UPL4
Chr01	2614285	2614285	G	T	exonic	Eucgr.A00021	nonsynonymous SNV	Eucgr.A00021:Eucgr.A00021.1:exon1:c.C145A:p.L49M	LOC104444468	endochitinase EP3
Chr01	2614350	2614350	A	G	exonic	Eucgr.A00021	nonsynonymous SNV	Eucgr.A00021:Eucgr.A00021.1:exon1:c.T80C:p.I27T	LOC104444468	endochitinase EP3
Chr01	2629661	2629661	G	A	exonic	Eucgr.A00020	nonsynonymous SNV	Eucgr.A00020:Eucgr.A00020.1:exon1:c.C35T:p.T12I	LOC104443583	endochitinase EP3
Chr01	6453722	6453722	C	A	exonic	Eucgr.A00393	nonsynonymous SNV	Eucgr.A00393:Eucgr.A00393.1:exon5:c.G1604T:p.W535L	LOC104452289	endoglucanase 12
Chr01	6455321	6455321	T	C	exonic	Eucgr.A00393	nonsynonymous SNV	Eucgr.A00393:Eucgr.A00393.1:exon2:c.A407G:p.N136S	LOC104452289	endoglucanase 12
Chr01	6455563	6455563	C	T	exonic	Eucgr.A00393	nonsynonymous SNV	Eucgr.A00393:Eucgr.A00393.1:exon1:c.G283A:p.V95I	LOC104452289	endoglucanase 12
Chr01	6455655	6455655	T	C	exonic	Eucgr.A00393	nonsynonymous SNV	Eucgr.A00393:Eucgr.A00393.1:exon1:c.A191G:p.Y64C	LOC104452289	endoglucanase 12
Chr01	6455835	6455835	C	A	exonic	Eucgr.A00393	nonsynonymous SNV	Eucgr.A00393:Eucgr.A00393.1:exon1:c.G11T:p.R4M	LOC104452289	endoglucanase 12
Chr01	44688192	44688192	T	C	exonic	Eucgr.A02967	nonsynonymous SNV	Eucgr.A02967:Eucgr.A02967.1:exon2:c.T122C:p.V41A	LOC104450388	ER lumen protein-retaining receptor
Chr01	44688244	44688244	C	G	exonic	Eucgr.A02967	nonsynonymous SNV	Eucgr.A02967:Eucgr.A02967.1:exon2:c.C174G:p.F58L	LOC104450388	ER lumen protein-retaining receptor
Chr01	44688377	44688377	C	T	exonic	Eucgr.A02967	nonsynonymous SNV	Eucgr.A02967:Eucgr.A02967.1:exon2:c.C307T:p.P103S	LOC104450388	ER lumen protein-retaining receptor
Chr01	44688419	44688419	G	T	exonic	Eucgr.A02967	nonsynonymous SNV	Eucgr.A02967:Eucgr.A02967.1:exon2:c.G349T:p.V117L	LOC104450388	ER lumen protein-retaining receptor
Chr01	44348692	44348692	T	C	exonic	Eucgr.A02924	nonsynonymous SNV	Eucgr.A02924:Eucgr.A02924.1:exon1:c.T91C:p.S31P	LOC104415706	ethylene-responsive transcription factor 2
Chr01	43313860	43313860	A	G	exonic	Eucgr.A02817	nonsynonymous SNV	Eucgr.A02817:Eucgr.A02817.1:exon1:c.A188G:p.D63G	LOC104415512	ethylene-responsive transcription factor ERF027
Chr01	43313863	43313863	G	C	exonic	Eucgr.A02817	nonsynonymous SNV	Eucgr.A02817:Eucgr.A02817.1:exon1:c.G191C:p.R64P	LOC104415512	ethylene-responsive transcription factor ERF027
Chr01	43314034	43314034	A	C	exonic	Eucgr.A02817	nonsynonymous SNV	Eucgr.A02817:Eucgr.A02817.1:exon1:c.A362C:p.N121T	LOC104415512	ethylene-responsive transcription factor ERF027
Chr01	43314117	43314117	G	A	exonic	Eucgr.A02817	nonsynonymous SNV	Eucgr.A02817:Eucgr.A02817.1:exon1:c.G445A:p.V149I	LOC104415512	ethylene-responsive transcription factor ERF027
Chr01	43314145	43314145	T	C	exonic	Eucgr.A02817	nonsynonymous SNV	Eucgr.A02817:Eucgr.A02817.1:exon1:c.T473C:p.V158A	LOC104415512	ethylene-responsive transcription factor ERF027
Chr01	43314381	43314381	A	G	exonic	Eucgr.A02817	nonsynonymous SNV	Eucgr.A02817:Eucgr.A02817.1:exon1:c.A709G:p.N237D	LOC104415512	ethylene-responsive transcription factor ERF027
Chr01	40374023	40374023	G	T	exonic	Eucgr.A02510	nonsynonymous SNV	Eucgr.A02510:Eucgr.A02510.3:exon2:c.C2041A:p.L681I,Eucgr.A02510:Eucgr.A02510.1:exon4:c.C2242A:p.L748I	LOC104446361	eukaryotic translation initiation factor 3 subunit C
Chr01	40374182	40374182	C	G	exonic	Eucgr.A02510	nonsynonymous SNV	Eucgr.A02510:Eucgr.A02510.3:exon2:c.G1882C:p.V628L,Eucgr.A02510:Eucgr.A02510.1:exon4:c.G2083C:p.V695L	LOC104446361	eukaryotic translation initiation factor 3 subunit C
Chr01	40375031	40375031	C	T	exonic	Eucgr.A02510	nonsynonymous SNV	Eucgr.A02510:Eucgr.A02510.3:exon1:c.G1318A:p.A440T	LOC104446361	eukaryotic translation initiation factor 3 subunit C
Chr01	40375126	40375126	G	T	exonic	Eucgr.A02510	nonsynonymous SNV	Eucgr.A02510:Eucgr.A02510.3:exon1:c.C1223A:p.P408Q	LOC104446361	eukaryotic translation initiation factor 3 subunit C
Chr01	40375157	40375157	C	T	exonic	Eucgr.A02510	nonsynonymous SNV	Eucgr.A02510:Eucgr.A02510.3:exon1:c.G1192A:p.A398T	LOC104446361	eukaryotic translation initiation factor 3 subunit C
Chr01	40380348	40380348	T	G	exonic	Eucgr.A02510	nonsynonymous SNV	Eucgr.A02510:Eucgr.A02510.2:exon4:c.A1806C:p.E602D	LOC104446361	eukaryotic translation initiation factor 3 subunit C
Chr01	40381109	40381109	A	T	exonic	Eucgr.A02510	nonsynonymous SNV	Eucgr.A02510:Eucgr.A02510.1:exon3:c.T1462A:p.L488M,Eucgr.A02510:Eucgr.A02510.2:exon3:c.T1462A:p.L488M	LOC104446361	eukaryotic translation initiation factor 3 subunit C
Chr01	40381319	40381319	C	T	exonic	Eucgr.A02510	nonsynonymous SNV	Eucgr.A02510:Eucgr.A02510.1:exon3:c.G1252A:p.V418M,Eucgr.A02510:Eucgr.A02510.2:exon3:c.G1252A:p.V418M	LOC104446361	eukaryotic translation initiation factor 3 subunit C
Chr01	40381391	40381391	A	T	exonic	Eucgr.A02510	nonsynonymous SNV	Eucgr.A02510:Eucgr.A02510.1:exon3:c.T1180A:p.L394M,Eucgr.A02510:Eucgr.A02510.2:exon3:c.T1180A:p.L394M	LOC104446361	eukaryotic translation initiation factor 3 subunit C
Chr01	40382514	40382514	A	C	exonic	Eucgr.A02510	nonsynonymous SNV	Eucgr.A02510:Eucgr.A02510.1:exon3:c.T57G:p.D19E,Eucgr.A02510:Eucgr.A02510.2:exon3:c.T57G:p.D19E	LOC104446361	eukaryotic translation initiation factor 3 subunit C
Chr01	38494065	38494065	C	T	exonic	Eucgr.A02306	nonsynonymous SNV	Eucgr.A02306:Eucgr.A02306.1:exon5:c.G892A:p.D298N,Eucgr.A02306:Eucgr.A02306.2:exon5:c.G892A:p.D298N	LOC104444702	eukaryotic translation initiation factor 3 subunit E
Chr01	36476017	36476017	A	G	exonic	Eucgr.A02106	nonsynonymous SNV	Eucgr.A02106:Eucgr.A02106.1:exon1:c.A128G:p.H43R,Eucgr.A02106:Eucgr.A02106.2:exon1:c.A128G:p.H43R	LOC104442972	eukaryotic translation initiation factor NCBP
Chr01	36198285	36198285	G	A	exonic	Eucgr.A02072	nonsynonymous SNV	Eucgr.A02072:Eucgr.A02072.1:exon1:c.G17A:p.G6D,Eucgr.A02072:Eucgr.A02072.2:exon1:c.G17A:p.G6D	LOC104442612	extensin
Chr01	36198647	36198647	G	A	exonic	Eucgr.A02072	nonsynonymous SNV	Eucgr.A02072:Eucgr.A02072.1:exon1:c.G379A:p.A127T,Eucgr.A02072:Eucgr.A02072.2:exon1:c.G379A:p.A127T	LOC104442612	extensin
Chr01	23371096	23371096	T	C	exonic	Eucgr.A01227	nonsynonymous SNV	Eucgr.A01227:Eucgr.A01227.1:exon3:c.A1003G:p.T335A	LOC104436302	F-box protein At2g39490
Chr01	23371274	23371274	T	A	exonic	Eucgr.A01227	nonsynonymous SNV	Eucgr.A01227:Eucgr.A01227.1:exon2:c.A955T:p.I319F	LOC104436302	F-box protein At2g39490
Chr01	23371733	23371733	G	T	exonic	Eucgr.A01227	nonsynonymous SNV	Eucgr.A01227:Eucgr.A01227.1:exon1:c.C580A:p.L194M	LOC104436302	F-box protein At2g39490
Chr01	23371768	23371768	A	G	exonic	Eucgr.A01227	nonsynonymous SNV	Eucgr.A01227:Eucgr.A01227.1:exon1:c.T545C:p.I182T	LOC104436302	F-box protein At2g39490
Chr01	23371891	23371891	G	A	exonic	Eucgr.A01227	nonsynonymous SNV	Eucgr.A01227:Eucgr.A01227.1:exon1:c.C422T:p.T141I	LOC104436302	F-box protein At2g39490
Chr01	23371944	23371944	A	C	exonic	Eucgr.A01227	nonsynonymous SNV	Eucgr.A01227:Eucgr.A01227.1:exon1:c.T369G:p.H123Q	LOC104436302	F-box protein At2g39490
Chr01	23372029	23372029	A	G	exonic	Eucgr.A01227	nonsynonymous SNV	Eucgr.A01227:Eucgr.A01227.1:exon1:c.T284C:p.V95A	LOC104436302	F-box protein At2g39490
Chr01	23348161	23348161	A	G	exonic	Eucgr.A01228	nonsynonymous SNV	Eucgr.A01228:Eucgr.A01228.1:exon3:c.T1145C:p.L382S	LOC104436311	F-box protein At2g39490-like
Chr01	43253466	43253466	T	C	exonic	Eucgr.A02810	nonsynonymous SNV	Eucgr.A02810:Eucgr.A02810.1:exon1:c.T52C:p.S18P	LOC104449046	F-box protein PP2-A13
Chr01	43253647	43253647	G	A	exonic	Eucgr.A02810	nonsynonymous SNV	Eucgr.A02810:Eucgr.A02810.1:exon1:c.G233A:p.R78H	LOC104449046	F-box protein PP2-A13
Chr01	43253736	43253736	G	A	exonic	Eucgr.A02810	nonsynonymous SNV	Eucgr.A02810:Eucgr.A02810.1:exon1:c.G322A:p.E108K	LOC104449046	F-box protein PP2-A13
Chr01	43255921	43255921	C	T	exonic	Eucgr.A02810	nonsynonymous SNV	Eucgr.A02810:Eucgr.A02810.1:exon3:c.C689T:p.P230L	LOC104449046	F-box protein PP2-A13
Chr01	43255932	43255932	G	A	exonic	Eucgr.A02810	nonsynonymous SNV	Eucgr.A02810:Eucgr.A02810.1:exon3:c.G700A:p.V234I	LOC104449046	F-box protein PP2-A13
Chr01	28592718	28592718	G	T	exonic	Eucgr.A01498	nonsynonymous SNV	Eucgr.A01498:Eucgr.A01498.1:exon2:c.C1265A:p.T422K	LOC104438061	F-box/LRR-repeat protein At1g67190
Chr01	40721570	40721570	G	A	exonic	Eucgr.A02551	nonsynonymous SNV	Eucgr.A02551:Eucgr.A02551.1:exon1:c.G1192A:p.D398N,Eucgr.A02551:Eucgr.A02551.2:exon1:c.G1192A:p.D398N,Eucgr.A02551:Eucgr.A02551.3:exon1:c.G1192A:p.D398N,Eucgr.A02551:Eucgr.A02551.4:exon1:c.G1192A:p.D398N	LOC104446682	fasciclin-like arabinogalactan protein 16
Chr01	37891285	37891285	G	A	exonic	Eucgr.A02249	nonsynonymous SNV	Eucgr.A02249:Eucgr.A02249.1:exon32:c.G4732A:p.E1578K,Eucgr.A02249:Eucgr.A02249.2:exon32:c.G4729A:p.E1577K	LOC104444178	ferredoxin-dependent glutamate synthase, chloroplastic
Chr01	1890829	1890829	C	G	exonic	Eucgr.A00103	nonsynonymous SNV	Eucgr.A00103:Eucgr.A00103.1:exon5:c.G2473C:p.A825P,Eucgr.A00103:Eucgr.A00103.2:exon5:c.G2473C:p.A825P	LOC104435742	flowering time control protein FPA
Chr01	1891216	1891216	A	C	exonic	Eucgr.A00103	nonsynonymous SNV	Eucgr.A00103:Eucgr.A00103.1:exon5:c.T2086G:p.S696A,Eucgr.A00103:Eucgr.A00103.2:exon5:c.T2086G:p.S696A	LOC104435742	flowering time control protein FPA
Chr01	38364460	38364460	G	A	exonic	Eucgr.A02294	nonsynonymous SNV	Eucgr.A02294:Eucgr.A02294.1:exon13:c.G1364A:p.R455H	LOC104444539	folylpolyglutamate synthase
Chr01	38365410	38365410	G	C	exonic	Eucgr.A02294	nonsynonymous SNV	Eucgr.A02294:Eucgr.A02294.1:exon15:c.G1597C:p.V533L	LOC104444539	folylpolyglutamate synthase
Chr01	38365425	38365425	G	A	exonic	Eucgr.A02294	nonsynonymous SNV	Eucgr.A02294:Eucgr.A02294.1:exon15:c.G1612A:p.V538I	LOC104444539	folylpolyglutamate synthase
Chr01	27866928	27866928	G	C	exonic	Eucgr.A01538	nonsynonymous SNV	Eucgr.A01538:Eucgr.A01538.1:exon3:c.G721C:p.E241Q,Eucgr.A01538:Eucgr.A01538.2:exon3:c.G721C:p.E241Q	LOC104438376	fructose-bisphosphate aldolase 6, cytosolic
Chr01	39726118	39726118	C	T	exonic	Eucgr.A02437	nonsynonymous SNV	Eucgr.A02437:Eucgr.A02437.1:exon2:c.G472A:p.V158I	LOC104445729	FT-interacting protein 1
Chr01	39726129	39726129	A	G	exonic	Eucgr.A02437	nonsynonymous SNV	Eucgr.A02437:Eucgr.A02437.1:exon2:c.T461C:p.V154A	LOC104445729	FT-interacting protein 1
Chr01	32472613	32472613	T	A	exonic	Eucgr.A01757	nonsynonymous SNV	Eucgr.A01757:Eucgr.A01757.1:exon1:c.T2078A:p.F693Y,Eucgr.A01757:Eucgr.A01757.2:exon1:c.T2078A:p.F693Y	LOC104440137	G-type lectin S-receptor-like serine/threonine-protein kinase At2g19130
Chr01	32472705	32472705	G	A	exonic	Eucgr.A01757	nonsynonymous SNV	Eucgr.A01757:Eucgr.A01757.1:exon1:c.G2170A:p.D724N,Eucgr.A01757:Eucgr.A01757.2:exon1:c.G2170A:p.D724N	LOC104440137	G-type lectin S-receptor-like serine/threonine-protein kinase At2g19130
Chr01	38053261	38053261	A	G	exonic	Eucgr.A02266	nonsynonymous SNV	Eucgr.A02266:Eucgr.A02266.1:exon3:c.A618G:p.I206M	LOC104444319	ganglioside-induced differentiation-associated protein 2
Chr01	36317006	36317006	C	G	exonic	Eucgr.A02086	nonsynonymous SNV	Eucgr.A02086:Eucgr.A02086.1:exon2:c.G424C:p.E142Q	LOC104442789	GATA transcription factor 2
Chr01	36317671	36317671	A	C	exonic	Eucgr.A02086	nonsynonymous SNV	Eucgr.A02086:Eucgr.A02086.1:exon1:c.T86G:p.F29C	LOC104442789	GATA transcription factor 2
Chr01	36289306	36289306	T	A	exonic	Eucgr.A02083	nonsynonymous SNV	Eucgr.A02083:Eucgr.A02083.2:exon8:c.T608A:p.L203H,Eucgr.A02083:Eucgr.A02083.1:exon9:c.T869A:p.L290H	LOC104442756	general negative regulator of transcription subunit 3
Chr01	36289954	36289954	C	T	exonic	Eucgr.A02083	nonsynonymous SNV	Eucgr.A02083:Eucgr.A02083.2:exon8:c.C1256T:p.A419V,Eucgr.A02083:Eucgr.A02083.1:exon9:c.C1517T:p.A506V	LOC104442756	general negative regulator of transcription subunit 3
Chr01	31174574	31174574	T	C	exonic	Eucgr.A01095	nonsynonymous SNV	Eucgr.A01095:Eucgr.A01095.1:exon2:c.A434G:p.H145R,Eucgr.A01095:Eucgr.A01095.2:exon2:c.A425G:p.H142R	LOC104435040	glucan endo-1,3-beta-glucosidase 12
Chr01	31174622	31174622	C	T	exonic	Eucgr.A01095	nonsynonymous SNV	Eucgr.A01095:Eucgr.A01095.1:exon2:c.G386A:p.R129K,Eucgr.A01095:Eucgr.A01095.2:exon2:c.G377A:p.R126K	LOC104435040	glucan endo-1,3-beta-glucosidase 12
Chr01	31174686	31174686	T	C	exonic	Eucgr.A01095	nonsynonymous SNV	Eucgr.A01095:Eucgr.A01095.1:exon2:c.A322G:p.T108A,Eucgr.A01095:Eucgr.A01095.2:exon2:c.A313G:p.T105A	LOC104435040	glucan endo-1,3-beta-glucosidase 12
Chr01	36307637	36307637	G	A	exonic	Eucgr.A02084	nonsynonymous SNV	Eucgr.A02084:Eucgr.A02084.1:exon2:c.G688A:p.V230M	LOC104442778	glucan endo-1,3-beta-glucosidase 8
Chr01	44434314	44434314	G	C	exonic	Eucgr.A02935	nonsynonymous SNV	Eucgr.A02935:Eucgr.A02935.1:exon9:c.C1080G:p.D360E	LOC104450051	glutamate dehydrogenase 2
Chr01	44435948	44435948	C	A	exonic	Eucgr.A02935	nonsynonymous SNV	Eucgr.A02935:Eucgr.A02935.1:exon3:c.G439T:p.A147S	LOC104450051	glutamate dehydrogenase 2
Chr01	28904091	28904091	G	A	exonic	Eucgr.A01471	nonsynonymous SNV	Eucgr.A01471:Eucgr.A01471.1:exon13:c.C3074T:p.T1025M	LOC104437859	glutamate synthase 1 [NADH], chloroplastic
Chr01	24030167	24030167	T	G	exonic	Eucgr.A01200	nonsynonymous SNV	Eucgr.A01200:Eucgr.A01200.1:exon1:c.T7G:p.S3A	LOC104436010	glutathione S-transferase L3
Chr01	24030330	24030330	G	C	exonic	Eucgr.A01200	nonsynonymous SNV	Eucgr.A01200:Eucgr.A01200.1:exon2:c.G57C:p.E19D	LOC104436010	glutathione S-transferase L3
Chr01	30936843	30936843	A	G	exonic	Eucgr.A01080	nonsynonymous SNV	Eucgr.A01080:Eucgr.A01080.1:exon2:c.T178C:p.Y60H	LOC104454717	glycine-rich RNA-binding protein
Chr01	30936900	30936900	C	T	exonic	Eucgr.A01080	nonsynonymous SNV	Eucgr.A01080:Eucgr.A01080.1:exon2:c.G121A:p.A41T	LOC104454717	glycine-rich RNA-binding protein
Chr01	22932935	22932935	T	G	exonic	Eucgr.A01243	nonsynonymous SNV	Eucgr.A01243:Eucgr.A01243.1:exon1:c.T49G:p.S17A	LOC104436402	glycine-rich RNA-binding protein 6, mitochondrial
Chr01	22932936	22932936	C	T	exonic	Eucgr.A01243	nonsynonymous SNV	Eucgr.A01243:Eucgr.A01243.1:exon1:c.C50T:p.S17F	LOC104436402	glycine-rich RNA-binding protein 6, mitochondrial
Chr01	38369792	38369792	T	A	exonic	Eucgr.A02295	nonsynonymous SNV	Eucgr.A02295:Eucgr.A02295.1:exon6:c.A667T:p.S223C	LOC104444562	glycosyltransferase-like At2g41451
Chr01	33139622	33139622	G	A	exonic	Eucgr.A01815	nonsynonymous SNV	Eucgr.A01815:Eucgr.A01815.1:exon3:c.G430A:p.V144I	LOC104440680	GPI-anchored protein LORELEI
Chr01	33141617	33141617	A	T	exonic	Eucgr.A01815	nonsynonymous SNV	Eucgr.A01815:Eucgr.A01815.1:exon4:c.A598T:p.T200S	LOC104440680	GPI-anchored protein LORELEI
Chr01	33141618	33141618	C	T	exonic	Eucgr.A01815	nonsynonymous SNV	Eucgr.A01815:Eucgr.A01815.1:exon4:c.C599T:p.T200M	LOC104440680	GPI-anchored protein LORELEI
Chr01	33141873	33141873	T	C	exonic	Eucgr.A01815	nonsynonymous SNV	Eucgr.A01815:Eucgr.A01815.1:exon4:c.T854C:p.F285S	LOC104440680	GPI-anchored protein LORELEI
Chr01	29359345	29359345	A	G	exonic	Eucgr.A01427	nonsynonymous SNV	Eucgr.A01427:Eucgr.A01427.1:exon5:c.T1187C:p.I396T	LOC104437467	GTPase-activating protein gyp7
Chr01	29359454	29359454	T	C	exonic	Eucgr.A01427	nonsynonymous SNV	Eucgr.A01427:Eucgr.A01427.1:exon5:c.A1078G:p.T360A	LOC104437467	GTPase-activating protein gyp7
Chr01	29359742	29359742	A	C	exonic	Eucgr.A01427	nonsynonymous SNV	Eucgr.A01427:Eucgr.A01427.1:exon5:c.T790G:p.S264A	LOC104437467	GTPase-activating protein gyp7
Chr01	29360117	29360117	T	C	exonic	Eucgr.A01427	nonsynonymous SNV	Eucgr.A01427:Eucgr.A01427.1:exon5:c.A415G:p.M139V	LOC104437467	GTPase-activating protein gyp7
Chr01	29360854	29360854	C	T	exonic	Eucgr.A01427	nonsynonymous SNV	Eucgr.A01427:Eucgr.A01427.1:exon2:c.G238A:p.G80R	LOC104437467	GTPase-activating protein gyp7
Chr01	29360873	29360873	C	A	exonic	Eucgr.A01427	nonsynonymous SNV	Eucgr.A01427:Eucgr.A01427.1:exon2:c.G219T:p.R73S	LOC104437467	GTPase-activating protein gyp7
Chr01	6077391	6077391	C	T	exonic	Eucgr.A00406	nonsynonymous SNV	Eucgr.A00406:Eucgr.A00406.1:exon1:c.C185T:p.P62L	LOC104454201	guanosine nucleotide diphosphate dissociation inhibitor 2
Chr01	39260753	39260753	C	A	exonic	Eucgr.A02380	nonsynonymous SNV	Eucgr.A02380:Eucgr.A02380.1:exon3:c.C34A:p.P12T,Eucgr.A02380:Eucgr.A02380.2:exon3:c.C34A:p.P12T,Eucgr.A02380:Eucgr.A02380.3:exon3:c.C34A:p.P12T,Eucgr.A02380:Eucgr.A02380.4:exon3:c.C34A:p.P12T	LOC104445222	guanylate kinase 1
Chr01	39261153	39261153	G	A	exonic	Eucgr.A02380	stopgain	Eucgr.A02380:Eucgr.A02380.3:exon5:c.G186A:p.W62X	LOC104445222	guanylate kinase 1
Chr01	39261593	39261593	T	C	exonic	Eucgr.A02380	nonsynonymous SNV	Eucgr.A02380:Eucgr.A02380.1:exon6:c.T530C:p.V177A,Eucgr.A02380:Eucgr.A02380.2:exon6:c.T530C:p.V177A,Eucgr.A02380:Eucgr.A02380.3:exon6:c.T497C:p.V166A,Eucgr.A02380:Eucgr.A02380.4:exon6:c.T530C:p.V177A	LOC104445222	guanylate kinase 1
Chr01	39262322	39262322	A	G	exonic	Eucgr.A02380	nonsynonymous SNV	Eucgr.A02380:Eucgr.A02380.1:exon8:c.A876G:p.I292M,Eucgr.A02380:Eucgr.A02380.2:exon8:c.A876G:p.I292M,Eucgr.A02380:Eucgr.A02380.3:exon8:c.A843G:p.I281M,Eucgr.A02380:Eucgr.A02380.4:exon8:c.A876G:p.I292M	LOC104445222	guanylate kinase 1
Chr01	42603500	42603500	A	C	exonic	Eucgr.A02734	nonsynonymous SNV	Eucgr.A02734:Eucgr.A02734.1:exon4:c.T1005G:p.N335K,Eucgr.A02734:Eucgr.A02734.2:exon5:c.T966G:p.N322K	LOC104448346	heat shock protein 83
Chr01	42603501	42603501	T	A	exonic	Eucgr.A02734	nonsynonymous SNV	Eucgr.A02734:Eucgr.A02734.1:exon4:c.A1004T:p.N335I,Eucgr.A02734:Eucgr.A02734.2:exon5:c.A965T:p.N322I	LOC104448346	heat shock protein 83
Chr01	30702454	30702454	C	T	exonic	Eucgr.A01044	nonsynonymous SNV	Eucgr.A01044:Eucgr.A01044.1:exon20:c.G2236A:p.G746S	LOC104434674	heat shock protein 90-6, mitochondrial
Chr01	30707345	30707345	G	T	exonic	Eucgr.A01044	nonsynonymous SNV	Eucgr.A01044:Eucgr.A01044.1:exon2:c.C233A:p.A78E,Eucgr.A01044:Eucgr.A01044.2:exon2:c.C233A:p.A78E	LOC104434674	heat shock protein 90-6, mitochondrial
Chr01	34892875	34892875	C	T	exonic	Eucgr.A01948	nonsynonymous SNV	Eucgr.A01948:Eucgr.A01948.1:exon2:c.G689A:p.G230D	LOC104441506	heat stress transcription factor A-4b
Chr01	38830661	38830661	C	G	exonic	Eucgr.A02338	nonsynonymous SNV	Eucgr.A02338:Eucgr.A02338.1:exon2:c.C379G:p.P127A	LOC104444867	heat stress transcription factor B-3
Chr01	25510512	25510512	C	T	exonic	Eucgr.A01680	nonsynonymous SNV	Eucgr.A01680:Eucgr.A01680.1:exon4:c.G1015A:p.G339S,Eucgr.A01680:Eucgr.A01680.2:exon5:c.G988A:p.G330S,Eucgr.A01680:Eucgr.A01680.3:exon5:c.G985A:p.G329S	LOC104439538	heavy metal-associated isoprenylated plant protein 3
Chr01	25510665	25510665	G	A	exonic	Eucgr.A01680	nonsynonymous SNV	Eucgr.A01680:Eucgr.A01680.1:exon4:c.C862T:p.H288Y,Eucgr.A01680:Eucgr.A01680.2:exon5:c.C835T:p.H279Y,Eucgr.A01680:Eucgr.A01680.3:exon5:c.C832T:p.H278Y	LOC104439538	heavy metal-associated isoprenylated plant protein 3
Chr01	25510755	25510755	T	C	exonic	Eucgr.A01680	nonsynonymous SNV	Eucgr.A01680:Eucgr.A01680.1:exon4:c.A772G:p.K258E,Eucgr.A01680:Eucgr.A01680.2:exon5:c.A745G:p.K249E,Eucgr.A01680:Eucgr.A01680.3:exon5:c.A742G:p.K248E	LOC104439538	heavy metal-associated isoprenylated plant protein 3
Chr01	25510842	25510842	T	C	exonic	Eucgr.A01680	nonsynonymous SNV	Eucgr.A01680:Eucgr.A01680.1:exon4:c.A685G:p.K229E,Eucgr.A01680:Eucgr.A01680.2:exon5:c.A658G:p.K220E,Eucgr.A01680:Eucgr.A01680.3:exon5:c.A655G:p.K219E	LOC104439538	heavy metal-associated isoprenylated plant protein 3
Chr01	25511386	25511386	T	C	exonic	Eucgr.A01680	nonsynonymous SNV	Eucgr.A01680:Eucgr.A01680.1:exon3:c.A457G:p.S153G,Eucgr.A01680:Eucgr.A01680.2:exon4:c.A430G:p.S144G,Eucgr.A01680:Eucgr.A01680.3:exon4:c.A427G:p.S143G	LOC104439538	heavy metal-associated isoprenylated plant protein 3
Chr01	42535003	42535003	G	T	exonic	Eucgr.A02727	nonsynonymous SNV	Eucgr.A02727:Eucgr.A02727.1:exon3:c.C332A:p.P111Q	LOC104448288	heavy metal-associated isoprenylated plant protein 3
Chr01	42535015	42535015	A	T	exonic	Eucgr.A02727	nonsynonymous SNV	Eucgr.A02727:Eucgr.A02727.1:exon3:c.T320A:p.L107H	LOC104448288	heavy metal-associated isoprenylated plant protein 3
Chr01	42535016	42535016	G	C	exonic	Eucgr.A02727	nonsynonymous SNV	Eucgr.A02727:Eucgr.A02727.1:exon3:c.C319G:p.L107V	LOC104448288	heavy metal-associated isoprenylated plant protein 3
Chr01	42535104	42535104	C	G	exonic	Eucgr.A02727	nonsynonymous SNV	Eucgr.A02727:Eucgr.A02727.1:exon3:c.G231C:p.K77N	LOC104448288	heavy metal-associated isoprenylated plant protein 3
Chr01	42535127	42535127	C	T	exonic	Eucgr.A02727	nonsynonymous SNV	Eucgr.A02727:Eucgr.A02727.1:exon3:c.G208A:p.G70R	LOC104448288	heavy metal-associated isoprenylated plant protein 3
Chr01	42535168	42535168	T	C	exonic	Eucgr.A02727	nonsynonymous SNV	Eucgr.A02727:Eucgr.A02727.1:exon3:c.A167G:p.E56G	LOC104448288	heavy metal-associated isoprenylated plant protein 3
Chr01	42535244	42535244	T	C	exonic	Eucgr.A02727	nonsynonymous SNV	Eucgr.A02727:Eucgr.A02727.1:exon3:c.A91G:p.I31V	LOC104448288	heavy metal-associated isoprenylated plant protein 3
Chr01	42535391	42535391	C	A	exonic	Eucgr.A02727	nonsynonymous SNV	Eucgr.A02727:Eucgr.A02727.1:exon2:c.G68T:p.R23M	LOC104448288	heavy metal-associated isoprenylated plant protein 3
Chr01	42547539	42547539	G	T	exonic	Eucgr.A02728	nonsynonymous SNV	Eucgr.A02728:Eucgr.A02728.1:exon3:c.C361A:p.P121T	LOC104448299	heavy metal-associated isoprenylated plant protein 3
Chr01	17664567	17664567	A	C	exonic	Eucgr.A00506	nonsynonymous SNV	Eucgr.A00506:Eucgr.A00506.1:exon4:c.A229C:p.N77H,Eucgr.A00506:Eucgr.A00506.2:exon4:c.A229C:p.N77H,Eucgr.A00506:Eucgr.A00506.3:exon4:c.A229C:p.N77H	LOC104419103	high mobility group B protein 1
Chr01	17665787	17665787	C	T	exonic	Eucgr.A00506	nonsynonymous SNV	Eucgr.A00506:Eucgr.A00506.1:exon8:c.C437T:p.T146M	LOC104419103	high mobility group B protein 1
Chr01	32229098	32229098	G	T	exonic	Eucgr.A01739	nonsynonymous SNV	Eucgr.A01739:Eucgr.A01739.1:exon19:c.C6899A:p.P2300Q,Eucgr.A01739:Eucgr.A01739.2:exon19:c.C6899A:p.P2300Q	LOC104439969	histone-lysine N-methyltransferase ATXR3
Chr01	32233190	32233190	C	T	exonic	Eucgr.A01739	nonsynonymous SNV	Eucgr.A01739:Eucgr.A01739.1:exon8:c.G5531A:p.R1844K,Eucgr.A01739:Eucgr.A01739.2:exon8:c.G5531A:p.R1844K	LOC104439969	histone-lysine N-methyltransferase ATXR3
Chr01	32233704	32233704	C	T	exonic	Eucgr.A01739	nonsynonymous SNV	Eucgr.A01739:Eucgr.A01739.1:exon8:c.G5017A:p.V1673I,Eucgr.A01739:Eucgr.A01739.2:exon8:c.G5017A:p.V1673I	LOC104439969	histone-lysine N-methyltransferase ATXR3
Chr01	32234859	32234859	A	G	exonic	Eucgr.A01739	nonsynonymous SNV	Eucgr.A01739:Eucgr.A01739.1:exon6:c.T4444C:p.W1482R,Eucgr.A01739:Eucgr.A01739.2:exon6:c.T4444C:p.W1482R	LOC104439969	histone-lysine N-methyltransferase ATXR3
Chr01	32235144	32235144	T	G	exonic	Eucgr.A01739	nonsynonymous SNV	Eucgr.A01739:Eucgr.A01739.1:exon6:c.A4159C:p.K1387Q,Eucgr.A01739:Eucgr.A01739.2:exon6:c.A4159C:p.K1387Q	LOC104439969	histone-lysine N-methyltransferase ATXR3
Chr01	21952522	21952522	T	C	exonic	Eucgr.A01287	nonsynonymous SNV	Eucgr.A01287:Eucgr.A01287.1:exon6:c.A1078G:p.K360E	LOC104436723	hsp70 nucleotide exchange factor fes1
Chr01	21952608	21952608	G	C	exonic	Eucgr.A01287	nonsynonymous SNV	Eucgr.A01287:Eucgr.A01287.1:exon6:c.C992G:p.P331R	LOC104436723	hsp70 nucleotide exchange factor fes1
Chr01	21952611	21952611	G	A	exonic	Eucgr.A01287	nonsynonymous SNV	Eucgr.A01287:Eucgr.A01287.1:exon6:c.C989T:p.P330L	LOC104436723	hsp70 nucleotide exchange factor fes1
Chr01	21952636	21952636	C	T	exonic	Eucgr.A01287	nonsynonymous SNV	Eucgr.A01287:Eucgr.A01287.1:exon6:c.G964A:p.V322I	LOC104436723	hsp70 nucleotide exchange factor fes1
Chr01	21953505	21953505	C	T	exonic	Eucgr.A01287	nonsynonymous SNV	Eucgr.A01287:Eucgr.A01287.1:exon4:c.G427A:p.G143S	LOC104436723	hsp70 nucleotide exchange factor fes1
Chr01	21953551	21953551	T	C	exonic	Eucgr.A01287	nonsynonymous SNV	Eucgr.A01287:Eucgr.A01287.1:exon4:c.A381G:p.I127M	LOC104436723	hsp70 nucleotide exchange factor fes1
Chr01	21953624	21953624	A	G	exonic	Eucgr.A01287	nonsynonymous SNV	Eucgr.A01287:Eucgr.A01287.1:exon4:c.T308C:p.L103P	LOC104436723	hsp70 nucleotide exchange factor fes1
Chr01	21955674	21955674	C	T	exonic	Eucgr.A01287	nonsynonymous SNV	Eucgr.A01287:Eucgr.A01287.1:exon2:c.G104A:p.R35K	LOC104436723	hsp70 nucleotide exchange factor fes1
Chr01	10487651	10487651	A	G	exonic	Eucgr.A00953	nonsynonymous SNV	Eucgr.A00953:Eucgr.A00953.1:exon2:c.A590G:p.Q197R	LOC104433931	hypothetical protein
Chr01	15288437	15288437	C	T	exonic	Eucgr.A00650	nonsynonymous SNV	Eucgr.A00650:Eucgr.A00650.1:exon2:c.G184A:p.A62T,Eucgr.A00650:Eucgr.A00650.2:exon3:c.G184A:p.A62T	LOC104429074	hypothetical protein
Chr01	22660016	22660016	G	C	exonic	Eucgr.A01252	nonsynonymous SNV	Eucgr.A01252:Eucgr.A01252.1:exon1:c.G1079C:p.S360T	LOC104436485	hypothetical protein
Chr01	31274603	31274603	C	G	exonic	Eucgr.A01106	nonsynonymous SNV	Eucgr.A01106:Eucgr.A01106.1:exon2:c.C359G:p.A120G,Eucgr.A01106:Eucgr.A01106.2:exon2:c.C359G:p.A120G	LOC104435200	hypothetical protein
Chr01	31274759	31274759	C	T	exonic	Eucgr.A01106	nonsynonymous SNV	Eucgr.A01106:Eucgr.A01106.1:exon2:c.C515T:p.T172I,Eucgr.A01106:Eucgr.A01106.2:exon2:c.C515T:p.T172I	LOC104435200	hypothetical protein
Chr01	31275550	31275550	G	A	exonic	Eucgr.A01106	nonsynonymous SNV	Eucgr.A01106:Eucgr.A01106.1:exon2:c.G1306A:p.V436I,Eucgr.A01106:Eucgr.A01106.2:exon2:c.G1306A:p.V436I	LOC104435200	hypothetical protein
Chr01	36419104	36419104	G	A	exonic	Eucgr.A02098	nonsynonymous SNV	Eucgr.A02098:Eucgr.A02098.1:exon1:c.G112A:p.A38T	LOC104442890	hypothetical protein
Chr01	36419117	36419117	A	G	exonic	Eucgr.A02098	nonsynonymous SNV	Eucgr.A02098:Eucgr.A02098.1:exon1:c.A125G:p.K42R	LOC104442890	hypothetical protein
Chr01	41100384	41100384	G	A	exonic	Eucgr.A02591	nonsynonymous SNV	Eucgr.A02591:Eucgr.A02591.1:exon3:c.G499A:p.D167N	LOC104446996	hypothetical protein
Chr01	42527361	42527361	T	G	exonic	Eucgr.A02726	nonsynonymous SNV	Eucgr.A02726:Eucgr.A02726.1:exon2:c.A51C:p.E17D,Eucgr.A02726:Eucgr.A02726.2:exon2:c.A45C:p.E15D	LOC104448272	hypothetical protein
Chr01	42527372	42527372	T	C	exonic	Eucgr.A02726	nonsynonymous SNV	Eucgr.A02726:Eucgr.A02726.1:exon2:c.A40G:p.N14D,Eucgr.A02726:Eucgr.A02726.2:exon2:c.A34G:p.N12D	LOC104448272	hypothetical protein
Chr01	38961972	38961972	C	T	exonic	Eucgr.A02352	nonsynonymous SNV	Eucgr.A02352:Eucgr.A02352.1:exon10:c.G1084A:p.E362K	LOC104414623	insulin-degrading enzyme-like 1, peroxisomal
Chr01	38963294	38963294	A	C	exonic	Eucgr.A02352	nonsynonymous SNV	Eucgr.A02352:Eucgr.A02352.1:exon8:c.T936G:p.I312M	LOC104414623	insulin-degrading enzyme-like 1, peroxisomal
Chr01	38964792	38964792	T	C	exonic	Eucgr.A02352	nonsynonymous SNV	Eucgr.A02352:Eucgr.A02352.1:exon7:c.A899G:p.H300R	LOC104414623	insulin-degrading enzyme-like 1, peroxisomal
Chr01	38964934	38964934	C	T	exonic	Eucgr.A02352	nonsynonymous SNV	Eucgr.A02352:Eucgr.A02352.1:exon7:c.G757A:p.V253I	LOC104414623	insulin-degrading enzyme-like 1, peroxisomal
Chr01	38965255	38965255	C	G	exonic	Eucgr.A02352	nonsynonymous SNV	Eucgr.A02352:Eucgr.A02352.1:exon6:c.G531C:p.L177F	LOC104414623	insulin-degrading enzyme-like 1, peroxisomal
Chr01	25304389	25304389	C	G	exonic	Eucgr.A01135	nonsynonymous SNV	Eucgr.A01135:Eucgr.A01135.1:exon1:c.G106C:p.V36L,Eucgr.A01135:Eucgr.A01135.2:exon1:c.G106C:p.V36L	LOC104435523	isocitrate dehydrogenase [NAD] catalytic subunit 5, mitochondrial
Chr01	32786110	32786110	T	C	exonic	Eucgr.A01783	nonsynonymous SNV	Eucgr.A01783:Eucgr.A01783.2:exon4:c.A410G:p.E137G,Eucgr.A01783:Eucgr.A01783.1:exon6:c.A536G:p.E179G	LOC104440342	isopentenyl-diphosphate Delta-isomerase I
Chr01	32788153	32788153	C	T	exonic	Eucgr.A01783	nonsynonymous SNV	Eucgr.A01783:Eucgr.A01783.1:exon1:c.G22A:p.G8S	LOC104440342	isopentenyl-diphosphate Delta-isomerase I
Chr01	12208596	12208596	G	A	exonic	Eucgr.A00807	nonsynonymous SNV	Eucgr.A00807:Eucgr.A00807.1:exon2:c.G91A:p.A31T	LOC104432967	KH domain-containing protein At2g38610
Chr01	12209700	12209700	G	A	exonic	Eucgr.A00807	nonsynonymous SNV	Eucgr.A00807:Eucgr.A00807.1:exon3:c.G289A:p.G97S	LOC104432967	KH domain-containing protein At2g38610
Chr01	12212324	12212324	G	T	exonic	Eucgr.A00807	nonsynonymous SNV	Eucgr.A00807:Eucgr.A00807.1:exon6:c.G555T:p.E185D	LOC104432967	KH domain-containing protein At2g38610
Chr01	40067757	40067757	C	T	exonic	Eucgr.A02473	nonsynonymous SNV	Eucgr.A02473:Eucgr.A02473.1:exon18:c.G1832A:p.S611N	LOC104446106	kinesin-like protein KIN-7K, chloroplastic
Chr01	24453320	24453320	G	A	exonic	Eucgr.A01180	nonsynonymous SNV	Eucgr.A01180:Eucgr.A01180.1:exon2:c.G232A:p.V78I	LOC104435850	L-ascorbate peroxidase 2, cytosolic
Chr01	24453345	24453345	C	A	exonic	Eucgr.A01180	nonsynonymous SNV	Eucgr.A01180:Eucgr.A01180.1:exon2:c.C257A:p.A86E	LOC104435850	L-ascorbate peroxidase 2, cytosolic
Chr01	5201048	5201048	G	A	exonic	Eucgr.H01863	nonsynonymous SNV	Eucgr.H01863:Eucgr.H01863.1:exon2:c.C584T:p.A195V	LOC104457186	LETM1 and EF-hand domain-containing protein 1, mitochondrial
Chr01	19829798	19829798	C	T	exonic	Eucgr.B02811	nonsynonymous SNV	Eucgr.B02811:Eucgr.B02811.3:exon12:c.G1390A:p.V464I	LOC104433140	LIMR family protein At5g01460
Chr01	19830285	19830285	G	A	exonic	Eucgr.B02811	nonsynonymous SNV	Eucgr.B02811:Eucgr.B02811.3:exon11:c.C1282T:p.R428W	LOC104433140	LIMR family protein At5g01460
Chr01	29940076	29940076	C	T	exonic	Eucgr.A00983	nonsynonymous SNV	Eucgr.A00983:Eucgr.A00983.1:exon1:c.G1400A:p.R467H	LOC104434165	LRR receptor-like serine/threonine-protein kinase RPK2
Chr01	31264859	31264859	G	T	exonic	Eucgr.A01105	nonsynonymous SNV	Eucgr.A01105:Eucgr.A01105.1:exon4:c.G812T:p.R271L	LOC104435150	lysM domain receptor-like kinase 3
Chr01	7346250	7346250	C	G	exonic	Eucgr.A00133	nonsynonymous SNV	Eucgr.A00133:Eucgr.A00133.1:exon2:c.G198C:p.K66N	LOC104437830	major allergen Pru ar 1
Chr01	7790303	7790303	G	A	exonic	Eucgr.A00188	nonsynonymous SNV	Eucgr.A00188:Eucgr.A00188.1:exon2:c.C238T:p.L80F	LOC104440104	major allergen Pru av 1
Chr01	44442316	44442316	G	A	exonic	Eucgr.A02936	nonsynonymous SNV	Eucgr.A02936:Eucgr.A02936.1:exon4:c.C310T:p.H104Y	LOC104450061	mediator of RNA polymerase II transcription subunit 31
Chr01	25374099	25374099	C	T	exonic	Eucgr.A01688	nonsynonymous SNV	Eucgr.A01688:Eucgr.A01688.1:exon3:c.C287T:p.S96L	LOC104439604	membrane magnesium transporter
Chr01	44518453	44518453	T	C	exonic	Eucgr.A02943	nonsynonymous SNV	Eucgr.A02943:Eucgr.A02943.1:exon3:c.T850C:p.S284P,Eucgr.A02943:Eucgr.A02943.2:exon3:c.T850C:p.S284P,Eucgr.A02943:Eucgr.A02943.3:exon3:c.T850C:p.S284P	LOC104450113	metacaspase-1
Chr01	22294332	22294332	C	G	exonic	Eucgr.A01262	nonsynonymous SNV	Eucgr.A01262:Eucgr.A01262.1:exon2:c.G344C:p.R115P,Eucgr.A01262:Eucgr.A01262.2:exon2:c.G344C:p.R115P,Eucgr.A01262:Eucgr.A01262.3:exon2:c.G344C:p.R115P,Eucgr.A01262:Eucgr.A01262.4:exon2:c.G344C:p.R115P	LOC104436533	metallothionein-like protein type 2
Chr01	6436411	6436411	G	A	exonic	Eucgr.A00395	nonsynonymous SNV	Eucgr.A00395:Eucgr.A00395.1:exon4:c.G634A:p.D212N,Eucgr.A00395:Eucgr.A00395.2:exon4:c.G634A:p.D212N	LOC104453604	methylenetetrahydrofolate reductase 2
Chr01	6441246	6441246	G	A	exonic	Eucgr.A00394	nonsynonymous SNV	Eucgr.A00394:Eucgr.A00394.1:exon1:c.G50A:p.G17D,Eucgr.A00394:Eucgr.A00394.2:exon1:c.G50A:p.G17D,Eucgr.A00394:Eucgr.A00394.3:exon1:c.G50A:p.G17D	LOC104453703	methylenetetrahydrofolate reductase 2
Chr01	6445655	6445655	G	A	exonic	Eucgr.A00394	nonsynonymous SNV	Eucgr.A00394:Eucgr.A00394.1:exon10:c.G1516A:p.V506I,Eucgr.A00394:Eucgr.A00394.2:exon10:c.G1516A:p.V506I,Eucgr.A00394:Eucgr.A00394.3:exon10:c.G1516A:p.V506I,Eucgr.A00394:Eucgr.A00394.4:exon10:c.G1066A:p.V356I	LOC104453703	methylenetetrahydrofolate reductase 2
Chr01	6445840	6445840	A	C	exonic	Eucgr.A00394	nonsynonymous SNV	Eucgr.A00394:Eucgr.A00394.1:exon10:c.A1701C:p.E567D,Eucgr.A00394:Eucgr.A00394.2:exon10:c.A1701C:p.E567D,Eucgr.A00394:Eucgr.A00394.3:exon10:c.A1701C:p.E567D,Eucgr.A00394:Eucgr.A00394.4:exon10:c.A1251C:p.E417D	LOC104453703	methylenetetrahydrofolate reductase 2
Chr01	6445841	6445841	G	A	exonic	Eucgr.A00394	nonsynonymous SNV	Eucgr.A00394:Eucgr.A00394.1:exon10:c.G1702A:p.G568S,Eucgr.A00394:Eucgr.A00394.2:exon10:c.G1702A:p.G568S,Eucgr.A00394:Eucgr.A00394.3:exon10:c.G1702A:p.G568S,Eucgr.A00394:Eucgr.A00394.4:exon10:c.G1252A:p.G418S	LOC104453703	methylenetetrahydrofolate reductase 2
Chr01	21299431	21299431	G	A	exonic	Eucgr.B02725	nonsynonymous SNV	Eucgr.B02725:Eucgr.B02725.1:exon3:c.G502A:p.A168T,Eucgr.B02725:Eucgr.B02725.2:exon3:c.G502A:p.A168T	LOC104433070	mitochondrial substrate carrier family protein B
Chr01	21300789	21300789	C	A	exonic	Eucgr.B02725	nonsynonymous SNV	Eucgr.B02725:Eucgr.B02725.1:exon5:c.C884A:p.T295N,Eucgr.B02725:Eucgr.B02725.2:exon6:c.C797A:p.T266N	LOC104433070	mitochondrial substrate carrier family protein B
Chr01	35128879	35128879	G	T	exonic	Eucgr.A01974	nonsynonymous SNV	Eucgr.A01974:Eucgr.A01974.1:exon10:c.C1502A:p.T501N	LOC104441814	mitogen-activated protein kinase 20
Chr01	35129646	35129646	T	C	exonic	Eucgr.A01974	nonsynonymous SNV	Eucgr.A01974:Eucgr.A01974.1:exon7:c.A1099G:p.I367V	LOC104441814	mitogen-activated protein kinase 20
Chr01	42793589	42793589	G	T	exonic	Eucgr.A02762	nonsynonymous SNV	Eucgr.A02762:Eucgr.A02762.1:exon1:c.G286T:p.A96S	LOC104448523	mitogen-activated protein kinase kinase kinase YODA
Chr01	42794545	42794545	C	T	exonic	Eucgr.A02762	nonsynonymous SNV	Eucgr.A02762:Eucgr.A02762.1:exon2:c.C1079T:p.T360M	LOC104448523	mitogen-activated protein kinase kinase kinase YODA
Chr01	42796480	42796480	A	G	exonic	Eucgr.A02762	nonsynonymous SNV	Eucgr.A02762:Eucgr.A02762.1:exon9:c.A1991G:p.Q664R	LOC104448523	mitogen-activated protein kinase kinase kinase YODA
Chr01	42796512	42796512	G	A	exonic	Eucgr.A02762	nonsynonymous SNV	Eucgr.A02762:Eucgr.A02762.1:exon9:c.G2023A:p.A675T	LOC104448523	mitogen-activated protein kinase kinase kinase YODA
Chr01	42797733	42797733	A	G	exonic	Eucgr.A02762	nonsynonymous SNV	Eucgr.A02762:Eucgr.A02762.1:exon11:c.A2276G:p.N759S	LOC104448523	mitogen-activated protein kinase kinase kinase YODA
Chr01	42797819	42797819	C	T	exonic	Eucgr.A02762	nonsynonymous SNV	Eucgr.A02762:Eucgr.A02762.1:exon11:c.C2362T:p.P788S	LOC104448523	mitogen-activated protein kinase kinase kinase YODA
Chr01	42797982	42797982	G	C	exonic	Eucgr.A02762	nonsynonymous SNV	Eucgr.A02762:Eucgr.A02762.1:exon11:c.G2525C:p.C842S	LOC104448523	mitogen-activated protein kinase kinase kinase YODA
Chr01	41543612	41543612	A	C	exonic	Eucgr.A02630	nonsynonymous SNV	Eucgr.A02630:Eucgr.A02630.1:exon7:c.T679G:p.S227A,Eucgr.A02630:Eucgr.A02630.2:exon7:c.T604G:p.S202A	LOC104447428	mRNA-decapping enzyme-like protein
Chr01	41543614	41543614	G	A	exonic	Eucgr.A02630	nonsynonymous SNV	Eucgr.A02630:Eucgr.A02630.1:exon7:c.C677T:p.A226V,Eucgr.A02630:Eucgr.A02630.2:exon7:c.C602T:p.A201V	LOC104447428	mRNA-decapping enzyme-like protein
Chr01	41986621	41986621	C	A	exonic	Eucgr.A02670	nonsynonymous SNV	Eucgr.A02670:Eucgr.A02670.1:exon1:c.C231A:p.D77E	LOC104447809	myosin IB heavy chain
Chr01	11140434	11140434	A	C	exonic	Eucgr.A00904	nonsynonymous SNV	Eucgr.A00904:Eucgr.A00904.1:exon2:c.A316C:p.I106L,Eucgr.A00904:Eucgr.A00904.2:exon2:c.A316C:p.I106L	LOC104433622	myosin-7
Chr01	11140644	11140644	C	G	exonic	Eucgr.A00904	nonsynonymous SNV	Eucgr.A00904:Eucgr.A00904.1:exon2:c.C526G:p.Q176E,Eucgr.A00904:Eucgr.A00904.2:exon2:c.C526G:p.Q176E	LOC104433622	myosin-7
Chr01	11140721	11140721	C	G	exonic	Eucgr.A00904	nonsynonymous SNV	Eucgr.A00904:Eucgr.A00904.1:exon2:c.C603G:p.H201Q,Eucgr.A00904:Eucgr.A00904.2:exon2:c.C603G:p.H201Q	LOC104433622	myosin-7
Chr01	11140945	11140945	T	A	exonic	Eucgr.A00904	nonsynonymous SNV	Eucgr.A00904:Eucgr.A00904.1:exon2:c.T827A:p.I276N,Eucgr.A00904:Eucgr.A00904.2:exon2:c.T827A:p.I276N	LOC104433622	myosin-7
Chr01	11141038	11141038	C	T	exonic	Eucgr.A00904	nonsynonymous SNV	Eucgr.A00904:Eucgr.A00904.1:exon2:c.C920T:p.T307M,Eucgr.A00904:Eucgr.A00904.2:exon2:c.C920T:p.T307M	LOC104433622	myosin-7
Chr01	11141558	11141558	G	C	exonic	Eucgr.A00904	nonsynonymous SNV	Eucgr.A00904:Eucgr.A00904.1:exon2:c.G1440C:p.Q480H,Eucgr.A00904:Eucgr.A00904.2:exon2:c.G1440C:p.Q480H	LOC104433622	myosin-7
Chr01	11141800	11141800	A	G	exonic	Eucgr.A00904	nonsynonymous SNV	Eucgr.A00904:Eucgr.A00904.1:exon2:c.A1682G:p.Q561R,Eucgr.A00904:Eucgr.A00904.2:exon2:c.A1682G:p.Q561R	LOC104433622	myosin-7
Chr01	11142265	11142265	C	T	exonic	Eucgr.A00904	nonsynonymous SNV	Eucgr.A00904:Eucgr.A00904.1:exon2:c.C2147T:p.A716V,Eucgr.A00904:Eucgr.A00904.2:exon2:c.C2147T:p.A716V	LOC104433622	myosin-7
Chr01	11142268	11142268	C	T	exonic	Eucgr.A00904	nonsynonymous SNV	Eucgr.A00904:Eucgr.A00904.1:exon2:c.C2150T:p.T717M,Eucgr.A00904:Eucgr.A00904.2:exon2:c.C2150T:p.T717M	LOC104433622	myosin-7
Chr01	11142508	11142508	G	A	exonic	Eucgr.A00904	nonsynonymous SNV	Eucgr.A00904:Eucgr.A00904.1:exon2:c.G2390A:p.R797K,Eucgr.A00904:Eucgr.A00904.2:exon2:c.G2390A:p.R797K	LOC104433622	myosin-7
Chr01	11143074	11143074	C	T	exonic	Eucgr.A00904	nonsynonymous SNV	Eucgr.A00904:Eucgr.A00904.1:exon2:c.C2956T:p.H986Y,Eucgr.A00904:Eucgr.A00904.2:exon2:c.C2956T:p.H986Y	LOC104433622	myosin-7
Chr01	11143477	11143477	G	A	exonic	Eucgr.A00904	nonsynonymous SNV	Eucgr.A00904:Eucgr.A00904.1:exon2:c.G3359A:p.R1120Q,Eucgr.A00904:Eucgr.A00904.2:exon2:c.G3359A:p.R1120Q	LOC104433622	myosin-7
Chr01	11143649	11143649	A	G	exonic	Eucgr.A00904	nonsynonymous SNV	Eucgr.A00904:Eucgr.A00904.1:exon3:c.A3421G:p.M1141V,Eucgr.A00904:Eucgr.A00904.2:exon3:c.A3421G:p.M1141V	LOC104433622	myosin-7
Chr01	11143680	11143680	A	T	exonic	Eucgr.A00904	nonsynonymous SNV	Eucgr.A00904:Eucgr.A00904.1:exon3:c.A3452T:p.Y1151F,Eucgr.A00904:Eucgr.A00904.2:exon3:c.A3452T:p.Y1151F	LOC104433622	myosin-7
Chr01	11143715	11143715	T	A	exonic	Eucgr.A00904	nonsynonymous SNV	Eucgr.A00904:Eucgr.A00904.1:exon3:c.T3487A:p.F1163I,Eucgr.A00904:Eucgr.A00904.2:exon3:c.T3487A:p.F1163I	LOC104433622	myosin-7
Chr01	11144202	11144202	A	G	exonic	Eucgr.A00904	nonsynonymous SNV	Eucgr.A00904:Eucgr.A00904.1:exon4:c.A3805G:p.K1269E,Eucgr.A00904:Eucgr.A00904.2:exon4:c.A3802G:p.K1268E	LOC104433622	myosin-7
Chr01	36227543	36227543	G	A	exonic	Eucgr.A02074	nonsynonymous SNV	Eucgr.A02074:Eucgr.A02074.1:exon2:c.G341A:p.R114K	LOC104442639	NAC domain-containing protein 92
Chr01	36227650	36227650	T	A	exonic	Eucgr.A02074	nonsynonymous SNV	Eucgr.A02074:Eucgr.A02074.1:exon2:c.T448A:p.L150M	LOC104442639	NAC domain-containing protein 92
Chr01	36227677	36227677	G	A	exonic	Eucgr.A02074	nonsynonymous SNV	Eucgr.A02074:Eucgr.A02074.1:exon2:c.G475A:p.A159T	LOC104442639	NAC domain-containing protein 92
Chr01	36228027	36228027	T	C	exonic	Eucgr.A02074	nonsynonymous SNV	Eucgr.A02074:Eucgr.A02074.1:exon3:c.T548C:p.L183P	LOC104442639	NAC domain-containing protein 92
Chr01	36228500	36228500	C	A	exonic	Eucgr.A02074	nonsynonymous SNV	Eucgr.A02074:Eucgr.A02074.1:exon3:c.C1021A:p.Q341K	LOC104442639	NAC domain-containing protein 92
Chr01	36184613	36184613	C	G	exonic	Eucgr.A02070	nonsynonymous SNV	Eucgr.A02070:Eucgr.A02070.1:exon2:c.C339G:p.H113Q	LOC104442593	NAC transcription factor 25
Chr01	36185525	36185525	G	T	exonic	Eucgr.A02070	nonsynonymous SNV	Eucgr.A02070:Eucgr.A02070.1:exon3:c.G611T:p.G204V	LOC104442593	NAC transcription factor 25
Chr01	36185551	36185551	A	T	exonic	Eucgr.A02070	nonsynonymous SNV	Eucgr.A02070:Eucgr.A02070.1:exon3:c.A637T:p.M213L	LOC104442593	NAC transcription factor 25
Chr01	29742644	29742644	C	G	exonic	Eucgr.A01386	nonsynonymous SNV	Eucgr.A01386:Eucgr.A01386.1:exon1:c.C31G:p.Q11E	LOC104437187	nascent polypeptide-associated complex subunit alpha-like protein 2
Chr01	29744329	29744329	G	A	exonic	Eucgr.A01386	nonsynonymous SNV	Eucgr.A01386:Eucgr.A01386.1:exon4:c.G484A:p.A162T	LOC104437187	nascent polypeptide-associated complex subunit alpha-like protein 2
Chr01	41148317	41148317	A	C	exonic	Eucgr.A02596	nonsynonymous SNV	Eucgr.A02596:Eucgr.A02596.1:exon1:c.A332C:p.Q111P,Eucgr.A02596:Eucgr.A02596.2:exon2:c.A275C:p.Q92P	LOC104447029	NDR1/HIN1-like protein 12
Chr01	41148563	41148563	C	G	exonic	Eucgr.A02596	nonsynonymous SNV	Eucgr.A02596:Eucgr.A02596.1:exon1:c.C578G:p.T193S,Eucgr.A02596:Eucgr.A02596.2:exon2:c.C521G:p.T174S	LOC104447029	NDR1/HIN1-like protein 12
Chr01	44409267	44409267	G	A	exonic	Eucgr.A02930	nonsynonymous SNV	Eucgr.A02930:Eucgr.A02930.1:exon3:c.C284T:p.A95V	LOC104450027	nucleoside diphosphate kinase 1
Chr01	44409364	44409364	C	G	exonic	Eucgr.A02930	nonsynonymous SNV	Eucgr.A02930:Eucgr.A02930.1:exon3:c.G187C:p.E63Q	LOC104450027	nucleoside diphosphate kinase 1
Chr01	43058947	43058947	T	C	exonic	Eucgr.A02783	nonsynonymous SNV	Eucgr.A02783:Eucgr.A02783.1:exon4:c.A1037G:p.N346S	LOC104448755	O-glucosyltransferase rumi homolog
Chr01	43059774	43059774	A	T	exonic	Eucgr.A02783	nonsynonymous SNV	Eucgr.A02783:Eucgr.A02783.1:exon3:c.T980A:p.F327Y	LOC104448755	O-glucosyltransferase rumi homolog
Chr01	43059778	43059778	C	T	exonic	Eucgr.A02783	nonsynonymous SNV	Eucgr.A02783:Eucgr.A02783.1:exon3:c.G976A:p.V326I	LOC104448755	O-glucosyltransferase rumi homolog
Chr01	30697498	30697498	T	A	exonic	Eucgr.A01043	nonsynonymous SNV	Eucgr.A01043:Eucgr.A01043.1:exon2:c.A1666T:p.T556S	LOC104434656	OBERON-like protein
Chr01	30699367	30699367	A	T	exonic	Eucgr.A01043	nonsynonymous SNV	Eucgr.A01043:Eucgr.A01043.1:exon1:c.T369A:p.H123Q	LOC104434656	OBERON-like protein
Chr01	30699381	30699381	C	A	exonic	Eucgr.A01043	nonsynonymous SNV	Eucgr.A01043:Eucgr.A01043.1:exon1:c.G355T:p.A119S	LOC104434656	OBERON-like protein
Chr01	29295433	29295433	A	G	exonic	Eucgr.A01435	nonsynonymous SNV	Eucgr.A01435:Eucgr.A01435.1:exon1:c.A333G:p.I111M	LOC104437538	oligopeptide transporter 6
Chr01	29297131	29297131	G	C	exonic	Eucgr.A01435	nonsynonymous SNV	Eucgr.A01435:Eucgr.A01435.1:exon4:c.G1195C:p.V399L	LOC104437538	oligopeptide transporter 6
Chr01	29299147	29299147	A	G	exonic	Eucgr.A01435	nonsynonymous SNV	Eucgr.A01435:Eucgr.A01435.1:exon6:c.A1684G:p.N562D	LOC104437538	oligopeptide transporter 6
Chr01	17067313	17067313	T	G	exonic	Eucgr.A00526	nonsynonymous SNV	Eucgr.A00526:Eucgr.A00526.1:exon4:c.T731G:p.M244R,Eucgr.A00526:Eucgr.A00526.2:exon4:c.T731G:p.M244R	LOC104421444	omega-3 fatty acid desaturase, chloroplastic
Chr01	17068114	17068114	G	T	exonic	Eucgr.A00526	nonsynonymous SNV	Eucgr.A00526:Eucgr.A00526.1:exon5:c.G919T:p.V307F,Eucgr.A00526:Eucgr.A00526.2:exon5:c.G919T:p.V307F	LOC104421444	omega-3 fatty acid desaturase, chloroplastic
Chr01	17069037	17069037	A	G	exonic	Eucgr.A00526	nonsynonymous SNV	Eucgr.A00526:Eucgr.A00526.1:exon8:c.A1243G:p.S415G,Eucgr.A00526:Eucgr.A00526.2:exon8:c.A1243G:p.S415G	LOC104421444	omega-3 fatty acid desaturase, chloroplastic
Chr01	25180688	25180688	A	C	exonic	Eucgr.A01142	nonsynonymous SNV	Eucgr.A01142:Eucgr.A01142.2:exon3:c.T197G:p.I66S,Eucgr.A01142:Eucgr.A01142.1:exon4:c.T557G:p.I186S	LOC104435556	OTU domain-containing protein DDB_G0284757
Chr01	39741538	39741538	T	A	exonic	Eucgr.A02439	nonsynonymous SNV	Eucgr.A02439:Eucgr.A02439.1:exon3:c.A322T:p.T108S,Eucgr.A02439:Eucgr.A02439.2:exon3:c.A283T:p.T95S,Eucgr.A02439:Eucgr.A02439.3:exon3:c.A283T:p.T95S	LOC104445746	outer envelope pore protein 16-3, chloroplastic/mitochondrial
Chr01	39741540	39741540	T	C	exonic	Eucgr.A02439	nonsynonymous SNV	Eucgr.A02439:Eucgr.A02439.1:exon3:c.A320G:p.K107R,Eucgr.A02439:Eucgr.A02439.2:exon3:c.A281G:p.K94R,Eucgr.A02439:Eucgr.A02439.3:exon3:c.A281G:p.K94R	LOC104445746	outer envelope pore protein 16-3, chloroplastic/mitochondrial
Chr01	39741604	39741604	T	C	exonic	Eucgr.A02439	nonsynonymous SNV	Eucgr.A02439:Eucgr.A02439.1:exon3:c.A256G:p.I86V,Eucgr.A02439:Eucgr.A02439.2:exon3:c.A217G:p.I73V,Eucgr.A02439:Eucgr.A02439.3:exon3:c.A217G:p.I73V	LOC104445746	outer envelope pore protein 16-3, chloroplastic/mitochondrial
Chr01	29990576	29990576	A	G	exonic	Eucgr.A00994	nonsynonymous SNV	Eucgr.A00994:Eucgr.A00994.1:exon1:c.A209G:p.K70R	LOC104434254	pectin acetylesterase 3
Chr01	29991330	29991330	A	T	exonic	Eucgr.A00994	nonsynonymous SNV	Eucgr.A00994:Eucgr.A00994.1:exon3:c.A319T:p.T107S	LOC104434254	pectin acetylesterase 3
Chr01	12432388	12432388	G	T	exonic	Eucgr.A00800	nonsynonymous SNV	Eucgr.A00800:Eucgr.A00800.1:exon2:c.G1263T:p.E421D	LOC104432896	pentatricopeptide repeat-containing protein At2g15690
Chr01	28723094	28723094	C	G	exonic	Eucgr.A01491	nonsynonymous SNV	Eucgr.A01491:Eucgr.A01491.1:exon2:c.C1393G:p.P465A	LOC104437987	pentatricopeptide repeat-containing protein At3g06430, chloroplastic
Chr01	44407205	44407205	C	G	exonic	Eucgr.A02929	nonsynonymous SNV	Eucgr.A02929:Eucgr.A02929.1:exon1:c.G328C:p.V110L	LOC104450017	peptide methionine sulfoxide reductase A1
Chr01	29978664	29978664	A	G	exonic	Eucgr.A00992	nonsynonymous SNV	Eucgr.A00992:Eucgr.A00992.1:exon2:c.A70G:p.T24A,Eucgr.A00992:Eucgr.A00992.2:exon2:c.A70G:p.T24A,Eucgr.A00992:Eucgr.A00992.3:exon2:c.A70G:p.T24A,Eucgr.A00992:Eucgr.A00992.4:exon2:c.A70G:p.T24A	LOC104434228	peptidyl-prolyl cis-trans isomerase
Chr01	29978728	29978728	C	T	exonic	Eucgr.A00992	nonsynonymous SNV	Eucgr.A00992:Eucgr.A00992.1:exon2:c.C134T:p.A45V,Eucgr.A00992:Eucgr.A00992.2:exon2:c.C134T:p.A45V,Eucgr.A00992:Eucgr.A00992.3:exon2:c.C134T:p.A45V,Eucgr.A00992:Eucgr.A00992.4:exon2:c.C134T:p.A45V	LOC104434228	peptidyl-prolyl cis-trans isomerase
Chr01	29804207	29804207	T	C	exonic	Eucgr.A00966	nonsynonymous SNV	Eucgr.A00966:Eucgr.A00966.1:exon1:c.A22G:p.I8V	LOC104433988	peroxidase 5
Chr01	36811488	36811488	C	T	exonic	Eucgr.A02147	nonsynonymous SNV	Eucgr.A02147:Eucgr.A02147.1:exon1:c.C37T:p.L13F	LOC104443372	peroxidase 57
Chr01	36811593	36811593	G	A	exonic	Eucgr.A02147	nonsynonymous SNV	Eucgr.A02147:Eucgr.A02147.1:exon1:c.G142A:p.G48R	LOC104443372	peroxidase 57
Chr01	36812307	36812307	C	G	exonic	Eucgr.A02147	nonsynonymous SNV	Eucgr.A02147:Eucgr.A02147.1:exon2:c.C473G:p.A158G	LOC104443372	peroxidase 57
Chr01	36812328	36812328	A	G	exonic	Eucgr.A02147	nonsynonymous SNV	Eucgr.A02147:Eucgr.A02147.1:exon2:c.A494G:p.E165G	LOC104443372	peroxidase 57
Chr01	26585615	26585615	A	G	exonic	Eucgr.A01618	nonsynonymous SNV	Eucgr.A01618:Eucgr.A01618.1:exon3:c.T1027C:p.S343P,Eucgr.A01618:Eucgr.A01618.2:exon3:c.T1027C:p.S343P	LOC104438996	phosphatidylinositol 4-phosphate 5-kinase 9
Chr01	26586202	26586202	A	T	exonic	Eucgr.A01618	nonsynonymous SNV	Eucgr.A01618:Eucgr.A01618.1:exon3:c.T440A:p.F147Y,Eucgr.A01618:Eucgr.A01618.2:exon3:c.T440A:p.F147Y	LOC104438996	phosphatidylinositol 4-phosphate 5-kinase 9
Chr01	26586206	26586206	T	A	exonic	Eucgr.A01618	nonsynonymous SNV	Eucgr.A01618:Eucgr.A01618.1:exon3:c.A436T:p.I146F,Eucgr.A01618:Eucgr.A01618.2:exon3:c.A436T:p.I146F	LOC104438996	phosphatidylinositol 4-phosphate 5-kinase 9
Chr01	26586206	26586206	T	C	exonic	Eucgr.A01618	nonsynonymous SNV	Eucgr.A01618:Eucgr.A01618.1:exon3:c.A436G:p.I146V,Eucgr.A01618:Eucgr.A01618.2:exon3:c.A436G:p.I146V	LOC104438996	phosphatidylinositol 4-phosphate 5-kinase 9
Chr01	26586438	26586438	A	T	exonic	Eucgr.A01618	nonsynonymous SNV	Eucgr.A01618:Eucgr.A01618.1:exon3:c.T204A:p.N68K,Eucgr.A01618:Eucgr.A01618.2:exon3:c.T204A:p.N68K	LOC104438996	phosphatidylinositol 4-phosphate 5-kinase 9
Chr01	34455989	34455989	T	A	exonic	Eucgr.A01915	nonsynonymous SNV	Eucgr.A01915:Eucgr.A01915.1:exon8:c.A1252T:p.S418C,Eucgr.A01915:Eucgr.A01915.2:exon8:c.A1252T:p.S418C	LOC104441293	phosphoenolpyruvate carboxylase 2
Chr01	34555602	34555602	G	T	exonic	Eucgr.A01923	nonsynonymous SNV	Eucgr.A01923:Eucgr.A01923.1:exon2:c.C1328A:p.A443D	LOC104441360	phospholipase A1-IIdelta
Chr01	34555843	34555843	T	A	exonic	Eucgr.A01923	nonsynonymous SNV	Eucgr.A01923:Eucgr.A01923.1:exon2:c.A1087T:p.N363Y	LOC104441360	phospholipase A1-IIdelta
Chr01	34556236	34556236	A	G	exonic	Eucgr.A01923	nonsynonymous SNV	Eucgr.A01923:Eucgr.A01923.1:exon2:c.T694C:p.Y232H	LOC104441360	phospholipase A1-IIdelta
Chr01	34556323	34556323	C	T	exonic	Eucgr.A01923	nonsynonymous SNV	Eucgr.A01923:Eucgr.A01923.1:exon2:c.G607A:p.G203R	LOC104441360	phospholipase A1-IIdelta
Chr01	34556930	34556930	A	G	exonic	Eucgr.A01923	nonsynonymous SNV	Eucgr.A01923:Eucgr.A01923.1:exon1:c.T292C:p.F98L	LOC104441360	phospholipase A1-IIdelta
Chr01	34557107	34557107	A	G	exonic	Eucgr.A01923	nonsynonymous SNV	Eucgr.A01923:Eucgr.A01923.1:exon1:c.T115C:p.S39P	LOC104441360	phospholipase A1-IIdelta
Chr01	15429909	15429909	T	G	exonic	Eucgr.A00642	nonsynonymous SNV	Eucgr.A00642:Eucgr.A00642.1:exon1:c.T76G:p.L26V,Eucgr.A00642:Eucgr.A00642.2:exon1:c.T76G:p.L26V	LOC104428377	phosphoribosylglycinamide formyltransferase, chloroplastic
Chr01	15429919	15429919	C	G	exonic	Eucgr.A00642	nonsynonymous SNV	Eucgr.A00642:Eucgr.A00642.1:exon1:c.C86G:p.P29R,Eucgr.A00642:Eucgr.A00642.2:exon1:c.C86G:p.P29R	LOC104428377	phosphoribosylglycinamide formyltransferase, chloroplastic
Chr01	15433860	15433860	G	A	exonic	Eucgr.A00642	nonsynonymous SNV	Eucgr.A00642:Eucgr.A00642.1:exon4:c.G736A:p.V246I,Eucgr.A00642:Eucgr.A00642.2:exon5:c.G736A:p.V246I	LOC104428377	phosphoribosylglycinamide formyltransferase, chloroplastic
Chr01	15434125	15434125	G	A	exonic	Eucgr.A00642	nonsynonymous SNV	Eucgr.A00642:Eucgr.A00642.1:exon5:c.G800A:p.R267H,Eucgr.A00642:Eucgr.A00642.2:exon6:c.G800A:p.R267H	LOC104428377	phosphoribosylglycinamide formyltransferase, chloroplastic
Chr01	100344	100344	C	T	exonic	Eucgr.A00216	nonsynonymous SNV	Eucgr.A00216:Eucgr.A00216.1:exon1:c.G112A:p.V38I	LOC104443054	pirin-like protein
Chr01	100373	100373	G	C	exonic	Eucgr.A00216	nonsynonymous SNV	Eucgr.A00216:Eucgr.A00216.1:exon1:c.C83G:p.P28R	LOC104443054	pirin-like protein
Chr01	36688254	36688254	A	G	exonic	Eucgr.A02132	nonsynonymous SNV	Eucgr.A02132:Eucgr.A02132.1:exon1:c.A112G:p.N38D	LOC104443227	plant cysteine oxidase 2
Chr01	36689692	36689692	A	C	exonic	Eucgr.A02132	nonsynonymous SNV	Eucgr.A02132:Eucgr.A02132.1:exon2:c.A314C:p.K105T	LOC104443227	plant cysteine oxidase 2
Chr01	36690122	36690122	A	G	exonic	Eucgr.A02132	nonsynonymous SNV	Eucgr.A02132:Eucgr.A02132.1:exon3:c.A529G:p.K177E	LOC104443227	plant cysteine oxidase 2
Chr01	36690273	36690273	G	C	exonic	Eucgr.A02132	nonsynonymous SNV	Eucgr.A02132:Eucgr.A02132.1:exon4:c.G562C:p.V188L	LOC104443227	plant cysteine oxidase 2
Chr01	568504	568504	T	A	exonic	Eucgr.A00245	nonsynonymous SNV	Eucgr.A00245:Eucgr.A00245.1:exon8:c.T869A:p.V290E	LOC104444551	plant UBX domain-containing protein 11
Chr01	570513	570513	G	A	exonic	Eucgr.A00245	nonsynonymous SNV	Eucgr.A00245:Eucgr.A00245.1:exon9:c.G1306A:p.G436S	LOC104444551	plant UBX domain-containing protein 11
Chr01	570526	570526	C	T	exonic	Eucgr.A00245	nonsynonymous SNV	Eucgr.A00245:Eucgr.A00245.1:exon9:c.C1319T:p.S440L	LOC104444551	plant UBX domain-containing protein 11
Chr01	30878969	30878969	C	G	exonic	Eucgr.A01073	nonsynonymous SNV	Eucgr.A01073:Eucgr.A01073.1:exon2:c.G190C:p.E64Q	LOC104434887	plasma membrane-associated cation-binding protein 2
Chr01	28174716	28174716	C	T	exonic	Eucgr.A01530	nonsynonymous SNV	Eucgr.A01530:Eucgr.A01530.1:exon20:c.G4280A:p.S1427N	LOC104438307	pleiotropic drug resistance protein 2
Chr01	28176092	28176092	G	C	exonic	Eucgr.A01530	nonsynonymous SNV	Eucgr.A01530:Eucgr.A01530.1:exon17:c.C3503G:p.S1168C,Eucgr.A01530:Eucgr.A01530.2:exon17:c.C3503G:p.S1168C,Eucgr.A01530:Eucgr.A01530.3:exon17:c.C3503G:p.S1168C	LOC104438307	pleiotropic drug resistance protein 2
Chr01	28176127	28176127	G	T	exonic	Eucgr.A01530	nonsynonymous SNV	Eucgr.A01530:Eucgr.A01530.1:exon17:c.C3468A:p.D1156E,Eucgr.A01530:Eucgr.A01530.2:exon17:c.C3468A:p.D1156E,Eucgr.A01530:Eucgr.A01530.3:exon17:c.C3468A:p.D1156E	LOC104438307	pleiotropic drug resistance protein 2
Chr01	28179423	28179423	T	C	exonic	Eucgr.A01530	nonsynonymous SNV	Eucgr.A01530:Eucgr.A01530.1:exon7:c.A1571G:p.K524R,Eucgr.A01530:Eucgr.A01530.2:exon7:c.A1571G:p.K524R,Eucgr.A01530:Eucgr.A01530.3:exon7:c.A1571G:p.K524R	LOC104438307	pleiotropic drug resistance protein 2
Chr01	28179459	28179459	T	C	exonic	Eucgr.A01530	nonsynonymous SNV	Eucgr.A01530:Eucgr.A01530.1:exon7:c.A1535G:p.K512R,Eucgr.A01530:Eucgr.A01530.2:exon7:c.A1535G:p.K512R,Eucgr.A01530:Eucgr.A01530.3:exon7:c.A1535G:p.K512R	LOC104438307	pleiotropic drug resistance protein 2
Chr01	28179553	28179553	G	A	exonic	Eucgr.A01530	nonsynonymous SNV	Eucgr.A01530:Eucgr.A01530.1:exon7:c.C1441T:p.H481Y,Eucgr.A01530:Eucgr.A01530.2:exon7:c.C1441T:p.H481Y,Eucgr.A01530:Eucgr.A01530.3:exon7:c.C1441T:p.H481Y	LOC104438307	pleiotropic drug resistance protein 2
Chr01	29431000	29431000	C	T	exonic	Eucgr.A01414	nonsynonymous SNV	Eucgr.A01414:Eucgr.A01414.1:exon1:c.G127A:p.A43T,Eucgr.A01414:Eucgr.A01414.2:exon1:c.G127A:p.A43T,Eucgr.A01414:Eucgr.A01414.3:exon1:c.G127A:p.A43T	LOC104437350	polyadenylate-binding protein-interacting protein 12
Chr01	29431003	29431003	C	G	exonic	Eucgr.A01414	nonsynonymous SNV	Eucgr.A01414:Eucgr.A01414.1:exon1:c.G124C:p.G42R,Eucgr.A01414:Eucgr.A01414.2:exon1:c.G124C:p.G42R,Eucgr.A01414:Eucgr.A01414.3:exon1:c.G124C:p.G42R	LOC104437350	polyadenylate-binding protein-interacting protein 12
Chr01	27826816	27826816	C	A	exonic	Eucgr.A01542	nonsynonymous SNV	Eucgr.A01542:Eucgr.A01542.1:exon5:c.C1212A:p.H404Q	LOC104438418	polyadenylation and cleavage factor homolog 4
Chr01	27828168	27828168	A	T	exonic	Eucgr.A01542	nonsynonymous SNV	Eucgr.A01542:Eucgr.A01542.1:exon6:c.A1447T:p.M483L	LOC104438418	polyadenylation and cleavage factor homolog 4
Chr01	27829108	27829108	T	A	exonic	Eucgr.A01542	nonsynonymous SNV	Eucgr.A01542:Eucgr.A01542.1:exon6:c.T2387A:p.M796K	LOC104438418	polyadenylation and cleavage factor homolog 4
Chr01	27829204	27829204	C	T	exonic	Eucgr.A01542	nonsynonymous SNV	Eucgr.A01542:Eucgr.A01542.1:exon6:c.C2483T:p.S828L	LOC104438418	polyadenylation and cleavage factor homolog 4
Chr01	27829533	27829533	A	G	exonic	Eucgr.A01542	nonsynonymous SNV	Eucgr.A01542:Eucgr.A01542.1:exon6:c.A2812G:p.I938V	LOC104438418	polyadenylation and cleavage factor homolog 4
Chr01	27829755	27829755	G	A	exonic	Eucgr.A01542	nonsynonymous SNV	Eucgr.A01542:Eucgr.A01542.1:exon6:c.G3034A:p.V1012I	LOC104438418	polyadenylation and cleavage factor homolog 4
Chr01	39685463	39685463	C	G	exonic	Eucgr.A02433	nonsynonymous SNV	Eucgr.A02433:Eucgr.A02433.1:exon1:c.C51G:p.F17L	LOC104445695	polygalacturonase inhibitor
Chr01	29136452	29136452	C	T	exonic	Eucgr.A01454	nonsynonymous SNV	Eucgr.A01454:Eucgr.A01454.1:exon2:c.G97A:p.D33N	LOC104437702	PP2A regulatory subunit TAP46
Chr01	21359426	21359426	T	G	exonic	Eucgr.B02720	nonsynonymous SNV	Eucgr.B02720:Eucgr.B02720.1:exon4:c.T339G:p.F113L,Eucgr.B02720:Eucgr.B02720.2:exon4:c.T339G:p.F113L,Eucgr.B02720:Eucgr.B02720.3:exon4:c.T159G:p.F53L	LOC104433064	PRA1 family protein A1
Chr01	21359751	21359751	C	T	exonic	Eucgr.B02720	nonsynonymous SNV	Eucgr.B02720:Eucgr.B02720.1:exon6:c.C455T:p.A152V,Eucgr.B02720:Eucgr.B02720.2:exon6:c.C455T:p.A152V,Eucgr.B02720:Eucgr.B02720.3:exon6:c.C275T:p.A92V	LOC104433064	PRA1 family protein A1
Chr01	3156379	3156379	G	A	exonic	Eucgr.L00027	nonsynonymous SNV	Eucgr.L00027:Eucgr.L00027.1:exon5:c.C505T:p.R169W	LOC104428020	pre-mRNA-splicing factor 38B
Chr01	29367638	29367638	T	C	exonic	Eucgr.A01425	nonsynonymous SNV	Eucgr.A01425:Eucgr.A01425.1:exon3:c.A730G:p.I244V	LOC104437462	probable 6-phosphogluconolactonase 4, chloroplastic
Chr01	29367801	29367801	G	T	exonic	Eucgr.A01425	nonsynonymous SNV	Eucgr.A01425:Eucgr.A01425.1:exon3:c.C567A:p.D189E	LOC104437462	probable 6-phosphogluconolactonase 4, chloroplastic
Chr01	29369733	29369733	C	G	exonic	Eucgr.A01425	nonsynonymous SNV	Eucgr.A01425:Eucgr.A01425.1:exon1:c.G136C:p.G46R	LOC104437462	probable 6-phosphogluconolactonase 4, chloroplastic
Chr01	33590233	33590233	A	G	exonic	Eucgr.A01853	nonsynonymous SNV	Eucgr.A01853:Eucgr.A01853.1:exon3:c.A685G:p.T229A,Eucgr.A01853:Eucgr.A01853.2:exon3:c.A685G:p.T229A	LOC104440877	probable aminotransferase TAT2
Chr01	33591287	33591287	C	T	exonic	Eucgr.A01853	nonsynonymous SNV	Eucgr.A01853:Eucgr.A01853.1:exon5:c.C1007T:p.T336I,Eucgr.A01853:Eucgr.A01853.2:exon5:c.C1007T:p.T336I	LOC104440877	probable aminotransferase TAT2
Chr01	20346746	20346746	G	A	exonic	Eucgr.B02783	nonsynonymous SNV	Eucgr.B02783:Eucgr.B02783.1:exon3:c.G959A:p.R320H	LOC104433123	probable anion transporter 3, chloroplastic
Chr01	41200717	41200717	G	A	exonic	Eucgr.A02601	nonsynonymous SNV	Eucgr.A02601:Eucgr.A02601.1:exon1:c.C950T:p.A317V	LOC104447095	probable aspartyl protease At4g16563
Chr01	38297918	38297918	T	C	exonic	Eucgr.A02286	nonsynonymous SNV	Eucgr.A02286:Eucgr.A02286.1:exon1:c.A518G:p.K173R	LOC104444452	probable calcium-binding protein CML36
Chr01	38298385	38298385	G	T	exonic	Eucgr.A02286	nonsynonymous SNV	Eucgr.A02286:Eucgr.A02286.1:exon1:c.C51A:p.H17Q	LOC104444452	probable calcium-binding protein CML36
Chr01	11899132	11899132	G	C	exonic	Eucgr.A00852	nonsynonymous SNV	Eucgr.A00852:Eucgr.A00852.1:exon1:c.C93G:p.D31E	LOC104433326	probable calcium-binding protein CML43
Chr01	6521809	6521809	G	C	exonic	Eucgr.A00382	nonsynonymous SNV	Eucgr.A00382:Eucgr.A00382.1:exon2:c.C667G:p.R223G	LOC104452421	probable enoyl-CoA hydratase 1, peroxisomal
Chr01	6521844	6521844	G	A	exonic	Eucgr.A00382	nonsynonymous SNV	Eucgr.A00382:Eucgr.A00382.1:exon2:c.C632T:p.S211L	LOC104452421	probable enoyl-CoA hydratase 1, peroxisomal
Chr01	43558601	43558601	G	C	exonic	Eucgr.A02848	nonsynonymous SNV	Eucgr.A02848:Eucgr.A02848.1:exon4:c.C886G:p.L296V	LOC104449325	probable fructokinase-7
Chr01	43558604	43558604	C	T	exonic	Eucgr.A02848	nonsynonymous SNV	Eucgr.A02848:Eucgr.A02848.1:exon4:c.G883A:p.V295I	LOC104449325	probable fructokinase-7
Chr01	43558958	43558958	C	T	exonic	Eucgr.A02848	nonsynonymous SNV	Eucgr.A02848:Eucgr.A02848.1:exon3:c.G775A:p.V259I	LOC104449325	probable fructokinase-7
Chr01	39193460	39193460	C	T	exonic	Eucgr.A02374	nonsynonymous SNV	Eucgr.A02374:Eucgr.A02374.1:exon13:c.G2068A:p.D690N	LOC104445147	probable galactinol--sucrose galactosyltransferase 2
Chr01	35027071	35027071	A	C	exonic	Eucgr.A01962	nonsynonymous SNV	Eucgr.A01962:Eucgr.A01962.1:exon5:c.T1281G:p.D427E	LOC104441697	probable galacturonosyltransferase 15
Chr01	20458851	20458851	G	A	exonic	Eucgr.B02780	nonsynonymous SNV	Eucgr.B02780:Eucgr.B02780.1:exon1:c.C263T:p.S88F	LOC104433119	probable glutathione S-transferase parC
Chr01	38948780	38948780	C	T	exonic	Eucgr.A02349	nonsynonymous SNV	Eucgr.A02349:Eucgr.A02349.1:exon1:c.G1663A:p.G555R	LOC104445003	probable glycosyltransferase STELLO1
Chr01	34917140	34917140	C	T	exonic	Eucgr.A01951	nonsynonymous SNV	Eucgr.A01951:Eucgr.A01951.1:exon17:c.C1646T:p.T549M,Eucgr.A01951:Eucgr.A01951.2:exon17:c.C1646T:p.T549M	LOC104441547	probable LRR receptor-like serine/threonine-protein kinase At1g07650
Chr01	34917197	34917197	G	A	exonic	Eucgr.A01951	nonsynonymous SNV	Eucgr.A01951:Eucgr.A01951.1:exon17:c.G1703A:p.R568K,Eucgr.A01951:Eucgr.A01951.2:exon17:c.G1703A:p.R568K	LOC104441547	probable LRR receptor-like serine/threonine-protein kinase At1g07650
Chr01	34919357	34919357	G	A	exonic	Eucgr.A01951	nonsynonymous SNV	Eucgr.A01951:Eucgr.A01951.1:exon20:c.G2062A:p.V688I,Eucgr.A01951:Eucgr.A01951.2:exon20:c.G2062A:p.V688I	LOC104441547	probable LRR receptor-like serine/threonine-protein kinase At1g07650
Chr01	34920101	34920101	A	C	exonic	Eucgr.A01951	nonsynonymous SNV	Eucgr.A01951:Eucgr.A01951.1:exon22:c.A2615C:p.K872T	LOC104441547	probable LRR receptor-like serine/threonine-protein kinase At1g07650
Chr01	37440840	37440840	C	A	exonic	Eucgr.A02206	nonsynonymous SNV	Eucgr.A02206:Eucgr.A02206.1:exon8:c.G1183T:p.A395S	LOC104443860	probable mediator of RNA polymerase II transcription subunit 26b
Chr01	37440843	37440843	C	A	exonic	Eucgr.A02206	nonsynonymous SNV	Eucgr.A02206:Eucgr.A02206.1:exon8:c.G1180T:p.V394F	LOC104443860	probable mediator of RNA polymerase II transcription subunit 26b
Chr01	37440844	37440844	T	A	exonic	Eucgr.A02206	nonsynonymous SNV	Eucgr.A02206:Eucgr.A02206.1:exon8:c.A1179T:p.E393D	LOC104443860	probable mediator of RNA polymerase II transcription subunit 26b
Chr01	37440987	37440987	C	T	exonic	Eucgr.A02206	nonsynonymous SNV	Eucgr.A02206:Eucgr.A02206.1:exon7:c.G1118A:p.R373K	LOC104443860	probable mediator of RNA polymerase II transcription subunit 26b
Chr01	37441039	37441039	T	C	exonic	Eucgr.A02206	nonsynonymous SNV	Eucgr.A02206:Eucgr.A02206.1:exon7:c.A1066G:p.T356A	LOC104443860	probable mediator of RNA polymerase II transcription subunit 26b
Chr01	37441066	37441066	C	A	exonic	Eucgr.A02206	nonsynonymous SNV	Eucgr.A02206:Eucgr.A02206.1:exon7:c.G1039T:p.G347W	LOC104443860	probable mediator of RNA polymerase II transcription subunit 26b
Chr01	37441185	37441185	T	A	exonic	Eucgr.A02206	nonsynonymous SNV	Eucgr.A02206:Eucgr.A02206.1:exon7:c.A920T:p.E307V	LOC104443860	probable mediator of RNA polymerase II transcription subunit 26b
Chr01	37441186	37441186	C	A	exonic	Eucgr.A02206	stopgain	Eucgr.A02206:Eucgr.A02206.1:exon7:c.G919T:p.E307X	LOC104443860	probable mediator of RNA polymerase II transcription subunit 26b
Chr01	37441230	37441230	C	T	exonic	Eucgr.A02206	nonsynonymous SNV	Eucgr.A02206:Eucgr.A02206.1:exon7:c.G875A:p.R292H	LOC104443860	probable mediator of RNA polymerase II transcription subunit 26b
Chr01	37441231	37441231	G	A	exonic	Eucgr.A02206	nonsynonymous SNV	Eucgr.A02206:Eucgr.A02206.1:exon7:c.C874T:p.R292C	LOC104443860	probable mediator of RNA polymerase II transcription subunit 26b
Chr01	37443035	37443035	G	A	exonic	Eucgr.A02206	nonsynonymous SNV	Eucgr.A02206:Eucgr.A02206.1:exon1:c.C173T:p.T58I	LOC104443860	probable mediator of RNA polymerase II transcription subunit 26b
Chr01	2998444	2998444	C	T	exonic	Eucgr.L00012	nonsynonymous SNV	Eucgr.L00012:Eucgr.L00012.1:exon4:c.C1907T:p.T636M	LOC104428015	probable phosphoinositide phosphatase SAC9
Chr01	3005488	3005488	T	A	exonic	Eucgr.L00012	nonsynonymous SNV	Eucgr.L00012:Eucgr.L00012.1:exon9:c.T3628A:p.S1210T	LOC104428015	probable phosphoinositide phosphatase SAC9
Chr01	3005489	3005489	C	A	exonic	Eucgr.L00012	nonsynonymous SNV	Eucgr.L00012:Eucgr.L00012.1:exon9:c.C3629A:p.S1210Y	LOC104428015	probable phosphoinositide phosphatase SAC9
Chr01	3005509	3005509	A	G	exonic	Eucgr.L00012	nonsynonymous SNV	Eucgr.L00012:Eucgr.L00012.1:exon9:c.A3649G:p.N1217D	LOC104428015	probable phosphoinositide phosphatase SAC9
Chr01	3005587	3005587	T	A	exonic	Eucgr.L00012	nonsynonymous SNV	Eucgr.L00012:Eucgr.L00012.1:exon9:c.T3727A:p.L1243M	LOC104428015	probable phosphoinositide phosphatase SAC9
Chr01	35887773	35887773	C	A	exonic	Eucgr.A02044	nonsynonymous SNV	Eucgr.A02044:Eucgr.A02044.1:exon6:c.C508A:p.L170I	LOC104442425	probable polyamine oxidase 2
Chr01	8168390	8168390	T	C	exonic	Eucgr.A01315	nonsynonymous SNV	Eucgr.A01315:Eucgr.A01315.1:exon6:c.A1341G:p.I447M	LOC104436866	probable polygalacturonase
Chr01	8168427	8168427	G	A	exonic	Eucgr.A01315	nonsynonymous SNV	Eucgr.A01315:Eucgr.A01315.1:exon6:c.C1304T:p.S435L	LOC104436866	probable polygalacturonase
Chr01	8169777	8169777	T	A	exonic	Eucgr.A01315	nonsynonymous SNV	Eucgr.A01315:Eucgr.A01315.1:exon4:c.A625T:p.S209C	LOC104436866	probable polygalacturonase
Chr01	8169797	8169797	T	C	exonic	Eucgr.A01315	nonsynonymous SNV	Eucgr.A01315:Eucgr.A01315.1:exon4:c.A605G:p.N202S	LOC104436866	probable polygalacturonase
Chr01	39856296	39856296	A	T	exonic	Eucgr.A02453	nonsynonymous SNV	Eucgr.A02453:Eucgr.A02453.1:exon3:c.A877T:p.T293S,Eucgr.A02453:Eucgr.A02453.2:exon3:c.A877T:p.T293S	LOC104445871	probable protein phosphatase 2C 25
Chr01	33325589	33325589	A	G	exonic	Eucgr.A01838	nonsynonymous SNV	Eucgr.A01838:Eucgr.A01838.1:exon2:c.A268G:p.I90V,Eucgr.A01838:Eucgr.A01838.2:exon2:c.A268G:p.I90V	LOC104440856	probable protein phosphatase 2C 58
Chr01	33325605	33325605	A	G	exonic	Eucgr.A01838	nonsynonymous SNV	Eucgr.A01838:Eucgr.A01838.1:exon2:c.A284G:p.K95R,Eucgr.A01838:Eucgr.A01838.2:exon2:c.A284G:p.K95R	LOC104440856	probable protein phosphatase 2C 58
Chr01	33328159	33328159	A	G	exonic	Eucgr.A01838	nonsynonymous SNV	Eucgr.A01838:Eucgr.A01838.1:exon5:c.A937G:p.N313D	LOC104440856	probable protein phosphatase 2C 58
Chr01	33328505	33328505	G	A	exonic	Eucgr.A01838	nonsynonymous SNV	Eucgr.A01838:Eucgr.A01838.1:exon6:c.G1076A:p.R359K	LOC104440856	probable protein phosphatase 2C 58
Chr01	33328541	33328541	A	G	exonic	Eucgr.A01838	nonsynonymous SNV	Eucgr.A01838:Eucgr.A01838.1:exon6:c.A1112G:p.K371R	LOC104440856	probable protein phosphatase 2C 58
Chr01	28728244	28728244	C	T	exonic	Eucgr.A01489	nonsynonymous SNV	Eucgr.A01489:Eucgr.A01489.1:exon8:c.G832A:p.E278K,Eucgr.A01489:Eucgr.A01489.2:exon8:c.G832A:p.E278K,Eucgr.A01489:Eucgr.A01489.3:exon8:c.G832A:p.E278K,Eucgr.A01489:Eucgr.A01489.4:exon8:c.G832A:p.E278K	LOC104437975	probable protein phosphatase 2C 76
Chr01	28732113	28732113	G	A	exonic	Eucgr.A01489	nonsynonymous SNV	Eucgr.A01489:Eucgr.A01489.1:exon2:c.C173T:p.T58M,Eucgr.A01489:Eucgr.A01489.2:exon2:c.C173T:p.T58M,Eucgr.A01489:Eucgr.A01489.3:exon2:c.C173T:p.T58M,Eucgr.A01489:Eucgr.A01489.4:exon2:c.C173T:p.T58M	LOC104437975	probable protein phosphatase 2C 76
Chr01	13934702	13934702	G	C	exonic	Eucgr.A00714	nonsynonymous SNV	Eucgr.A00714:Eucgr.A00714.1:exon1:c.G60C:p.E20D	LOC104432307	probable serine/threonine-protein kinase WNK5
Chr01	13937146	13937146	G	A	exonic	Eucgr.A00714	nonsynonymous SNV	Eucgr.A00714:Eucgr.A00714.1:exon3:c.G374A:p.R125K	LOC104432307	probable serine/threonine-protein kinase WNK5
Chr01	13937151	13937151	C	G	exonic	Eucgr.A00714	nonsynonymous SNV	Eucgr.A00714:Eucgr.A00714.1:exon3:c.C379G:p.Q127E	LOC104432307	probable serine/threonine-protein kinase WNK5
Chr01	13937332	13937332	G	A	exonic	Eucgr.A00714	nonsynonymous SNV	Eucgr.A00714:Eucgr.A00714.1:exon3:c.G560A:p.G187E	LOC104432307	probable serine/threonine-protein kinase WNK5
Chr01	13937843	13937843	T	C	exonic	Eucgr.A00714	nonsynonymous SNV	Eucgr.A00714:Eucgr.A00714.1:exon4:c.T679C:p.F227L	LOC104432307	probable serine/threonine-protein kinase WNK5
Chr01	13939379	13939379	C	G	exonic	Eucgr.A00714	nonsynonymous SNV	Eucgr.A00714:Eucgr.A00714.1:exon7:c.C1566G:p.D522E	LOC104432307	probable serine/threonine-protein kinase WNK5
Chr01	13939448	13939448	T	A	exonic	Eucgr.A00714	nonsynonymous SNV	Eucgr.A00714:Eucgr.A00714.1:exon7:c.T1635A:p.D545E	LOC104432307	probable serine/threonine-protein kinase WNK5
Chr01	13939476	13939476	G	C	exonic	Eucgr.A00714	nonsynonymous SNV	Eucgr.A00714:Eucgr.A00714.1:exon7:c.G1663C:p.D555H	LOC104432307	probable serine/threonine-protein kinase WNK5
Chr01	13939512	13939512	C	A	exonic	Eucgr.A00714	nonsynonymous SNV	Eucgr.A00714:Eucgr.A00714.1:exon7:c.C1699A:p.Q567K	LOC104432307	probable serine/threonine-protein kinase WNK5
Chr01	13939687	13939687	A	G	exonic	Eucgr.A00714	nonsynonymous SNV	Eucgr.A00714:Eucgr.A00714.1:exon7:c.A1874G:p.Q625R	LOC104432307	probable serine/threonine-protein kinase WNK5
Chr01	35746540	35746540	T	G	exonic	Eucgr.A02031	nonsynonymous SNV	Eucgr.A02031:Eucgr.A02031.1:exon5:c.T611G:p.I204S	LOC104442318	probable transcription factor KAN4
Chr01	5215518	5215518	T	A	exonic	Eucgr.H01866	nonsynonymous SNV	Eucgr.H01866:Eucgr.H01866.1:exon2:c.T11A:p.M4K	LOC104457189	probable tRNA N6-adenosine threonylcarbamoyltransferase
Chr01	30076189	30076189	A	G	exonic	Eucgr.A01001	nonsynonymous SNV	Eucgr.A01001:Eucgr.A01001.1:exon1:c.A181G:p.S61G	LOC104434318	probable WRKY transcription factor 47
Chr01	30076690	30076690	T	A	exonic	Eucgr.A01001	nonsynonymous SNV	Eucgr.A01001:Eucgr.A01001.1:exon3:c.T458A:p.L153H	LOC104434318	probable WRKY transcription factor 47
Chr01	30077518	30077518	G	C	exonic	Eucgr.A01001	nonsynonymous SNV	Eucgr.A01001:Eucgr.A01001.1:exon4:c.G494C:p.S165T	LOC104434318	probable WRKY transcription factor 47
Chr01	35099466	35099466	A	G	exonic	Eucgr.A01968	nonsynonymous SNV	Eucgr.A01968:Eucgr.A01968.1:exon1:c.A125G:p.D42G	LOC104441748	probable xyloglucan endotransglucosylase/hydrolase protein 16
Chr01	35099475	35099475	A	-	exonic	Eucgr.A01968	frameshift deletion	Eucgr.A01968:Eucgr.A01968.1:exon1:c.134delA:p.Q45fs	LOC104441748	probable xyloglucan endotransglucosylase/hydrolase protein 16
Chr01	35099484	35099484	C	T	exonic	Eucgr.A01968	nonsynonymous SNV	Eucgr.A01968:Eucgr.A01968.1:exon1:c.C143T:p.A48V	LOC104441748	probable xyloglucan endotransglucosylase/hydrolase protein 16
Chr01	14315403	14315403	T	C	exonic	Eucgr.A00687	nonsynonymous SNV	Eucgr.A00687:Eucgr.A00687.1:exon4:c.A335G:p.E112G	LOC104431447	prosaposin
Chr01	28199426	28199426	T	C	exonic	Eucgr.A01529	nonsynonymous SNV	Eucgr.A01529:Eucgr.A01529.1:exon2:c.A163G:p.T55A,Eucgr.A01529:Eucgr.A01529.2:exon2:c.A163G:p.T55A,Eucgr.A01529:Eucgr.A01529.3:exon2:c.A163G:p.T55A,Eucgr.A01529:Eucgr.A01529.4:exon2:c.A163G:p.T55A	LOC104438285	protein BUD31 homolog 2
Chr01	28199474	28199474	G	C	exonic	Eucgr.A01529	nonsynonymous SNV	Eucgr.A01529:Eucgr.A01529.1:exon2:c.C115G:p.P39A,Eucgr.A01529:Eucgr.A01529.2:exon2:c.C115G:p.P39A,Eucgr.A01529:Eucgr.A01529.3:exon2:c.C115G:p.P39A,Eucgr.A01529:Eucgr.A01529.4:exon2:c.C115G:p.P39A	LOC104438285	protein BUD31 homolog 2
Chr01	20379841	20379841	G	C	exonic	Eucgr.B02781	nonsynonymous SNV	Eucgr.B02781:Eucgr.B02781.1:exon12:c.C2243G:p.A748G,Eucgr.B02781:Eucgr.B02781.2:exon12:c.C2240G:p.A747G,Eucgr.B02781:Eucgr.B02781.3:exon12:c.C2237G:p.A746G	LOC104433120	protein DEFECTIVE IN EXINE FORMATION 1
Chr01	43283785	43283785	T	C	exonic	Eucgr.A02813	nonsynonymous SNV	Eucgr.A02813:Eucgr.A02813.1:exon1:c.A1355G:p.N452S	LOC104449068	protein DETOXIFICATION 49
Chr01	43284072	43284072	G	C	exonic	Eucgr.A02813	nonsynonymous SNV	Eucgr.A02813:Eucgr.A02813.1:exon1:c.C1068G:p.H356Q	LOC104449068	protein DETOXIFICATION 49
Chr01	38334481	38334481	A	G	exonic	Eucgr.A02291	nonsynonymous SNV	Eucgr.A02291:Eucgr.A02291.1:exon1:c.A185G:p.E62G	LOC104444503	protein EARLY RESPONSIVE TO DEHYDRATION 15
Chr01	38334492	38334492	C	A	exonic	Eucgr.A02291	nonsynonymous SNV	Eucgr.A02291:Eucgr.A02291.1:exon1:c.C196A:p.H66N	LOC104444503	protein EARLY RESPONSIVE TO DEHYDRATION 15
Chr01	38334557	38334557	A	C	exonic	Eucgr.A02291	nonsynonymous SNV	Eucgr.A02291:Eucgr.A02291.1:exon1:c.A261C:p.L87F	LOC104444503	protein EARLY RESPONSIVE TO DEHYDRATION 15
Chr01	38335005	38335005	C	T	exonic	Eucgr.A02291	nonsynonymous SNV	Eucgr.A02291:Eucgr.A02291.1:exon2:c.C358T:p.L120F	LOC104444503	protein EARLY RESPONSIVE TO DEHYDRATION 15
Chr01	38335015	38335015	T	G	exonic	Eucgr.A02291	nonsynonymous SNV	Eucgr.A02291:Eucgr.A02291.1:exon2:c.T368G:p.M123R	LOC104444503	protein EARLY RESPONSIVE TO DEHYDRATION 15
Chr01	38335016	38335016	G	C	exonic	Eucgr.A02291	nonsynonymous SNV	Eucgr.A02291:Eucgr.A02291.1:exon2:c.G369C:p.M123I	LOC104444503	protein EARLY RESPONSIVE TO DEHYDRATION 15
Chr01	44673852	44673852	G	A	exonic	Eucgr.A02966	nonsynonymous SNV	Eucgr.A02966:Eucgr.A02966.1:exon23:c.C2147T:p.S716L	LOC104450369	protein EXPORTIN 1A
Chr01	44679059	44679059	C	T	exonic	Eucgr.A02966	nonsynonymous SNV	Eucgr.A02966:Eucgr.A02966.1:exon9:c.G794A:p.S265N	LOC104450369	protein EXPORTIN 1A
Chr01	44680429	44680429	C	T	exonic	Eucgr.A02966	nonsynonymous SNV	Eucgr.A02966:Eucgr.A02966.1:exon5:c.G403A:p.G135S	LOC104450369	protein EXPORTIN 1A
Chr01	11106703	11106703	T	C	exonic	Eucgr.A00908	nonsynonymous SNV	Eucgr.A00908:Eucgr.A00908.1:exon2:c.A2047G:p.I683V,Eucgr.A00908:Eucgr.A00908.2:exon2:c.A2047G:p.I683V,Eucgr.A00908:Eucgr.A00908.3:exon2:c.A2047G:p.I683V	LOC104433653	protein FAR-RED ELONGATED HYPOCOTYL 3
Chr01	11106732	11106732	G	A	exonic	Eucgr.A00908	nonsynonymous SNV	Eucgr.A00908:Eucgr.A00908.1:exon2:c.C2018T:p.A673V,Eucgr.A00908:Eucgr.A00908.2:exon2:c.C2018T:p.A673V,Eucgr.A00908:Eucgr.A00908.3:exon2:c.C2018T:p.A673V	LOC104433653	protein FAR-RED ELONGATED HYPOCOTYL 3
Chr01	11107551	11107551	G	A	exonic	Eucgr.A00908	nonsynonymous SNV	Eucgr.A00908:Eucgr.A00908.1:exon2:c.C1199T:p.A400V,Eucgr.A00908:Eucgr.A00908.2:exon2:c.C1199T:p.A400V,Eucgr.A00908:Eucgr.A00908.3:exon2:c.C1199T:p.A400V	LOC104433653	protein FAR-RED ELONGATED HYPOCOTYL 3
Chr01	38485832	38485832	G	A	exonic	Eucgr.A02304	nonsynonymous SNV	Eucgr.A02304:Eucgr.A02304.1:exon3:c.G463A:p.A155T,Eucgr.A02304:Eucgr.A02304.2:exon3:c.G463A:p.A155T	LOC104444669	protein FATTY ACID EXPORT 1, chloroplastic
Chr01	38487067	38487067	C	T	exonic	Eucgr.A02304	nonsynonymous SNV	Eucgr.A02304:Eucgr.A02304.1:exon6:c.C647T:p.S216L	LOC104444669	protein FATTY ACID EXPORT 1, chloroplastic
Chr01	26596686	26596686	G	A	exonic	Eucgr.A01617	nonsynonymous SNV	Eucgr.A01617:Eucgr.A01617.1:exon18:c.C2480T:p.S827L	LOC104438985	protein fluG
Chr01	24570300	24570300	T	G	exonic	Eucgr.A01171	nonsynonymous SNV	Eucgr.A01171:Eucgr.A01171.2:exon5:c.T1296G:p.D432E,Eucgr.A01171:Eucgr.A01171.1:exon6:c.T1296G:p.D432E	LOC104435776	protein IQ-DOMAIN 1
Chr01	2954191	2954191	C	A	exonic	Eucgr.L00007	nonsynonymous SNV	Eucgr.L00007:Eucgr.L00007.1:exon3:c.C80A:p.T27K,Eucgr.L00007:Eucgr.L00007.2:exon4:c.C80A:p.T27K	LOC104428009	protein IQ-DOMAIN 14
Chr01	2954326	2954326	G	A	exonic	Eucgr.L00007	nonsynonymous SNV	Eucgr.L00007:Eucgr.L00007.1:exon3:c.G215A:p.G72E,Eucgr.L00007:Eucgr.L00007.2:exon4:c.G215A:p.G72E	LOC104428009	protein IQ-DOMAIN 14
Chr01	2957169	2957169	G	A	exonic	Eucgr.L00007	nonsynonymous SNV	Eucgr.L00007:Eucgr.L00007.1:exon6:c.G1570A:p.G524S,Eucgr.L00007:Eucgr.L00007.2:exon7:c.G1570A:p.G524S	LOC104428009	protein IQ-DOMAIN 14
Chr01	43232082	43232082	G	A	exonic	Eucgr.A02807	nonsynonymous SNV	Eucgr.A02807:Eucgr.A02807.1:exon3:c.C677T:p.P226L,Eucgr.A02807:Eucgr.A02807.2:exon3:c.C509T:p.P170L	LOC104449018	protein IQ-DOMAIN 14
Chr01	43232170	43232170	T	C	exonic	Eucgr.A02807	nonsynonymous SNV	Eucgr.A02807:Eucgr.A02807.1:exon3:c.A589G:p.R197G,Eucgr.A02807:Eucgr.A02807.2:exon3:c.A421G:p.R141G	LOC104449018	protein IQ-DOMAIN 14
Chr01	43232222	43232222	G	T	exonic	Eucgr.A02807	nonsynonymous SNV	Eucgr.A02807:Eucgr.A02807.1:exon3:c.C537A:p.N179K,Eucgr.A02807:Eucgr.A02807.2:exon3:c.C369A:p.N123K	LOC104449018	protein IQ-DOMAIN 14
Chr01	43232362	43232362	G	C	exonic	Eucgr.A02807	nonsynonymous SNV	Eucgr.A02807:Eucgr.A02807.1:exon3:c.C397G:p.H133D,Eucgr.A02807:Eucgr.A02807.2:exon3:c.C229G:p.H77D	LOC104449018	protein IQ-DOMAIN 14
Chr01	17565945	17565945	G	C	exonic	Eucgr.A00512	nonsynonymous SNV	Eucgr.A00512:Eucgr.A00512.1:exon6:c.C440G:p.P147R	LOC104420493	protein LSD1
Chr01	17570342	17570342	G	C	exonic	Eucgr.A00512	nonsynonymous SNV	Eucgr.A00512:Eucgr.A00512.1:exon3:c.C176G:p.T59S	LOC104420493	protein LSD1
Chr01	17571074	17571074	A	C	exonic	Eucgr.A00512	nonsynonymous SNV	Eucgr.A00512:Eucgr.A00512.1:exon2:c.T39G:p.I13M	LOC104420493	protein LSD1
Chr01	39402226	39402226	T	C	exonic	Eucgr.A02398	nonsynonymous SNV	Eucgr.A02398:Eucgr.A02398.1:exon3:c.A239G:p.N80S,Eucgr.A02398:Eucgr.A02398.2:exon3:c.A239G:p.N80S,Eucgr.A02398:Eucgr.A02398.3:exon3:c.A239G:p.N80S,Eucgr.A02398:Eucgr.A02398.4:exon3:c.A239G:p.N80S	LOC104445378	protein LST8 homolog
Chr01	35148991	35148991	G	A	exonic	Eucgr.A01975	nonsynonymous SNV	Eucgr.A01975:Eucgr.A01975.1:exon2:c.G8A:p.R3Q,Eucgr.A01975:Eucgr.A01975.2:exon2:c.G8A:p.R3Q,Eucgr.A01975:Eucgr.A01975.3:exon2:c.G8A:p.R3Q	LOC104441825	protein MEI2-like 2
Chr01	35149936	35149936	A	C	exonic	Eucgr.A01975	nonsynonymous SNV	Eucgr.A01975:Eucgr.A01975.1:exon4:c.A199C:p.N67H,Eucgr.A01975:Eucgr.A01975.2:exon4:c.A199C:p.N67H,Eucgr.A01975:Eucgr.A01975.3:exon4:c.A199C:p.N67H	LOC104441825	protein MEI2-like 2
Chr01	35153746	35153746	T	A	exonic	Eucgr.A01975	nonsynonymous SNV	Eucgr.A01975:Eucgr.A01975.1:exon9:c.T1897A:p.L633M,Eucgr.A01975:Eucgr.A01975.2:exon9:c.T1897A:p.L633M,Eucgr.A01975:Eucgr.A01975.3:exon9:c.T1897A:p.L633M	LOC104441825	protein MEI2-like 2
Chr01	23943757	23943757	G	A	exonic	Eucgr.A01204	nonsynonymous SNV	Eucgr.A01204:Eucgr.A01204.1:exon3:c.C542T:p.S181L	LOC104436040	protein MODIFIER OF SNC1 11
Chr01	38930402	38930402	G	T	exonic	Eucgr.A02346	nonsynonymous SNV	Eucgr.A02346:Eucgr.A02346.1:exon5:c.G401T:p.R134L,Eucgr.A02346:Eucgr.A02346.2:exon5:c.G341T:p.R114L	LOC104444979	protein N-terminal glutamine amidohydrolase
Chr01	38930471	38930471	A	G	exonic	Eucgr.A02346	nonsynonymous SNV	Eucgr.A02346:Eucgr.A02346.1:exon5:c.A470G:p.N157S,Eucgr.A02346:Eucgr.A02346.2:exon5:c.A410G:p.N137S	LOC104444979	protein N-terminal glutamine amidohydrolase
Chr01	20133279	20133279	G	A	exonic	Eucgr.B02793	nonsynonymous SNV	Eucgr.B02793:Eucgr.B02793.1:exon5:c.G1214A:p.R405K	LOC104433128	protein NRT1/ PTR FAMILY 8.1
Chr01	29827936	29827936	T	G	exonic	Eucgr.A00969	nonsynonymous SNV	Eucgr.A00969:Eucgr.A00969.1:exon5:c.A1465C:p.N489H	LOC104434047	protein NTM1-like 9
Chr01	29828319	29828319	A	G	exonic	Eucgr.A00969	nonsynonymous SNV	Eucgr.A00969:Eucgr.A00969.1:exon5:c.T1082C:p.I361T	LOC104434047	protein NTM1-like 9
Chr01	29828613	29828613	T	C	exonic	Eucgr.A00969	nonsynonymous SNV	Eucgr.A00969:Eucgr.A00969.1:exon4:c.A994G:p.S332G	LOC104434047	protein NTM1-like 9
Chr01	29828837	29828837	G	A	exonic	Eucgr.A00969	nonsynonymous SNV	Eucgr.A00969:Eucgr.A00969.1:exon4:c.C770T:p.P257L	LOC104434047	protein NTM1-like 9
Chr01	8235041	8235041	C	T	exonic	Eucgr.A01323	nonsynonymous SNV	Eucgr.A01323:Eucgr.A01323.1:exon2:c.C125T:p.P42L	LOC104436960	protein PHOSPHATE STARVATION RESPONSE 1
Chr01	8235311	8235311	A	T	exonic	Eucgr.A01323	nonsynonymous SNV	Eucgr.A01323:Eucgr.A01323.1:exon2:c.A395T:p.N132I	LOC104436960	protein PHOSPHATE STARVATION RESPONSE 1
Chr01	8235798	8235798	G	T	exonic	Eucgr.A01323	nonsynonymous SNV	Eucgr.A01323:Eucgr.A01323.1:exon3:c.G808T:p.A270S	LOC104436960	protein PHOSPHATE STARVATION RESPONSE 1
Chr01	8235956	8235956	G	A	exonic	Eucgr.A01323	nonsynonymous SNV	Eucgr.A01323:Eucgr.A01323.1:exon4:c.G883A:p.A295T	LOC104436960	protein PHOSPHATE STARVATION RESPONSE 1
Chr01	8238789	8238789	C	T	exonic	Eucgr.A01323	nonsynonymous SNV	Eucgr.A01323:Eucgr.A01323.1:exon8:c.C1220T:p.A407V	LOC104436960	protein PHOSPHATE STARVATION RESPONSE 1
Chr01	8238863	8238863	G	A	exonic	Eucgr.A01323	nonsynonymous SNV	Eucgr.A01323:Eucgr.A01323.1:exon8:c.G1294A:p.D432N	LOC104436960	protein PHOSPHATE STARVATION RESPONSE 1
Chr01	36672660	36672660	C	G	exonic	Eucgr.A02131	nonsynonymous SNV	Eucgr.A02131:Eucgr.A02131.4:exon8:c.C659G:p.T220S,Eucgr.A02131:Eucgr.A02131.1:exon11:c.C1679G:p.T560S,Eucgr.A02131:Eucgr.A02131.2:exon11:c.C1676G:p.T559S,Eucgr.A02131:Eucgr.A02131.3:exon11:c.C881G:p.T294S	LOC104443185	protein RRP6-like 2
Chr01	36673445	36673445	T	C	exonic	Eucgr.A02131	nonsynonymous SNV	Eucgr.A02131:Eucgr.A02131.4:exon9:c.T830C:p.I277T,Eucgr.A02131:Eucgr.A02131.1:exon12:c.T1850C:p.I617T,Eucgr.A02131:Eucgr.A02131.2:exon12:c.T1847C:p.I616T,Eucgr.A02131:Eucgr.A02131.3:exon12:c.T1052C:p.I351T	LOC104443185	protein RRP6-like 2
Chr01	36673514	36673514	T	A	exonic	Eucgr.A02131	nonsynonymous SNV	Eucgr.A02131:Eucgr.A02131.4:exon9:c.T899A:p.V300D,Eucgr.A02131:Eucgr.A02131.1:exon12:c.T1919A:p.V640D,Eucgr.A02131:Eucgr.A02131.2:exon12:c.T1916A:p.V639D,Eucgr.A02131:Eucgr.A02131.3:exon12:c.T1121A:p.V374D	LOC104443185	protein RRP6-like 2
Chr01	36674278	36674278	C	A	exonic	Eucgr.A02131	nonsynonymous SNV	Eucgr.A02131:Eucgr.A02131.4:exon11:c.C1082A:p.T361K,Eucgr.A02131:Eucgr.A02131.1:exon14:c.C2102A:p.T701K,Eucgr.A02131:Eucgr.A02131.2:exon14:c.C2099A:p.T700K,Eucgr.A02131:Eucgr.A02131.3:exon14:c.C1304A:p.T435K	LOC104443185	protein RRP6-like 2
Chr01	42451767	42451767	C	T	exonic	Eucgr.A02714	nonsynonymous SNV	Eucgr.A02714:Eucgr.A02714.2:exon2:c.G100A:p.E34K,Eucgr.A02714:Eucgr.A02714.1:exon3:c.G304A:p.E102K	LOC104448141	protein SGT1 homolog
Chr01	42452951	42452951	A	C	exonic	Eucgr.A02714	nonsynonymous SNV	Eucgr.A02714:Eucgr.A02714.1:exon1:c.T88G:p.S30A	LOC104448141	protein SGT1 homolog
Chr01	23459297	23459297	G	A	exonic	Eucgr.A01225	nonsynonymous SNV	Eucgr.A01225:Eucgr.A01225.1:exon1:c.G643A:p.A215T	LOC104436284	protein SLOW GREEN 1, chloroplastic
Chr01	42734895	42734895	T	A	exonic	Eucgr.A02756	nonsynonymous SNV	Eucgr.A02756:Eucgr.A02756.1:exon1:c.T244A:p.S82T	LOC104448451	protein SRC2 homolog
Chr01	17343647	17343647	G	A	exonic	Eucgr.A00518	nonsynonymous SNV	Eucgr.A00518:Eucgr.A00518.1:exon1:c.G169A:p.G57S	LOC104421014	protein SRG1
Chr01	17343668	17343668	G	A	exonic	Eucgr.A00518	nonsynonymous SNV	Eucgr.A00518:Eucgr.A00518.1:exon1:c.G190A:p.G64S	LOC104421014	protein SRG1
Chr01	17346780	17346780	G	A	exonic	Eucgr.A00518	nonsynonymous SNV	Eucgr.A00518:Eucgr.A00518.1:exon3:c.G976A:p.E326K	LOC104421014	protein SRG1
Chr01	20707926	20707926	G	A	exonic	Eucgr.B02761	nonsynonymous SNV	Eucgr.B02761:Eucgr.B02761.1:exon3:c.G232A:p.V78I,Eucgr.B02761:Eucgr.B02761.2:exon3:c.G232A:p.V78I	LOC104433108	protein SSUH2 homolog
Chr01	20710205	20710205	C	A	exonic	Eucgr.B02761	nonsynonymous SNV	Eucgr.B02761:Eucgr.B02761.1:exon6:c.C865A:p.Q289K,Eucgr.B02761:Eucgr.B02761.2:exon6:c.C865A:p.Q289K	LOC104433108	protein SSUH2 homolog
Chr01	20710809	20710809	A	C	exonic	Eucgr.B02761	nonsynonymous SNV	Eucgr.B02761:Eucgr.B02761.1:exon7:c.A945C:p.E315D,Eucgr.B02761:Eucgr.B02761.2:exon7:c.A945C:p.E315D	LOC104433108	protein SSUH2 homolog
Chr01	20710975	20710975	A	G	exonic	Eucgr.B02761	nonsynonymous SNV	Eucgr.B02761:Eucgr.B02761.1:exon7:c.A1111G:p.T371A,Eucgr.B02761:Eucgr.B02761.2:exon7:c.A1111G:p.T371A	LOC104433108	protein SSUH2 homolog
Chr01	32831169	32831169	G	A	exonic	Eucgr.A01788	nonsynonymous SNV	Eucgr.A01788:Eucgr.A01788.1:exon11:c.C1655T:p.S552L	LOC104456697	protein STRUBBELIG-RECEPTOR FAMILY 3
Chr01	32832252	32832252	A	C	exonic	Eucgr.A01788	nonsynonymous SNV	Eucgr.A01788:Eucgr.A01788.1:exon10:c.T1192G:p.L398V	LOC104456697	protein STRUBBELIG-RECEPTOR FAMILY 3
Chr01	32832300	32832300	G	A	exonic	Eucgr.A01788	nonsynonymous SNV	Eucgr.A01788:Eucgr.A01788.1:exon10:c.C1144T:p.P382S	LOC104456697	protein STRUBBELIG-RECEPTOR FAMILY 3
Chr01	36433736	36433736	G	A	exonic	Eucgr.A02100	nonsynonymous SNV	Eucgr.A02100:Eucgr.A02100.1:exon7:c.G1009A:p.E337K	LOC104442911	protein TIC 40, chloroplastic
Chr01	15927567	15927567	T	G	exonic	Eucgr.A00607	nonsynonymous SNV	Eucgr.A00607:Eucgr.A00607.1:exon3:c.A1139C:p.D380A	LOC104425569	protein TIC 56, chloroplastic
Chr01	29541621	29541621	A	G	exonic	Eucgr.A01400	nonsynonymous SNV	Eucgr.A01400:Eucgr.A01400.1:exon1:c.T67C:p.Y23H,Eucgr.A01400:Eucgr.A01400.2:exon1:c.T67C:p.Y23H	LOC104437229	protein TRANSPARENT TESTA GLABRA 1
Chr01	40012550	40012550	T	C	exonic	Eucgr.A02463	nonsynonymous SNV	Eucgr.A02463:Eucgr.A02463.1:exon5:c.A1727G:p.H576R	LOC104446001	protein trichome birefringence
Chr01	15830726	15830726	C	T	exonic	Eucgr.A00614	nonsynonymous SNV	Eucgr.A00614:Eucgr.A00614.1:exon3:c.G598A:p.E200K,Eucgr.A00614:Eucgr.A00614.2:exon3:c.G595A:p.E199K	LOC104426028	protein trichome birefringence-like 35
Chr01	34237137	34237137	T	C	exonic	Eucgr.A01900	nonsynonymous SNV	Eucgr.A01900:Eucgr.A01900.1:exon2:c.A437G:p.K146R,Eucgr.A01900:Eucgr.A01900.2:exon2:c.A437G:p.K146R	LOC104441204	protein trichome birefringence-like 39
Chr01	40726753	40726753	T	C	exonic	Eucgr.A02553	nonsynonymous SNV	Eucgr.A02553:Eucgr.A02553.1:exon9:c.A1070G:p.N357S,Eucgr.A02553:Eucgr.A02553.2:exon9:c.A1064G:p.N355S,Eucgr.A02553:Eucgr.A02553.3:exon9:c.A1064G:p.N355S	LOC104446691	protein WVD2-like 4
Chr01	40726890	40726890	G	C	exonic	Eucgr.A02553	nonsynonymous SNV	Eucgr.A02553:Eucgr.A02553.1:exon9:c.C933G:p.N311K,Eucgr.A02553:Eucgr.A02553.2:exon9:c.C927G:p.N309K,Eucgr.A02553:Eucgr.A02553.3:exon9:c.C927G:p.N309K	LOC104446691	protein WVD2-like 4
Chr01	40726891	40726891	T	C	exonic	Eucgr.A02553	nonsynonymous SNV	Eucgr.A02553:Eucgr.A02553.1:exon9:c.A932G:p.N311S,Eucgr.A02553:Eucgr.A02553.2:exon9:c.A926G:p.N309S,Eucgr.A02553:Eucgr.A02553.3:exon9:c.A926G:p.N309S	LOC104446691	protein WVD2-like 4
Chr01	29275898	29275898	A	C	exonic	Eucgr.A01438	nonsynonymous SNV	Eucgr.A01438:Eucgr.A01438.1:exon2:c.T118G:p.F40V,Eucgr.A01438:Eucgr.A01438.2:exon3:c.T118G:p.F40V,Eucgr.A01438:Eucgr.A01438.3:exon3:c.T118G:p.F40V	LOC104437575	protein yippee-like At4g27745
Chr01	39329991	39329991	T	C	exonic	Eucgr.A02388	nonsynonymous SNV	Eucgr.A02388:Eucgr.A02388.1:exon1:c.T35C:p.L12P	LOC104445313	protein YLS9
Chr01	39330098	39330098	A	G	exonic	Eucgr.A02388	nonsynonymous SNV	Eucgr.A02388:Eucgr.A02388.1:exon1:c.A142G:p.I48V	LOC104445313	protein YLS9
Chr01	712376	712376	T	G	exonic	Eucgr.A00250	nonsynonymous SNV	Eucgr.A00250:Eucgr.A00250.1:exon8:c.T1088G:p.V363G	LOC104444729	PTI1-like tyrosine-protein kinase 3
Chr01	30268555	30268555	G	C	exonic	Eucgr.A01018	nonsynonymous SNV	Eucgr.A01018:Eucgr.A01018.1:exon8:c.C1082G:p.T361S	LOC104434486	pto-interacting protein 1
Chr01	30268556	30268556	T	C	exonic	Eucgr.A01018	nonsynonymous SNV	Eucgr.A01018:Eucgr.A01018.1:exon8:c.A1081G:p.T361A	LOC104434486	pto-interacting protein 1
Chr01	26982247	26982247	A	G	exonic	Eucgr.A01597	nonsynonymous SNV	Eucgr.A01597:Eucgr.A01597.1:exon2:c.T1033C:p.W345R	LOC104438828	purine-uracil permease NCS1
Chr01	32775698	32775698	A	G	exonic	Eucgr.A01781	nonsynonymous SNV	Eucgr.A01781:Eucgr.A01781.3:exon1:c.T406C:p.S136P,Eucgr.A01781:Eucgr.A01781.1:exon2:c.T406C:p.S136P,Eucgr.A01781:Eucgr.A01781.2:exon2:c.T406C:p.S136P	LOC104440296	putative 4-hydroxy-4-methyl-2-oxoglutarate aldolase 1
Chr01	32775702	32775702	G	T	exonic	Eucgr.A01781	nonsynonymous SNV	Eucgr.A01781:Eucgr.A01781.3:exon1:c.C402A:p.H134Q,Eucgr.A01781:Eucgr.A01781.1:exon2:c.C402A:p.H134Q,Eucgr.A01781:Eucgr.A01781.2:exon2:c.C402A:p.H134Q	LOC104440296	putative 4-hydroxy-4-methyl-2-oxoglutarate aldolase 1
Chr01	29211638	29211638	C	G	exonic	Eucgr.A01449	nonsynonymous SNV	Eucgr.A01449:Eucgr.A01449.1:exon10:c.G1010C:p.C337S	LOC104437667	putative aminoacrylate hydrolase RutD
Chr01	29211641	29211641	G	A	exonic	Eucgr.A01449	nonsynonymous SNV	Eucgr.A01449:Eucgr.A01449.1:exon10:c.C1007T:p.T336M	LOC104437667	putative aminoacrylate hydrolase RutD
Chr01	43994809	43994809	C	A	exonic	Eucgr.A02892	nonsynonymous SNV	Eucgr.A02892:Eucgr.A02892.1:exon3:c.G1534T:p.V512F	LOC104449718	putative glycerol-3-phosphate transporter 1
Chr01	43994811	43994811	C	G	exonic	Eucgr.A02892	nonsynonymous SNV	Eucgr.A02892:Eucgr.A02892.1:exon3:c.G1532C:p.R511T	LOC104449718	putative glycerol-3-phosphate transporter 1
Chr01	40824464	40824464	C	A	exonic	Eucgr.A02564	nonsynonymous SNV	Eucgr.A02564:Eucgr.A02564.1:exon2:c.G145T:p.A49S	LOC104446837	putative phosphatidylglycerol/phosphatidylinositol transfer protein DDB_G0282179
Chr01	40824831	40824831	A	G	exonic	Eucgr.A02564	nonsynonymous SNV	Eucgr.A02564:Eucgr.A02564.1:exon1:c.T55C:p.F19L	LOC104446837	putative phosphatidylglycerol/phosphatidylinositol transfer protein DDB_G0282179
Chr01	27832542	27832542	T	G	exonic	Eucgr.A01541	nonsynonymous SNV	Eucgr.A01541:Eucgr.A01541.1:exon2:c.A281C:p.D94A	LOC104438407	putative phytosulfokines 6
Chr01	27832742	27832742	G	T	exonic	Eucgr.A01541	nonsynonymous SNV	Eucgr.A01541:Eucgr.A01541.1:exon1:c.C192A:p.F64L	LOC104438407	putative phytosulfokines 6
Chr01	27832744	27832744	A	C	exonic	Eucgr.A01541	nonsynonymous SNV	Eucgr.A01541:Eucgr.A01541.1:exon1:c.T190G:p.F64V	LOC104438407	putative phytosulfokines 6
Chr01	28891425	28891425	C	T	exonic	Eucgr.A01473	nonsynonymous SNV	Eucgr.A01473:Eucgr.A01473.1:exon2:c.G845A:p.R282H	LOC104437884	putative RING-H2 finger protein ATL21A
Chr01	28891468	28891468	G	C	exonic	Eucgr.A01473	nonsynonymous SNV	Eucgr.A01473:Eucgr.A01473.1:exon2:c.C802G:p.R268G	LOC104437884	putative RING-H2 finger protein ATL21A
Chr01	28893776	28893776	C	G	exonic	Eucgr.A01473	nonsynonymous SNV	Eucgr.A01473:Eucgr.A01473.1:exon1:c.G239C:p.G80A	LOC104437884	putative RING-H2 finger protein ATL21A
Chr01	28893999	28893999	G	A	exonic	Eucgr.A01473	nonsynonymous SNV	Eucgr.A01473:Eucgr.A01473.1:exon1:c.C16T:p.L6F	LOC104437884	putative RING-H2 finger protein ATL21A
Chr01	24815662	24815662	A	C	exonic	Eucgr.A01155	nonsynonymous SNV	Eucgr.A01155:Eucgr.A01155.1:exon3:c.A352C:p.I118L	LOC104435659	putative serine/threonine-protein kinase
Chr01	29380491	29380491	C	T	exonic	Eucgr.A01421	nonsynonymous SNV	Eucgr.A01421:Eucgr.A01421.1:exon1:c.G150A:p.M50I	LOC104455787	pyridoxal reductase, chloroplastic
Chr01	29380609	29380609	T	C	exonic	Eucgr.A01421	nonsynonymous SNV	Eucgr.A01421:Eucgr.A01421.1:exon1:c.A32G:p.N11S	LOC104455787	pyridoxal reductase, chloroplastic
Chr01	16667764	16667764	C	G	exonic	Eucgr.A00547	nonsynonymous SNV	Eucgr.A00547:Eucgr.A00547.1:exon5:c.G1532C:p.G511A	LOC104422950	pyruvate decarboxylase 1
Chr01	16669766	16669766	G	C	exonic	Eucgr.A00547	nonsynonymous SNV	Eucgr.A00547:Eucgr.A00547.1:exon1:c.C364G:p.L122V	LOC104422950	pyruvate decarboxylase 1
Chr01	16669828	16669828	T	A	exonic	Eucgr.A00547	nonsynonymous SNV	Eucgr.A00547:Eucgr.A00547.1:exon1:c.A302T:p.Y101F	LOC104422950	pyruvate decarboxylase 1
Chr01	16689806	16689806	C	T	exonic	Eucgr.A00546	nonsynonymous SNV	Eucgr.A00546:Eucgr.A00546.1:exon5:c.G1502A:p.G501E	LOC104422688	pyruvate decarboxylase 1
Chr01	16690818	16690818	T	G	exonic	Eucgr.A00546	nonsynonymous SNV	Eucgr.A00546:Eucgr.A00546.1:exon3:c.A904C:p.I302L	LOC104422688	pyruvate decarboxylase 1
Chr01	16631316	16631316	C	T	exonic	Eucgr.A00549	nonsynonymous SNV	Eucgr.A00549:Eucgr.A00549.1:exon5:c.G1499A:p.G500E,Eucgr.A00549:Eucgr.A00549.2:exon5:c.G1499A:p.G500E	LOC104422772	pyruvate decarboxylase 2
Chr01	16632168	16632168	C	A	exonic	Eucgr.A00549	nonsynonymous SNV	Eucgr.A00549:Eucgr.A00549.1:exon3:c.G1059T:p.E353D,Eucgr.A00549:Eucgr.A00549.2:exon3:c.G1059T:p.E353D	LOC104422772	pyruvate decarboxylase 2
Chr01	16632529	16632529	G	C	exonic	Eucgr.A00549	nonsynonymous SNV	Eucgr.A00549:Eucgr.A00549.1:exon3:c.C698G:p.T233S,Eucgr.A00549:Eucgr.A00549.2:exon3:c.C698G:p.T233S	LOC104422772	pyruvate decarboxylase 2
Chr01	44173711	44173711	T	A	exonic	Eucgr.A02910	nonsynonymous SNV	Eucgr.A02910:Eucgr.A02910.1:exon5:c.A944T:p.K315M	LOC104449863	quinone oxidoreductase
Chr01	37377508	37377508	G	T	exonic	Eucgr.A02200	nonsynonymous SNV	Eucgr.A02200:Eucgr.A02200.1:exon2:c.G170T:p.G57V	LOC104443825	R3H domain-containing protein 1
Chr01	37377625	37377625	A	G	exonic	Eucgr.A02200	nonsynonymous SNV	Eucgr.A02200:Eucgr.A02200.1:exon2:c.A287G:p.N96S	LOC104443825	R3H domain-containing protein 1
Chr01	37377913	37377913	T	C	exonic	Eucgr.A02200	nonsynonymous SNV	Eucgr.A02200:Eucgr.A02200.1:exon2:c.T575C:p.I192T	LOC104443825	R3H domain-containing protein 1
Chr01	37378555	37378555	C	T	exonic	Eucgr.A02200	nonsynonymous SNV	Eucgr.A02200:Eucgr.A02200.1:exon3:c.C850T:p.P284S	LOC104443825	R3H domain-containing protein 1
Chr01	23063531	23063531	G	A	exonic	Eucgr.A01236	nonsynonymous SNV	Eucgr.A01236:Eucgr.A01236.1:exon4:c.G169A:p.V57I,Eucgr.A01236:Eucgr.A01236.2:exon4:c.G169A:p.V57I	LOC104436348	ras-related protein RABE1c
Chr01	12697931	12697931	T	A	exonic	Eucgr.A00782	nonsynonymous SNV	Eucgr.A00782:Eucgr.A00782.1:exon2:c.A1077T:p.K359N	LOC104432722	receptor-like protein kinase FERONIA
Chr01	12697956	12697956	T	G	exonic	Eucgr.A00782	nonsynonymous SNV	Eucgr.A00782:Eucgr.A00782.1:exon2:c.A1052C:p.Q351P	LOC104432722	receptor-like protein kinase FERONIA
Chr01	12697957	12697957	G	A	exonic	Eucgr.A00782	stopgain	Eucgr.A00782:Eucgr.A00782.1:exon2:c.C1051T:p.Q351X	LOC104432722	receptor-like protein kinase FERONIA
Chr01	12697995	12697995	A	G	exonic	Eucgr.A00782	nonsynonymous SNV	Eucgr.A00782:Eucgr.A00782.1:exon2:c.T1013C:p.M338T	LOC104432722	receptor-like protein kinase FERONIA
Chr01	12698013	12698013	G	A	exonic	Eucgr.A00782	nonsynonymous SNV	Eucgr.A00782:Eucgr.A00782.1:exon2:c.C995T:p.T332M	LOC104432722	receptor-like protein kinase FERONIA
Chr01	12698048	12698048	T	C	exonic	Eucgr.A00782	nonsynonymous SNV	Eucgr.A00782:Eucgr.A00782.1:exon2:c.A960G:p.I320M	LOC104432722	receptor-like protein kinase FERONIA
Chr01	36985749	36985749	T	G	exonic	Eucgr.A02162	nonsynonymous SNV	Eucgr.A02162:Eucgr.A02162.1:exon8:c.A1554C:p.R518S	LOC104443498	regulation of nuclear pre-mRNA domain-containing protein 1A
Chr01	36985966	36985966	G	A	exonic	Eucgr.A02162	nonsynonymous SNV	Eucgr.A02162:Eucgr.A02162.1:exon8:c.C1337T:p.A446V	LOC104443498	regulation of nuclear pre-mRNA domain-containing protein 1A
Chr01	36986451	36986451	C	A	exonic	Eucgr.A02162	nonsynonymous SNV	Eucgr.A02162:Eucgr.A02162.1:exon8:c.G852T:p.L284F	LOC104443498	regulation of nuclear pre-mRNA domain-containing protein 1A
Chr01	36986473	36986473	T	C	exonic	Eucgr.A02162	nonsynonymous SNV	Eucgr.A02162:Eucgr.A02162.1:exon8:c.A830G:p.Q277R	LOC104443498	regulation of nuclear pre-mRNA domain-containing protein 1A
Chr01	36986485	36986485	C	T	exonic	Eucgr.A02162	nonsynonymous SNV	Eucgr.A02162:Eucgr.A02162.1:exon8:c.G818A:p.G273D	LOC104443498	regulation of nuclear pre-mRNA domain-containing protein 1A
Chr01	36987580	36987580	G	T	exonic	Eucgr.A02162	nonsynonymous SNV	Eucgr.A02162:Eucgr.A02162.1:exon7:c.C806A:p.A269E	LOC104443498	regulation of nuclear pre-mRNA domain-containing protein 1A
Chr01	36987583	36987583	C	T	exonic	Eucgr.A02162	nonsynonymous SNV	Eucgr.A02162:Eucgr.A02162.1:exon7:c.G803A:p.R268H	LOC104443498	regulation of nuclear pre-mRNA domain-containing protein 1A
Chr01	36987772	36987772	A	C	exonic	Eucgr.A02162	nonsynonymous SNV	Eucgr.A02162:Eucgr.A02162.1:exon6:c.T696G:p.I232M	LOC104443498	regulation of nuclear pre-mRNA domain-containing protein 1A
Chr01	36989242	36989242	C	T	exonic	Eucgr.A02162	nonsynonymous SNV	Eucgr.A02162:Eucgr.A02162.1:exon5:c.G581A:p.S194N	LOC104443498	regulation of nuclear pre-mRNA domain-containing protein 1A
Chr01	36992567	36992567	G	A	exonic	Eucgr.A02162	nonsynonymous SNV	Eucgr.A02162:Eucgr.A02162.1:exon3:c.C269T:p.A90V	LOC104443498	regulation of nuclear pre-mRNA domain-containing protein 1A
Chr01	39252237	39252237	G	T	exonic	Eucgr.A02379	nonsynonymous SNV	Eucgr.A02379:Eucgr.A02379.1:exon2:c.C396A:p.D132E,Eucgr.A02379:Eucgr.A02379.2:exon2:c.C171A:p.D57E	LOC104445213	remorin
Chr01	43130792	43130792	C	G	exonic	Eucgr.A02793	nonsynonymous SNV	Eucgr.A02793:Eucgr.A02793.1:exon1:c.C310G:p.L104V,Eucgr.A02793:Eucgr.A02793.2:exon1:c.C310G:p.L104V,Eucgr.A02793:Eucgr.A02793.3:exon1:c.C310G:p.L104V,Eucgr.A02793:Eucgr.A02793.4:exon1:c.C310G:p.L104V,Eucgr.A02793:Eucgr.A02793.5:exon1:c.C310G:p.L104V	LOC104448851	remorin
Chr01	43130793	43130793	T	C	exonic	Eucgr.A02793	nonsynonymous SNV	Eucgr.A02793:Eucgr.A02793.1:exon1:c.T311C:p.L104P,Eucgr.A02793:Eucgr.A02793.2:exon1:c.T311C:p.L104P,Eucgr.A02793:Eucgr.A02793.3:exon1:c.T311C:p.L104P,Eucgr.A02793:Eucgr.A02793.4:exon1:c.T311C:p.L104P,Eucgr.A02793:Eucgr.A02793.5:exon1:c.T311C:p.L104P	LOC104448851	remorin
Chr01	43130808	43130808	C	T	exonic	Eucgr.A02793	nonsynonymous SNV	Eucgr.A02793:Eucgr.A02793.1:exon1:c.C326T:p.P109L,Eucgr.A02793:Eucgr.A02793.2:exon1:c.C326T:p.P109L,Eucgr.A02793:Eucgr.A02793.3:exon1:c.C326T:p.P109L,Eucgr.A02793:Eucgr.A02793.4:exon1:c.C326T:p.P109L,Eucgr.A02793:Eucgr.A02793.5:exon1:c.C326T:p.P109L	LOC104448851	remorin
Chr01	43131259	43131259	T	C	exonic	Eucgr.A02793	nonsynonymous SNV	Eucgr.A02793:Eucgr.A02793.1:exon2:c.T395C:p.V132A,Eucgr.A02793:Eucgr.A02793.5:exon2:c.T395C:p.V132A	LOC104448851	remorin
Chr01	43131311	43131311	C	T	exonic	Eucgr.A02793	nonsynonymous SNV	Eucgr.A02793:Eucgr.A02793.5:exon3:c.C416T:p.A139V	LOC104448851	remorin
Chr01	43132050	43132050	T	C	exonic	Eucgr.A02793	nonsynonymous SNV	Eucgr.A02793:Eucgr.A02793.1:exon5:c.T691C:p.F231L,Eucgr.A02793:Eucgr.A02793.2:exon5:c.T664C:p.F222L,Eucgr.A02793:Eucgr.A02793.3:exon5:c.T664C:p.F222L,Eucgr.A02793:Eucgr.A02793.4:exon5:c.T661C:p.F221L	LOC104448851	remorin
Chr01	22163796	22163796	A	C	exonic	Eucgr.A01271	nonsynonymous SNV	Eucgr.A01271:Eucgr.A01271.1:exon4:c.A955C:p.I319L,Eucgr.A01271:Eucgr.A01271.2:exon4:c.A955C:p.I319L	LOC104436607	RHOMBOID-like protein 1
Chr01	22163799	22163799	G	A	exonic	Eucgr.A01271	nonsynonymous SNV	Eucgr.A01271:Eucgr.A01271.1:exon4:c.G958A:p.V320I,Eucgr.A01271:Eucgr.A01271.2:exon4:c.G958A:p.V320I	LOC104436607	RHOMBOID-like protein 1
Chr01	35156865	35156865	T	G	exonic	Eucgr.A01976	nonsynonymous SNV	Eucgr.A01976:Eucgr.A01976.1:exon6:c.A754C:p.N252H,Eucgr.A01976:Eucgr.A01976.2:exon6:c.A754C:p.N252H	LOC104441843	ribose-phosphate pyrophosphokinase 4
Chr01	7849003	7849003	C	T	exonic	Eucgr.A00197	nonsynonymous SNV	Eucgr.A00197:Eucgr.A00197.1:exon7:c.G841A:p.V281M	LOC104440803	ribosomal RNA small subunit methyltransferase NEP1
Chr01	7849024	7849024	T	G	exonic	Eucgr.A00197	nonsynonymous SNV	Eucgr.A00197:Eucgr.A00197.1:exon7:c.A820C:p.I274L	LOC104440803	ribosomal RNA small subunit methyltransferase NEP1
Chr01	7849719	7849719	G	T	exonic	Eucgr.A00197	nonsynonymous SNV	Eucgr.A00197:Eucgr.A00197.1:exon6:c.C781A:p.L261I	LOC104440803	ribosomal RNA small subunit methyltransferase NEP1
Chr01	7851368	7851368	G	C	exonic	Eucgr.A00197	nonsynonymous SNV	Eucgr.A00197:Eucgr.A00197.1:exon1:c.C190G:p.Q64E	LOC104440803	ribosomal RNA small subunit methyltransferase NEP1
Chr01	2470194	2470194	G	A	exonic	Eucgr.A00036	nonsynonymous SNV	Eucgr.A00036:Eucgr.A00036.1:exon6:c.C1027T:p.R343C	LOC104451912	ribosome biogenesis protein BMS1 homolog
Chr01	36745096	36745096	A	G	exonic	Eucgr.A02139	nonsynonymous SNV	Eucgr.A02139:Eucgr.A02139.1:exon3:c.A385G:p.I129V	LOC104443294	ribosome production factor 1
Chr01	27818589	27818589	G	A	exonic	Eucgr.A01543	nonsynonymous SNV	Eucgr.A01543:Eucgr.A01543.3:exon5:c.C862T:p.P288S,Eucgr.A01543:Eucgr.A01543.2:exon6:c.C919T:p.P307S,Eucgr.A01543:Eucgr.A01543.1:exon7:c.C1072T:p.P358S	LOC104438427	ribosome production factor 2 homolog
Chr01	27819290	27819290	C	T	exonic	Eucgr.A01543	nonsynonymous SNV	Eucgr.A01543:Eucgr.A01543.3:exon3:c.G490A:p.V164I,Eucgr.A01543:Eucgr.A01543.2:exon4:c.G547A:p.V183I,Eucgr.A01543:Eucgr.A01543.1:exon5:c.G700A:p.V234I	LOC104438427	ribosome production factor 2 homolog
Chr01	27819313	27819313	A	G	exonic	Eucgr.A01543	nonsynonymous SNV	Eucgr.A01543:Eucgr.A01543.3:exon3:c.T467C:p.V156A,Eucgr.A01543:Eucgr.A01543.2:exon4:c.T524C:p.V175A,Eucgr.A01543:Eucgr.A01543.1:exon5:c.T677C:p.V226A	LOC104438427	ribosome production factor 2 homolog
Chr01	29503367	29503367	G	C	exonic	Eucgr.A01406	nonsynonymous SNV	Eucgr.A01406:Eucgr.A01406.1:exon5:c.C940G:p.P314A	LOC104437281	ribosome-binding factor PSRP1, chloroplastic
Chr01	29503379	29503379	G	A	exonic	Eucgr.A01406	nonsynonymous SNV	Eucgr.A01406:Eucgr.A01406.1:exon5:c.C928T:p.P310S	LOC104437281	ribosome-binding factor PSRP1, chloroplastic
Chr01	29503394	29503394	G	C	exonic	Eucgr.A01406	nonsynonymous SNV	Eucgr.A01406:Eucgr.A01406.1:exon5:c.C913G:p.P305A	LOC104437281	ribosome-binding factor PSRP1, chloroplastic
Chr01	29503398	29503398	T	A	exonic	Eucgr.A01406	nonsynonymous SNV	Eucgr.A01406:Eucgr.A01406.1:exon5:c.A909T:p.L303F	LOC104437281	ribosome-binding factor PSRP1, chloroplastic
Chr01	29503415	29503415	C	T	exonic	Eucgr.A01406	nonsynonymous SNV	Eucgr.A01406:Eucgr.A01406.1:exon5:c.G892A:p.G298S	LOC104437281	ribosome-binding factor PSRP1, chloroplastic
Chr01	29424264	29424264	A	G	exonic	Eucgr.A01415	nonsynonymous SNV	Eucgr.A01415:Eucgr.A01415.1:exon2:c.A323G:p.K108R	LOC104437365	RNA-binding protein 38
Chr01	28836495	28836495	A	G	exonic	Eucgr.A01480	nonsynonymous SNV	Eucgr.A01480:Eucgr.A01480.1:exon2:c.A160G:p.I54V	LOC104455873	rust resistance kinase Lr10
Chr01	28836610	28836610	A	T	exonic	Eucgr.A01480	nonsynonymous SNV	Eucgr.A01480:Eucgr.A01480.1:exon2:c.A275T:p.N92I	LOC104455873	rust resistance kinase Lr10
Chr01	28859168	28859168	C	A	exonic	Eucgr.A01478	nonsynonymous SNV	Eucgr.A01478:Eucgr.A01478.1:exon2:c.C1579A:p.L527I	LOC104437893	rust resistance kinase Lr10
Chr01	28889192	28889192	G	T	exonic	Eucgr.A01474	nonsynonymous SNV	Eucgr.A01474:Eucgr.A01474.1:exon2:c.G811T:p.V271F	LOC104437902	rust resistance kinase Lr10
Chr01	28939890	28939890	G	C	exonic	Eucgr.A01470	nonsynonymous SNV	Eucgr.A01470:Eucgr.A01470.1:exon1:c.G499C:p.V167L	LOC104437849	rust resistance kinase Lr10
Chr01	28939988	28939988	C	A	exonic	Eucgr.A01470	nonsynonymous SNV	Eucgr.A01470:Eucgr.A01470.1:exon1:c.C597A:p.S199R	LOC104437849	rust resistance kinase Lr10
Chr01	30294313	30294313	T	C	exonic	Eucgr.A01021	nonsynonymous SNV	Eucgr.A01021:Eucgr.A01021.6:exon1:c.A184G:p.N62D,Eucgr.A01021:Eucgr.A01021.1:exon2:c.A184G:p.N62D,Eucgr.A01021:Eucgr.A01021.2:exon2:c.A184G:p.N62D,Eucgr.A01021:Eucgr.A01021.3:exon2:c.A184G:p.N62D,Eucgr.A01021:Eucgr.A01021.4:exon2:c.A184G:p.N62D	LOC104434517	S-adenosylmethionine synthase 5
Chr01	44849575	44849575	C	T	exonic	Eucgr.A02983	nonsynonymous SNV	Eucgr.A02983:Eucgr.A02983.1:exon2:c.G455A:p.S152N	LOC104450517	S-norcoclaurine synthase 1
Chr01	42707749	42707749	T	A	exonic	Eucgr.A02754	nonsynonymous SNV	Eucgr.A02754:Eucgr.A02754.1:exon1:c.A1834T:p.M612L	LOC104448442	scarecrow-like protein 8
Chr01	42708229	42708229	A	C	exonic	Eucgr.A02754	nonsynonymous SNV	Eucgr.A02754:Eucgr.A02754.1:exon1:c.T1354G:p.F452V	LOC104448442	scarecrow-like protein 8
Chr01	42708281	42708281	C	T	exonic	Eucgr.A02754	nonsynonymous SNV	Eucgr.A02754:Eucgr.A02754.1:exon1:c.G1302A:p.M434I	LOC104448442	scarecrow-like protein 8
Chr01	41433826	41433826	G	T	exonic	Eucgr.A02619	nonsynonymous SNV	Eucgr.A02619:Eucgr.A02619.1:exon1:c.C128A:p.A43D	LOC104447317	secoisolariciresinol dehydrogenase
Chr01	41433827	41433827	C	T	exonic	Eucgr.A02619	nonsynonymous SNV	Eucgr.A02619:Eucgr.A02619.1:exon1:c.G127A:p.A43T	LOC104447317	secoisolariciresinol dehydrogenase
Chr01	37662059	37662059	C	A	exonic	Eucgr.A02225	nonsynonymous SNV	Eucgr.A02225:Eucgr.A02225.1:exon1:c.C215A:p.P72Q	LOC104443899	serine carboxypeptidase-like 45
Chr01	37663414	37663414	C	A	exonic	Eucgr.A02225	nonsynonymous SNV	Eucgr.A02225:Eucgr.A02225.1:exon6:c.C889A:p.L297M	LOC104443899	serine carboxypeptidase-like 45
Chr01	29435513	29435513	A	T	exonic	Eucgr.A01412	nonsynonymous SNV	Eucgr.A01412:Eucgr.A01412.1:exon1:c.A22T:p.T8S	LOC104455767	serine/arginine-rich splicing factor SR34A
Chr01	12715958	12715958	A	T	exonic	Eucgr.A00779	nonsynonymous SNV	Eucgr.A00779:Eucgr.A00779.1:exon2:c.T429A:p.D143E,Eucgr.A00779:Eucgr.A00779.2:exon2:c.T429A:p.D143E,Eucgr.A00779:Eucgr.A00779.3:exon2:c.T429A:p.D143E	LOC104432690	serine/threonine-protein kinase AtPK1/AtPK6
Chr01	12715962	12715962	C	A	exonic	Eucgr.A00779	nonsynonymous SNV	Eucgr.A00779:Eucgr.A00779.1:exon2:c.G425T:p.G142V,Eucgr.A00779:Eucgr.A00779.2:exon2:c.G425T:p.G142V,Eucgr.A00779:Eucgr.A00779.3:exon2:c.G425T:p.G142V	LOC104432690	serine/threonine-protein kinase AtPK1/AtPK6
Chr01	12716289	12716289	G	A	exonic	Eucgr.A00779	nonsynonymous SNV	Eucgr.A00779:Eucgr.A00779.1:exon2:c.C98T:p.T33M,Eucgr.A00779:Eucgr.A00779.2:exon2:c.C98T:p.T33M,Eucgr.A00779:Eucgr.A00779.3:exon2:c.C98T:p.T33M	LOC104432690	serine/threonine-protein kinase AtPK1/AtPK6
Chr01	34502055	34502055	C	T	exonic	Eucgr.A01919	nonsynonymous SNV	Eucgr.A01919:Eucgr.A01919.3:exon14:c.G2218A:p.G740R,Eucgr.A01919:Eucgr.A01919.1:exon15:c.G2308A:p.G770R,Eucgr.A01919:Eucgr.A01919.2:exon15:c.G2302A:p.G768R	LOC104441308	serine/threonine-protein kinase EDR1
Chr01	34505707	34505707	C	A	exonic	Eucgr.A01919	nonsynonymous SNV	Eucgr.A01919:Eucgr.A01919.3:exon8:c.G1283T:p.S428I,Eucgr.A01919:Eucgr.A01919.1:exon9:c.G1373T:p.S458I,Eucgr.A01919:Eucgr.A01919.2:exon9:c.G1373T:p.S458I,Eucgr.A01919:Eucgr.A01919.4:exon9:c.G1373T:p.S458I	LOC104441308	serine/threonine-protein kinase EDR1
Chr01	34512237	34512237	T	G	exonic	Eucgr.A01919	nonsynonymous SNV	Eucgr.A01919:Eucgr.A01919.1:exon2:c.A294C:p.E98D,Eucgr.A01919:Eucgr.A01919.2:exon2:c.A294C:p.E98D,Eucgr.A01919:Eucgr.A01919.3:exon2:c.A294C:p.E98D,Eucgr.A01919:Eucgr.A01919.4:exon2:c.A294C:p.E98D	LOC104441308	serine/threonine-protein kinase EDR1
Chr01	34513729	34513729	T	C	exonic	Eucgr.A01919	nonsynonymous SNV	Eucgr.A01919:Eucgr.A01919.1:exon1:c.A49G:p.T17A,Eucgr.A01919:Eucgr.A01919.2:exon1:c.A49G:p.T17A,Eucgr.A01919:Eucgr.A01919.3:exon1:c.A49G:p.T17A,Eucgr.A01919:Eucgr.A01919.4:exon1:c.A49G:p.T17A	LOC104441308	serine/threonine-protein kinase EDR1
Chr01	39442278	39442278	A	G	exonic	Eucgr.A02404	nonsynonymous SNV	Eucgr.A02404:Eucgr.A02404.1:exon13:c.T1639C:p.C547R,Eucgr.A02404:Eucgr.A02404.2:exon13:c.T1408C:p.C470R	LOC104445423	serine/threonine-protein kinase Nek6
Chr01	39442387	39442387	G	C	exonic	Eucgr.A02404	nonsynonymous SNV	Eucgr.A02404:Eucgr.A02404.1:exon13:c.C1530G:p.D510E,Eucgr.A02404:Eucgr.A02404.2:exon13:c.C1299G:p.D433E	LOC104445423	serine/threonine-protein kinase Nek6
Chr01	39442488	39442488	C	A	exonic	Eucgr.A02404	nonsynonymous SNV	Eucgr.A02404:Eucgr.A02404.1:exon13:c.G1429T:p.V477F,Eucgr.A02404:Eucgr.A02404.2:exon13:c.G1198T:p.V400F	LOC104445423	serine/threonine-protein kinase Nek6
Chr01	39442713	39442713	C	T	exonic	Eucgr.A02404	nonsynonymous SNV	Eucgr.A02404:Eucgr.A02404.1:exon13:c.G1204A:p.A402T,Eucgr.A02404:Eucgr.A02404.2:exon13:c.G973A:p.A325T	LOC104445423	serine/threonine-protein kinase Nek6
Chr01	39442953	39442953	T	C	exonic	Eucgr.A02404	nonsynonymous SNV	Eucgr.A02404:Eucgr.A02404.1:exon13:c.A964G:p.S322G,Eucgr.A02404:Eucgr.A02404.2:exon13:c.A733G:p.S245G	LOC104445423	serine/threonine-protein kinase Nek6
Chr01	6899901	6899901	G	A	exonic	Eucgr.A00349	nonsynonymous SNV	Eucgr.A00349:Eucgr.A00349.1:exon24:c.C2540T:p.S847L	LOC104450308	serine/threonine-protein phosphatase 4 regulatory subunit 3
Chr01	6900460	6900460	G	A	exonic	Eucgr.A00349	nonsynonymous SNV	Eucgr.A00349:Eucgr.A00349.1:exon23:c.C2068T:p.P690S	LOC104450308	serine/threonine-protein phosphatase 4 regulatory subunit 3
Chr01	6900601	6900601	A	C	exonic	Eucgr.A00349	nonsynonymous SNV	Eucgr.A00349:Eucgr.A00349.1:exon22:c.T2007G:p.N669K	LOC104450308	serine/threonine-protein phosphatase 4 regulatory subunit 3
Chr01	6900864	6900864	A	G	exonic	Eucgr.A00349	nonsynonymous SNV	Eucgr.A00349:Eucgr.A00349.1:exon21:c.T1826C:p.I609T	LOC104450308	serine/threonine-protein phosphatase 4 regulatory subunit 3
Chr01	6900874	6900874	G	C	exonic	Eucgr.A00349	nonsynonymous SNV	Eucgr.A00349:Eucgr.A00349.1:exon21:c.C1816G:p.L606V	LOC104450308	serine/threonine-protein phosphatase 4 regulatory subunit 3
Chr01	6903605	6903605	C	T	exonic	Eucgr.A00349	nonsynonymous SNV	Eucgr.A00349:Eucgr.A00349.1:exon16:c.G1210A:p.G404S	LOC104450308	serine/threonine-protein phosphatase 4 regulatory subunit 3
Chr01	6903609	6903609	A	T	exonic	Eucgr.A00349	nonsynonymous SNV	Eucgr.A00349:Eucgr.A00349.1:exon16:c.T1206A:p.D402E	LOC104450308	serine/threonine-protein phosphatase 4 regulatory subunit 3
Chr01	6905700	6905700	G	A	exonic	Eucgr.A00349	nonsynonymous SNV	Eucgr.A00349:Eucgr.A00349.1:exon13:c.C956T:p.P319L	LOC104450308	serine/threonine-protein phosphatase 4 regulatory subunit 3
Chr01	34578319	34578319	A	G	exonic	Eucgr.A01926	nonsynonymous SNV	Eucgr.A01926:Eucgr.A01926.1:exon12:c.A1193G:p.N398S	LOC104441377	shaggy-related protein kinase eta
Chr01	34578363	34578363	T	A	exonic	Eucgr.A01926	nonsynonymous SNV	Eucgr.A01926:Eucgr.A01926.1:exon12:c.T1237A:p.F413I	LOC104441377	shaggy-related protein kinase eta
Chr01	15508591	15508591	A	C	exonic	Eucgr.A00637	nonsynonymous SNV	Eucgr.A00637:Eucgr.A00637.1:exon2:c.T229G:p.S77A	LOC104428013	short-chain dehydrogenase reductase 2a
Chr01	42904021	42904021	T	C	exonic	Eucgr.A02776	nonsynonymous SNV	Eucgr.A02776:Eucgr.A02776.1:exon4:c.A1045G:p.K349E	LOC104448705	signal peptide peptidase-like 1
Chr01	2648086	2648086	A	G	exonic	Eucgr.A00017	nonsynonymous SNV	Eucgr.A00017:Eucgr.A00017.2:exon4:c.T227C:p.V76A	LOC104440960	signal recognition particle 14 kDa protein
Chr01	2943081	2943081	G	C	exonic	Eucgr.L00005	nonsynonymous SNV	Eucgr.L00005:Eucgr.L00005.1:exon1:c.C182G:p.A61G	LOC104428006	small nuclear ribonucleoprotein-associated protein B'
Chr01	488856	488856	C	T	exonic	Eucgr.A00237	nonsynonymous SNV	Eucgr.A00237:Eucgr.A00237.1:exon11:c.G940A:p.D314N	LOC104443408	solute carrier family 35 member F1
Chr01	495043	495043	C	T	exonic	Eucgr.A00237	nonsynonymous SNV	Eucgr.A00237:Eucgr.A00237.1:exon2:c.G202A:p.G68R	LOC104443408	solute carrier family 35 member F1
Chr01	495043	495043	C	A	exonic	Eucgr.A00237	nonsynonymous SNV	Eucgr.A00237:Eucgr.A00237.1:exon2:c.G202T:p.G68W	LOC104443408	solute carrier family 35 member F1
Chr01	41700787	41700787	G	A	exonic	Eucgr.A02640	nonsynonymous SNV	Eucgr.A02640:Eucgr.A02640.1:exon10:c.G1025A:p.R342K	LOC104447532	sorting nexin 1
Chr01	28759255	28759255	T	G	exonic	Eucgr.A01487	nonsynonymous SNV	Eucgr.A01487:Eucgr.A01487.1:exon11:c.A1048C:p.M350L	LOC104437941	spermine synthase
Chr01	28760299	28760299	G	A	exonic	Eucgr.A01487	nonsynonymous SNV	Eucgr.A01487:Eucgr.A01487.1:exon9:c.C748T:p.P250S,Eucgr.A01487:Eucgr.A01487.2:exon9:c.C748T:p.P250S	LOC104437941	spermine synthase
Chr01	28760939	28760939	T	C	exonic	Eucgr.A01487	nonsynonymous SNV	Eucgr.A01487:Eucgr.A01487.1:exon7:c.A551G:p.K184R,Eucgr.A01487:Eucgr.A01487.2:exon7:c.A551G:p.K184R	LOC104437941	spermine synthase
Chr01	28970049	28970049	C	T	exonic	Eucgr.A01467	nonsynonymous SNV	Eucgr.A01467:Eucgr.A01467.1:exon8:c.C1013T:p.S338L	LOC104437831	splicing factor SF3a60 homolog
Chr01	30284500	30284500	C	G	exonic	Eucgr.A01019	nonsynonymous SNV	Eucgr.A01019:Eucgr.A01019.1:exon1:c.C29G:p.P10R	LOC104434497	squamosa promoter-binding-like protein 1
Chr01	30285912	30285912	G	A	exonic	Eucgr.A01019	nonsynonymous SNV	Eucgr.A01019:Eucgr.A01019.1:exon3:c.G820A:p.A274T	LOC104434497	squamosa promoter-binding-like protein 1
Chr01	30286241	30286241	T	G	exonic	Eucgr.A01019	nonsynonymous SNV	Eucgr.A01019:Eucgr.A01019.1:exon4:c.T1064G:p.L355R	LOC104434497	squamosa promoter-binding-like protein 1
Chr01	30286814	30286814	A	G	exonic	Eucgr.A01019	nonsynonymous SNV	Eucgr.A01019:Eucgr.A01019.1:exon5:c.A1348G:p.T450A	LOC104434497	squamosa promoter-binding-like protein 1
Chr01	30288172	30288172	C	T	exonic	Eucgr.A01019	nonsynonymous SNV	Eucgr.A01019:Eucgr.A01019.1:exon10:c.C1945T:p.R649C	LOC104434497	squamosa promoter-binding-like protein 1
Chr01	30288212	30288212	C	T	exonic	Eucgr.A01019	nonsynonymous SNV	Eucgr.A01019:Eucgr.A01019.1:exon10:c.C1985T:p.A662V	LOC104434497	squamosa promoter-binding-like protein 1
Chr01	30288352	30288352	A	G	exonic	Eucgr.A01019	nonsynonymous SNV	Eucgr.A01019:Eucgr.A01019.1:exon10:c.A2125G:p.K709E	LOC104434497	squamosa promoter-binding-like protein 1
Chr01	30289164	30289164	T	C	exonic	Eucgr.A01019	nonsynonymous SNV	Eucgr.A01019:Eucgr.A01019.1:exon11:c.T2632C:p.S878P	LOC104434497	squamosa promoter-binding-like protein 1
Chr01	27373774	27373774	G	C	exonic	Eucgr.A01576	nonsynonymous SNV	Eucgr.A01576:Eucgr.A01576.1:exon4:c.C1482G:p.C494W,Eucgr.A01576:Eucgr.A01576.2:exon4:c.C1482G:p.C494W	LOC104438657	SRSF protein kinase 2
Chr01	27373775	27373775	C	A	exonic	Eucgr.A01576	nonsynonymous SNV	Eucgr.A01576:Eucgr.A01576.1:exon4:c.G1481T:p.C494F,Eucgr.A01576:Eucgr.A01576.2:exon4:c.G1481T:p.C494F	LOC104438657	SRSF protein kinase 2
Chr01	2964457	2964457	A	G	exonic	Eucgr.L00008	nonsynonymous SNV	Eucgr.L00008:Eucgr.L00008.1:exon3:c.A1255G:p.N419D	LOC104428010	stearoyl-[acyl-carrier-protein] 9-desaturase, chloroplastic
Chr01	40901900	40901900	T	C	exonic	Eucgr.A02574	nonsynonymous SNV	Eucgr.A02574:Eucgr.A02574.1:exon1:c.A61G:p.I21V	LOC104446898	syntaxin-121
Chr01	15346334	15346334	C	T	exonic	Eucgr.A00647	nonsynonymous SNV	Eucgr.A00647:Eucgr.A00647.1:exon9:c.G1727A:p.S576N,Eucgr.A00647:Eucgr.A00647.2:exon9:c.G1532A:p.S511N,Eucgr.A00647:Eucgr.A00647.3:exon9:c.G1514A:p.S505N	LOC104428817	target of Myb protein 1
Chr01	15346437	15346437	T	C	exonic	Eucgr.A00647	nonsynonymous SNV	Eucgr.A00647:Eucgr.A00647.1:exon9:c.A1624G:p.T542A,Eucgr.A00647:Eucgr.A00647.2:exon9:c.A1429G:p.T477A,Eucgr.A00647:Eucgr.A00647.3:exon9:c.A1411G:p.T471A	LOC104428817	target of Myb protein 1
Chr01	15346467	15346467	C	T	exonic	Eucgr.A00647	nonsynonymous SNV	Eucgr.A00647:Eucgr.A00647.1:exon9:c.G1594A:p.A532T,Eucgr.A00647:Eucgr.A00647.2:exon9:c.G1399A:p.A467T,Eucgr.A00647:Eucgr.A00647.3:exon9:c.G1381A:p.A461T	LOC104428817	target of Myb protein 1
Chr01	15346613	15346613	A	G	exonic	Eucgr.A00647	nonsynonymous SNV	Eucgr.A00647:Eucgr.A00647.1:exon9:c.T1448C:p.L483P,Eucgr.A00647:Eucgr.A00647.2:exon9:c.T1253C:p.L418P,Eucgr.A00647:Eucgr.A00647.3:exon9:c.T1235C:p.L412P	LOC104428817	target of Myb protein 1
Chr01	15346676	15346676	C	T	exonic	Eucgr.A00647	nonsynonymous SNV	Eucgr.A00647:Eucgr.A00647.1:exon9:c.G1385A:p.R462Q,Eucgr.A00647:Eucgr.A00647.2:exon9:c.G1190A:p.R397Q,Eucgr.A00647:Eucgr.A00647.3:exon9:c.G1172A:p.R391Q	LOC104428817	target of Myb protein 1
Chr01	15347572	15347572	A	C	exonic	Eucgr.A00647	nonsynonymous SNV	Eucgr.A00647:Eucgr.A00647.1:exon8:c.T853G:p.S285A,Eucgr.A00647:Eucgr.A00647.2:exon8:c.T658G:p.S220A,Eucgr.A00647:Eucgr.A00647.3:exon8:c.T640G:p.S214A	LOC104428817	target of Myb protein 1
Chr01	35892080	35892080	T	C	exonic	Eucgr.A02045	nonsynonymous SNV	Eucgr.A02045:Eucgr.A02045.1:exon6:c.A2084G:p.E695G	LOC104442433	tetratricopeptide repeat protein 7B
Chr01	35892155	35892155	T	C	exonic	Eucgr.A02045	nonsynonymous SNV	Eucgr.A02045:Eucgr.A02045.1:exon6:c.A2009G:p.K670R	LOC104442433	tetratricopeptide repeat protein 7B
Chr01	36251870	36251870	G	A	exonic	Eucgr.A02077	nonsynonymous SNV	Eucgr.A02077:Eucgr.A02077.1:exon1:c.G226A:p.G76S,Eucgr.A02077:Eucgr.A02077.2:exon1:c.G226A:p.G76S	LOC104442680	thioredoxin-like 1-1, chloroplastic
Chr01	36251879	36251879	G	C	exonic	Eucgr.A02077	nonsynonymous SNV	Eucgr.A02077:Eucgr.A02077.1:exon1:c.G235C:p.E79Q,Eucgr.A02077:Eucgr.A02077.2:exon1:c.G235C:p.E79Q	LOC104442680	thioredoxin-like 1-1, chloroplastic
Chr01	36252229	36252229	G	A	exonic	Eucgr.A02077	nonsynonymous SNV	Eucgr.A02077:Eucgr.A02077.1:exon2:c.G430A:p.V144I,Eucgr.A02077:Eucgr.A02077.2:exon2:c.G412A:p.V138I	LOC104442680	thioredoxin-like 1-1, chloroplastic
Chr01	27407250	27407250	A	G	exonic	Eucgr.A01573	nonsynonymous SNV	Eucgr.A01573:Eucgr.A01573.1:exon1:c.A62G:p.K21R	LOC104438620	transcription elongation factor B polypeptide 1
Chr01	34931569	34931569	C	A	exonic	Eucgr.A01953	nonsynonymous SNV	Eucgr.A01953:Eucgr.A01953.3:exon6:c.C624A:p.D208E,Eucgr.A01953:Eucgr.A01953.2:exon7:c.C624A:p.D208E,Eucgr.A01953:Eucgr.A01953.4:exon7:c.C619A:p.L207I	LOC104441568	transcription elongation factor B polypeptide 3
Chr01	76311	76311	G	C	exonic	Eucgr.A00213	nonsynonymous SNV	Eucgr.A00213:Eucgr.A00213.1:exon2:c.G548C:p.G183A,Eucgr.A00213:Eucgr.A00213.2:exon2:c.G545C:p.G182A,Eucgr.A00213:Eucgr.A00213.3:exon2:c.G545C:p.G182A	LOC104442571	transcription factor bHLH128
Chr01	76413	76413	T	C	exonic	Eucgr.A00213	nonsynonymous SNV	Eucgr.A00213:Eucgr.A00213.1:exon2:c.T650C:p.V217A,Eucgr.A00213:Eucgr.A00213.2:exon2:c.T647C:p.V216A,Eucgr.A00213:Eucgr.A00213.3:exon2:c.T647C:p.V216A	LOC104442571	transcription factor bHLH128
Chr01	35702300	35702300	G	T	exonic	Eucgr.A02028	nonsynonymous SNV	Eucgr.A02028:Eucgr.A02028.1:exon3:c.C611A:p.T204N,Eucgr.A02028:Eucgr.A02028.2:exon3:c.C608A:p.T203N	LOC104442294	transcription factor JUNGBRUNNEN 1
Chr01	35703004	35703004	G	A	exonic	Eucgr.A02028	nonsynonymous SNV	Eucgr.A02028:Eucgr.A02028.1:exon2:c.C515T:p.T172I,Eucgr.A02028:Eucgr.A02028.2:exon2:c.C512T:p.T171I	LOC104442294	transcription factor JUNGBRUNNEN 1
Chr01	35703031	35703031	T	C	exonic	Eucgr.A02028	nonsynonymous SNV	Eucgr.A02028:Eucgr.A02028.1:exon2:c.A488G:p.H163R,Eucgr.A02028:Eucgr.A02028.2:exon2:c.A485G:p.H162R	LOC104442294	transcription factor JUNGBRUNNEN 1
Chr01	35703035	35703035	C	T	exonic	Eucgr.A02028	nonsynonymous SNV	Eucgr.A02028:Eucgr.A02028.1:exon2:c.G484A:p.A162T,Eucgr.A02028:Eucgr.A02028.2:exon2:c.G481A:p.A161T	LOC104442294	transcription factor JUNGBRUNNEN 1
Chr01	30046628	30046628	G	A	exonic	Eucgr.A00998	nonsynonymous SNV	Eucgr.A00998:Eucgr.A00998.1:exon6:c.C1409T:p.P470L	LOC104434287	transcription factor PIL1
Chr01	30047948	30047948	A	G	exonic	Eucgr.A00998	nonsynonymous SNV	Eucgr.A00998:Eucgr.A00998.1:exon2:c.T493C:p.S165P	LOC104434287	transcription factor PIL1
Chr01	37793309	37793309	T	G	exonic	Eucgr.A02240	nonsynonymous SNV	Eucgr.A02240:Eucgr.A02240.1:exon10:c.A1162C:p.T388P	LOC104444073	transcription factor TGA2.3
Chr01	25382248	25382248	C	T	exonic	Eucgr.A01685	nonsynonymous SNV	Eucgr.A01685:Eucgr.A01685.1:exon1:c.G1067A:p.G356E	LOC104439595	transcription initiation factor TFIID subunit 8
Chr01	25382284	25382284	T	C	exonic	Eucgr.A01685	nonsynonymous SNV	Eucgr.A01685:Eucgr.A01685.1:exon1:c.A1031G:p.H344R	LOC104439595	transcription initiation factor TFIID subunit 8
Chr01	25382314	25382314	C	T	exonic	Eucgr.A01685	nonsynonymous SNV	Eucgr.A01685:Eucgr.A01685.1:exon1:c.G1001A:p.C334Y	LOC104439595	transcription initiation factor TFIID subunit 8
Chr01	25382877	25382877	C	G	exonic	Eucgr.A01685	nonsynonymous SNV	Eucgr.A01685:Eucgr.A01685.1:exon1:c.G438C:p.R146S	LOC104439595	transcription initiation factor TFIID subunit 8
Chr01	25382899	25382899	T	C	exonic	Eucgr.A01685	nonsynonymous SNV	Eucgr.A01685:Eucgr.A01685.1:exon1:c.A416G:p.Q139R	LOC104439595	transcription initiation factor TFIID subunit 8
Chr01	25383214	25383214	C	G	exonic	Eucgr.A01685	nonsynonymous SNV	Eucgr.A01685:Eucgr.A01685.1:exon1:c.G101C:p.R34T	LOC104439595	transcription initiation factor TFIID subunit 8
Chr01	33771722	33771722	C	A	exonic	Eucgr.A01872	nonsynonymous SNV	Eucgr.A01872:Eucgr.A01872.1:exon1:c.C578A:p.P193Q	LOC104441066	translation initiation factor IF-2
Chr01	25203151	25203151	C	T	exonic	Eucgr.A01141	nonsynonymous SNV	Eucgr.A01141:Eucgr.A01141.1:exon3:c.C529T:p.H177Y,Eucgr.A01141:Eucgr.A01141.2:exon3:c.C529T:p.H177Y	LOC104435545	translin
Chr01	44567448	44567448	T	C	exonic	Eucgr.A02951	nonsynonymous SNV	Eucgr.A02951:Eucgr.A02951.3:exon5:c.A656G:p.N219S,Eucgr.A02951:Eucgr.A02951.1:exon6:c.A656G:p.N219S,Eucgr.A02951:Eucgr.A02951.2:exon6:c.A659G:p.N220S,Eucgr.A02951:Eucgr.A02951.4:exon6:c.A656G:p.N219S	LOC104450253	translocase of chloroplast 34, chloroplastic
Chr01	35749885	35749885	A	T	exonic	Eucgr.A02032	nonsynonymous SNV	Eucgr.A02032:Eucgr.A02032.1:exon3:c.T283A:p.Y95N	LOC104442328	transmembrane protein 56
Chr01	35749932	35749932	G	C	exonic	Eucgr.A02032	nonsynonymous SNV	Eucgr.A02032:Eucgr.A02032.1:exon3:c.C236G:p.T79S	LOC104442328	transmembrane protein 56
Chr01	13499740	13499740	C	A	exonic	Eucgr.A00750	nonsynonymous SNV	Eucgr.A00750:Eucgr.A00750.2:exon1:c.C211A:p.H71N,Eucgr.A00750:Eucgr.A00750.1:exon2:c.C517A:p.H173N	LOC104432561	transmembrane protein 87B
Chr01	43946857	43946857	A	T	exonic	Eucgr.A02889	nonsynonymous SNV	Eucgr.A02889:Eucgr.A02889.1:exon11:c.T1130A:p.I377K	LOC104449681	trehalose-phosphate phosphatase A
Chr01	17249647	17249647	C	G	exonic	Eucgr.A00520	nonsynonymous SNV	Eucgr.A00520:Eucgr.A00520.1:exon2:c.G413C:p.R138T	LOC104421188	trihelix transcription factor GT-3b
Chr01	17249660	17249660	C	T	exonic	Eucgr.A00520	nonsynonymous SNV	Eucgr.A00520:Eucgr.A00520.1:exon2:c.G400A:p.A134T	LOC104421188	trihelix transcription factor GT-3b
Chr01	17249708	17249708	T	C	exonic	Eucgr.A00520	nonsynonymous SNV	Eucgr.A00520:Eucgr.A00520.1:exon2:c.A352G:p.M118V	LOC104421188	trihelix transcription factor GT-3b
Chr01	17250148	17250148	G	C	exonic	Eucgr.A00520	nonsynonymous SNV	Eucgr.A00520:Eucgr.A00520.1:exon1:c.C258G:p.D86E	LOC104421188	trihelix transcription factor GT-3b
Chr01	17250288	17250288	T	C	exonic	Eucgr.A00520	nonsynonymous SNV	Eucgr.A00520:Eucgr.A00520.1:exon1:c.A118G:p.T40A	LOC104421188	trihelix transcription factor GT-3b
Chr01	42936263	42936263	A	G	exonic	Eucgr.A02778	nonsynonymous SNV	Eucgr.A02778:Eucgr.A02778.1:exon5:c.A506G:p.K169R,Eucgr.A02778:Eucgr.A02778.2:exon5:c.A506G:p.K169R	LOC104448732	tripeptidyl-peptidase 2
Chr01	42944643	42944643	A	G	exonic	Eucgr.A02778	nonsynonymous SNV	Eucgr.A02778:Eucgr.A02778.1:exon20:c.A2399G:p.E800G,Eucgr.A02778:Eucgr.A02778.2:exon20:c.A2390G:p.E797G	LOC104448732	tripeptidyl-peptidase 2
Chr01	42947685	42947685	G	C	exonic	Eucgr.A02778	nonsynonymous SNV	Eucgr.A02778:Eucgr.A02778.1:exon27:c.G3025C:p.V1009L,Eucgr.A02778:Eucgr.A02778.2:exon27:c.G3016C:p.V1006L	LOC104448732	tripeptidyl-peptidase 2
Chr01	42947737	42947737	A	T	exonic	Eucgr.A02778	nonsynonymous SNV	Eucgr.A02778:Eucgr.A02778.1:exon27:c.A3077T:p.N1026I,Eucgr.A02778:Eucgr.A02778.2:exon27:c.A3068T:p.N1023I	LOC104448732	tripeptidyl-peptidase 2
Chr01	42952042	42952042	G	A	exonic	Eucgr.A02778	nonsynonymous SNV	Eucgr.A02778:Eucgr.A02778.1:exon31:c.G3445A:p.D1149N,Eucgr.A02778:Eucgr.A02778.2:exon31:c.G3436A:p.D1146N	LOC104448732	tripeptidyl-peptidase 2
Chr01	35633036	35633036	G	T	exonic	Eucgr.A02021	nonsynonymous SNV	Eucgr.A02021:Eucgr.A02021.1:exon2:c.G615T:p.M205I	LOC104442228	tRNA (guanine-N(7)-)-methyltransferase
Chr01	36488359	36488359	G	C	exonic	Eucgr.A02108	nonsynonymous SNV	Eucgr.A02108:Eucgr.A02108.1:exon5:c.G1333C:p.E445Q	LOC104442991	tubulin alpha-3 chain
Chr01	7805692	7805692	G	A	exonic	Eucgr.A00189	nonsynonymous SNV	Eucgr.A00189:Eucgr.A00189.1:exon1:c.G52A:p.D18N	LOC104440295	two-component response regulator ARR2
Chr01	7805740	7805740	A	T	exonic	Eucgr.A00189	nonsynonymous SNV	Eucgr.A00189:Eucgr.A00189.1:exon1:c.A100T:p.T34S	LOC104440295	two-component response regulator ARR2
Chr01	7805777	7805777	G	A	exonic	Eucgr.A00189	nonsynonymous SNV	Eucgr.A00189:Eucgr.A00189.1:exon1:c.G137A:p.C46Y	LOC104440295	two-component response regulator ARR2
Chr01	7806254	7806254	A	G	exonic	Eucgr.A00189	nonsynonymous SNV	Eucgr.A00189:Eucgr.A00189.1:exon2:c.A203G:p.N68S	LOC104440295	two-component response regulator ARR2
Chr01	7806259	7806259	T	C	exonic	Eucgr.A00189	nonsynonymous SNV	Eucgr.A00189:Eucgr.A00189.1:exon2:c.T208C:p.F70L	LOC104440295	two-component response regulator ARR2
Chr01	7806284	7806284	A	T	exonic	Eucgr.A00189	nonsynonymous SNV	Eucgr.A00189:Eucgr.A00189.1:exon2:c.A233T:p.H78L	LOC104440295	two-component response regulator ARR2
Chr01	7806290	7806290	C	T	exonic	Eucgr.A00189	nonsynonymous SNV	Eucgr.A00189:Eucgr.A00189.1:exon2:c.C239T:p.P80L	LOC104440295	two-component response regulator ARR2
Chr01	7806469	7806469	G	A	exonic	Eucgr.A00189	nonsynonymous SNV	Eucgr.A00189:Eucgr.A00189.1:exon3:c.G310A:p.A104T	LOC104440295	two-component response regulator ARR2
Chr01	7806587	7806587	G	A	exonic	Eucgr.A00189	nonsynonymous SNV	Eucgr.A00189:Eucgr.A00189.3:exon2:c.G95A:p.R32K,Eucgr.A00189:Eucgr.A00189.1:exon3:c.G428A:p.R143K,Eucgr.A00189:Eucgr.A00189.2:exon3:c.G95A:p.R32K	LOC104440295	two-component response regulator ARR2
Chr01	7806713	7806713	G	A	exonic	Eucgr.A00189	nonsynonymous SNV	Eucgr.A00189:Eucgr.A00189.3:exon2:c.G221A:p.R74K,Eucgr.A00189:Eucgr.A00189.1:exon3:c.G554A:p.R185K,Eucgr.A00189:Eucgr.A00189.2:exon3:c.G221A:p.R74K	LOC104440295	two-component response regulator ARR2
Chr01	7806726	7806726	G	C	exonic	Eucgr.A00189	nonsynonymous SNV	Eucgr.A00189:Eucgr.A00189.3:exon2:c.G234C:p.E78D,Eucgr.A00189:Eucgr.A00189.1:exon3:c.G567C:p.E189D,Eucgr.A00189:Eucgr.A00189.2:exon3:c.G234C:p.E78D	LOC104440295	two-component response regulator ARR2
Chr01	7806835	7806835	A	G	exonic	Eucgr.A00189	nonsynonymous SNV	Eucgr.A00189:Eucgr.A00189.3:exon2:c.A343G:p.I115V,Eucgr.A00189:Eucgr.A00189.1:exon3:c.A676G:p.I226V,Eucgr.A00189:Eucgr.A00189.2:exon3:c.A343G:p.I115V	LOC104440295	two-component response regulator ARR2
Chr01	7807636	7807636	A	G	exonic	Eucgr.A00189	nonsynonymous SNV	Eucgr.A00189:Eucgr.A00189.3:exon3:c.A350G:p.K117R,Eucgr.A00189:Eucgr.A00189.1:exon4:c.A683G:p.K228R,Eucgr.A00189:Eucgr.A00189.2:exon4:c.A350G:p.K117R	LOC104440295	two-component response regulator ARR2
Chr01	7807899	7807899	G	A	exonic	Eucgr.A00189	nonsynonymous SNV	Eucgr.A00189:Eucgr.A00189.3:exon4:c.G514A:p.G172S,Eucgr.A00189:Eucgr.A00189.1:exon5:c.G847A:p.G283S,Eucgr.A00189:Eucgr.A00189.2:exon5:c.G514A:p.G172S	LOC104440295	two-component response regulator ARR2
Chr01	7808403	7808403	G	A	exonic	Eucgr.A00189	nonsynonymous SNV	Eucgr.A00189:Eucgr.A00189.3:exon4:c.G1018A:p.G340S,Eucgr.A00189:Eucgr.A00189.1:exon5:c.G1351A:p.G451S,Eucgr.A00189:Eucgr.A00189.2:exon5:c.G1018A:p.G340S	LOC104440295	two-component response regulator ARR2
Chr01	7808407	7808407	C	G	exonic	Eucgr.A00189	nonsynonymous SNV	Eucgr.A00189:Eucgr.A00189.3:exon4:c.C1022G:p.T341S,Eucgr.A00189:Eucgr.A00189.1:exon5:c.C1355G:p.T452S,Eucgr.A00189:Eucgr.A00189.2:exon5:c.C1022G:p.T341S	LOC104440295	two-component response regulator ARR2
Chr01	7808769	7808769	A	G	exonic	Eucgr.A00189	nonsynonymous SNV	Eucgr.A00189:Eucgr.A00189.3:exon4:c.A1384G:p.N462D,Eucgr.A00189:Eucgr.A00189.1:exon5:c.A1717G:p.N573D,Eucgr.A00189:Eucgr.A00189.2:exon5:c.A1384G:p.N462D	LOC104440295	two-component response regulator ARR2
Chr01	7808817	7808817	G	C	exonic	Eucgr.A00189	nonsynonymous SNV	Eucgr.A00189:Eucgr.A00189.3:exon4:c.G1432C:p.A478P,Eucgr.A00189:Eucgr.A00189.1:exon5:c.G1765C:p.A589P,Eucgr.A00189:Eucgr.A00189.2:exon5:c.G1432C:p.A478P	LOC104440295	two-component response regulator ARR2
Chr01	7808892	7808892	A	G	exonic	Eucgr.A00189	nonsynonymous SNV	Eucgr.A00189:Eucgr.A00189.3:exon4:c.A1507G:p.I503V,Eucgr.A00189:Eucgr.A00189.1:exon5:c.A1840G:p.I614V,Eucgr.A00189:Eucgr.A00189.2:exon5:c.A1507G:p.I503V	LOC104440295	two-component response regulator ARR2
Chr01	7808971	7808971	G	A	exonic	Eucgr.A00189	nonsynonymous SNV	Eucgr.A00189:Eucgr.A00189.3:exon4:c.G1586A:p.S529N,Eucgr.A00189:Eucgr.A00189.1:exon5:c.G1919A:p.S640N,Eucgr.A00189:Eucgr.A00189.2:exon5:c.G1586A:p.S529N	LOC104440295	two-component response regulator ARR2
Chr01	29513753	29513753	T	C	exonic	Eucgr.A01405	nonsynonymous SNV	Eucgr.A01405:Eucgr.A01405.1:exon6:c.T878C:p.L293S	LOC104437265	two-component response regulator-like APRR9
Chr01	29513930	29513930	T	C	exonic	Eucgr.A01405	nonsynonymous SNV	Eucgr.A01405:Eucgr.A01405.1:exon6:c.T1055C:p.M352T	LOC104437265	two-component response regulator-like APRR9
Chr01	29513989	29513989	G	A	exonic	Eucgr.A01405	nonsynonymous SNV	Eucgr.A01405:Eucgr.A01405.1:exon6:c.G1114A:p.A372T	LOC104437265	two-component response regulator-like APRR9
Chr01	10471494	10471494	G	A	exonic	Eucgr.A00956	nonsynonymous SNV	Eucgr.A00956:Eucgr.A00956.2:exon2:c.G434A:p.R145Q,Eucgr.A00956:Eucgr.A00956.1:exon3:c.G521A:p.R174Q,Eucgr.A00956:Eucgr.A00956.3:exon3:c.G521A:p.R174Q	LOC104433953	tyrosine--tRNA ligase 1, cytoplasmic
Chr01	44265313	44265313	G	A	exonic	Eucgr.A02915	nonsynonymous SNV	Eucgr.A02915:Eucgr.A02915.1:exon9:c.G1084A:p.V362I	LOC104449913	U-box domain-containing protein 35
Chr01	44265361	44265361	G	A	exonic	Eucgr.A02915	nonsynonymous SNV	Eucgr.A02915:Eucgr.A02915.1:exon9:c.G1132A:p.E378K	LOC104449913	U-box domain-containing protein 35
Chr01	44265391	44265391	G	A	exonic	Eucgr.A02915	nonsynonymous SNV	Eucgr.A02915:Eucgr.A02915.1:exon9:c.G1162A:p.A388T	LOC104449913	U-box domain-containing protein 35
Chr01	44265410	44265410	C	T	exonic	Eucgr.A02915	nonsynonymous SNV	Eucgr.A02915:Eucgr.A02915.1:exon9:c.C1181T:p.A394V	LOC104449913	U-box domain-containing protein 35
Chr01	44266606	44266606	A	G	exonic	Eucgr.A02915	nonsynonymous SNV	Eucgr.A02915:Eucgr.A02915.1:exon10:c.A2131G:p.K711E	LOC104449913	U-box domain-containing protein 35
Chr01	44266669	44266669	A	G	exonic	Eucgr.A02915	nonsynonymous SNV	Eucgr.A02915:Eucgr.A02915.1:exon10:c.A2194G:p.I732V	LOC104449913	U-box domain-containing protein 35
Chr01	44267173	44267173	C	T	exonic	Eucgr.A02915	nonsynonymous SNV	Eucgr.A02915:Eucgr.A02915.1:exon11:c.C2264T:p.T755M	LOC104449913	U-box domain-containing protein 35
Chr01	29372136	29372136	C	T	exonic	Eucgr.A01424	nonsynonymous SNV	Eucgr.A01424:Eucgr.A01424.1:exon1:c.C229T:p.R77C	LOC104437441	ubiquitin-60S ribosomal protein L40
Chr01	29372172	29372172	C	T	exonic	Eucgr.A01424	stopgain	Eucgr.A01424:Eucgr.A01424.1:exon1:c.C265T:p.R89X	LOC104437441	ubiquitin-60S ribosomal protein L40
Chr01	6849478	6849478	G	A	exonic	Eucgr.A00356	nonsynonymous SNV	Eucgr.A00356:Eucgr.A00356.1:exon5:c.C715T:p.P239S,Eucgr.A00356:Eucgr.A00356.2:exon5:c.C646T:p.P216S	LOC104450726	ubiquitin-conjugating enzyme E2 32
Chr01	6849516	6849516	C	A	exonic	Eucgr.A00356	nonsynonymous SNV	Eucgr.A00356:Eucgr.A00356.1:exon5:c.G677T:p.R226L,Eucgr.A00356:Eucgr.A00356.2:exon5:c.G608T:p.R203L	LOC104450726	ubiquitin-conjugating enzyme E2 32
Chr01	6849537	6849537	G	T	exonic	Eucgr.A00356	nonsynonymous SNV	Eucgr.A00356:Eucgr.A00356.1:exon5:c.C656A:p.S219Y,Eucgr.A00356:Eucgr.A00356.2:exon5:c.C587A:p.S196Y	LOC104450726	ubiquitin-conjugating enzyme E2 32
Chr01	6849550	6849550	C	T	exonic	Eucgr.A00356	nonsynonymous SNV	Eucgr.A00356:Eucgr.A00356.1:exon5:c.G643A:p.D215N,Eucgr.A00356:Eucgr.A00356.2:exon5:c.G574A:p.D192N	LOC104450726	ubiquitin-conjugating enzyme E2 32
Chr01	6849568	6849568	A	G	exonic	Eucgr.A00356	nonsynonymous SNV	Eucgr.A00356:Eucgr.A00356.1:exon5:c.T625C:p.S209P,Eucgr.A00356:Eucgr.A00356.2:exon5:c.T556C:p.S186P	LOC104450726	ubiquitin-conjugating enzyme E2 32
Chr01	6850557	6850557	A	T	exonic	Eucgr.A00356	nonsynonymous SNV	Eucgr.A00356:Eucgr.A00356.1:exon2:c.T301A:p.L101M,Eucgr.A00356:Eucgr.A00356.2:exon2:c.T232A:p.L78M	LOC104450726	ubiquitin-conjugating enzyme E2 32
Chr01	41872588	41872588	G	A	exonic	Eucgr.A02660	nonsynonymous SNV	Eucgr.A02660:Eucgr.A02660.1:exon1:c.G424A:p.A142T	LOC104415220	uncharacterized LOC104415220
Chr01	42814499	42814499	G	A	exonic	Eucgr.A02765	nonsynonymous SNV	Eucgr.A02765:Eucgr.A02765.3:exon3:c.C106T:p.L36F,Eucgr.A02765:Eucgr.A02765.1:exon4:c.C295T:p.L99F,Eucgr.A02765:Eucgr.A02765.2:exon4:c.C106T:p.L36F	LOC104415429	uncharacterized LOC104415429
Chr01	44426932	44426932	T	C	exonic	Eucgr.A02933	nonsynonymous SNV	Eucgr.A02933:Eucgr.A02933.1:exon5:c.A679G:p.T227A	LOC104415727	uncharacterized LOC104415727
Chr01	15633327	15633327	G	A	exonic	Eucgr.A00626	nonsynonymous SNV	Eucgr.A00626:Eucgr.A00626.1:exon1:c.G772A:p.D258N	LOC104426933	uncharacterized LOC104426933
Chr01	15633373	15633373	C	T	exonic	Eucgr.A00626	nonsynonymous SNV	Eucgr.A00626:Eucgr.A00626.1:exon1:c.C818T:p.S273F	LOC104426933	uncharacterized LOC104426933
Chr01	15633853	15633853	C	T	exonic	Eucgr.A00626	nonsynonymous SNV	Eucgr.A00626:Eucgr.A00626.1:exon1:c.C1298T:p.A433V	LOC104426933	uncharacterized LOC104426933
Chr01	2938139	2938139	C	T	exonic	Eucgr.L00004	nonsynonymous SNV	Eucgr.L00004:Eucgr.L00004.1:exon6:c.C1151T:p.S384L	LOC104428005	uncharacterized LOC104428005
Chr01	13910070	13910070	A	G	exonic	Eucgr.A00717	nonsynonymous SNV	Eucgr.A00717:Eucgr.A00717.1:exon6:c.A845G:p.E282G,Eucgr.A00717:Eucgr.A00717.2:exon6:c.A845G:p.E282G	LOC104432332	uncharacterized LOC104432332
Chr01	13911261	13911261	T	G	exonic	Eucgr.A00717	nonsynonymous SNV	Eucgr.A00717:Eucgr.A00717.1:exon7:c.T1475G:p.V492G,Eucgr.A00717:Eucgr.A00717.2:exon7:c.T1475G:p.V492G	LOC104432332	uncharacterized LOC104432332
Chr01	13911402	13911402	G	A	exonic	Eucgr.A00717	nonsynonymous SNV	Eucgr.A00717:Eucgr.A00717.1:exon7:c.G1616A:p.R539K,Eucgr.A00717:Eucgr.A00717.2:exon7:c.G1616A:p.R539K	LOC104432332	uncharacterized LOC104432332
Chr01	13911461	13911461	G	T	exonic	Eucgr.A00717	nonsynonymous SNV	Eucgr.A00717:Eucgr.A00717.1:exon7:c.G1675T:p.V559L,Eucgr.A00717:Eucgr.A00717.2:exon7:c.G1675T:p.V559L	LOC104432332	uncharacterized LOC104432332
Chr01	13911467	13911467	C	T	exonic	Eucgr.A00717	nonsynonymous SNV	Eucgr.A00717:Eucgr.A00717.1:exon7:c.C1681T:p.R561W,Eucgr.A00717:Eucgr.A00717.2:exon7:c.C1681T:p.R561W	LOC104432332	uncharacterized LOC104432332
Chr01	13911563	13911563	T	C	exonic	Eucgr.A00717	nonsynonymous SNV	Eucgr.A00717:Eucgr.A00717.1:exon7:c.T1777C:p.C593R,Eucgr.A00717:Eucgr.A00717.2:exon7:c.T1777C:p.C593R	LOC104432332	uncharacterized LOC104432332
Chr01	13911669	13911669	C	A	exonic	Eucgr.A00717	nonsynonymous SNV	Eucgr.A00717:Eucgr.A00717.1:exon7:c.C1883A:p.P628H,Eucgr.A00717:Eucgr.A00717.2:exon7:c.C1883A:p.P628H	LOC104432332	uncharacterized LOC104432332
Chr01	13912427	13912427	C	T	exonic	Eucgr.A00717	nonsynonymous SNV	Eucgr.A00717:Eucgr.A00717.1:exon8:c.C2206T:p.H736Y	LOC104432332	uncharacterized LOC104432332
Chr01	13912428	13912428	A	T	exonic	Eucgr.A00717	nonsynonymous SNV	Eucgr.A00717:Eucgr.A00717.1:exon8:c.A2207T:p.H736L	LOC104432332	uncharacterized LOC104432332
Chr01	13912628	13912628	A	G	exonic	Eucgr.A00717	nonsynonymous SNV	Eucgr.A00717:Eucgr.A00717.1:exon8:c.A2407G:p.T803A	LOC104432332	uncharacterized LOC104432332
Chr01	21629991	21629991	A	G	exonic	Eucgr.B02706	nonsynonymous SNV	Eucgr.B02706:Eucgr.B02706.1:exon1:c.T224C:p.M75T	LOC104433060	uncharacterized LOC104433060
Chr01	21166525	21166525	C	A	exonic	Eucgr.B02733	nonsynonymous SNV	Eucgr.B02733:Eucgr.B02733.1:exon4:c.G1133T:p.R378L	LOC104433078	uncharacterized LOC104433078
Chr01	21166529	21166529	T	C	exonic	Eucgr.B02733	nonsynonymous SNV	Eucgr.B02733:Eucgr.B02733.1:exon4:c.A1129G:p.I377V	LOC104433078	uncharacterized LOC104433078
Chr01	21167289	21167289	T	C	exonic	Eucgr.B02733	nonsynonymous SNV	Eucgr.B02733:Eucgr.B02733.1:exon2:c.A905G:p.K302R	LOC104433078	uncharacterized LOC104433078
Chr01	21167448	21167448	T	A	exonic	Eucgr.B02733	nonsynonymous SNV	Eucgr.B02733:Eucgr.B02733.1:exon2:c.A746T:p.H249L	LOC104433078	uncharacterized LOC104433078
Chr01	21167523	21167523	T	C	exonic	Eucgr.B02733	nonsynonymous SNV	Eucgr.B02733:Eucgr.B02733.1:exon2:c.A671G:p.N224S	LOC104433078	uncharacterized LOC104433078
Chr01	21167833	21167833	C	T	exonic	Eucgr.B02733	nonsynonymous SNV	Eucgr.B02733:Eucgr.B02733.1:exon2:c.G361A:p.G121S	LOC104433078	uncharacterized LOC104433078
Chr01	20922059	20922059	C	G	exonic	Eucgr.B02748	nonsynonymous SNV	Eucgr.B02748:Eucgr.B02748.1:exon1:c.C105G:p.D35E	LOC104433093	uncharacterized LOC104433093
Chr01	20924400	20924400	T	G	exonic	Eucgr.B02748	nonsynonymous SNV	Eucgr.B02748:Eucgr.B02748.1:exon2:c.T629G:p.I210S	LOC104433093	uncharacterized LOC104433093
Chr01	12077341	12077341	T	A	exonic	Eucgr.A00822	nonsynonymous SNV	Eucgr.A00822:Eucgr.A00822.1:exon2:c.T699A:p.S233R	LOC104433130	uncharacterized LOC104433130
Chr01	12077342	12077342	G	A	exonic	Eucgr.A00822	nonsynonymous SNV	Eucgr.A00822:Eucgr.A00822.1:exon2:c.G700A:p.D234N	LOC104433130	uncharacterized LOC104433130
Chr01	12077344	12077344	T	A	exonic	Eucgr.A00822	nonsynonymous SNV	Eucgr.A00822:Eucgr.A00822.1:exon2:c.T702A:p.D234E	LOC104433130	uncharacterized LOC104433130
Chr01	12077424	12077424	T	A	exonic	Eucgr.A00822	nonsynonymous SNV	Eucgr.A00822:Eucgr.A00822.1:exon2:c.T782A:p.I261N	LOC104433130	uncharacterized LOC104433130
Chr01	11069457	11069457	G	A	exonic	Eucgr.A00913	nonsynonymous SNV	Eucgr.A00913:Eucgr.A00913.1:exon2:c.C431T:p.S144F,Eucgr.A00913:Eucgr.A00913.2:exon2:c.C431T:p.S144F,Eucgr.A00913:Eucgr.A00913.3:exon2:c.C431T:p.S144F	LOC104433693	uncharacterized LOC104433693
Chr01	29806341	29806341	T	G	exonic	Eucgr.A00967	nonsynonymous SNV	Eucgr.A00967:Eucgr.A00967.1:exon6:c.A2413C:p.T805P	LOC104433997	uncharacterized LOC104433997
Chr01	29806418	29806418	C	T	exonic	Eucgr.A00967	nonsynonymous SNV	Eucgr.A00967:Eucgr.A00967.1:exon6:c.G2336A:p.R779Q	LOC104433997	uncharacterized LOC104433997
Chr01	29806780	29806780	G	T	exonic	Eucgr.A00967	nonsynonymous SNV	Eucgr.A00967:Eucgr.A00967.1:exon6:c.C1974A:p.F658L	LOC104433997	uncharacterized LOC104433997
Chr01	29806857	29806857	T	C	exonic	Eucgr.A00967	nonsynonymous SNV	Eucgr.A00967:Eucgr.A00967.1:exon6:c.A1897G:p.S633G	LOC104433997	uncharacterized LOC104433997
Chr01	29807542	29807542	C	T	exonic	Eucgr.A00967	nonsynonymous SNV	Eucgr.A00967:Eucgr.A00967.1:exon4:c.G1429A:p.V477M	LOC104433997	uncharacterized LOC104433997
Chr01	29808108	29808108	G	A	exonic	Eucgr.A00967	nonsynonymous SNV	Eucgr.A00967:Eucgr.A00967.1:exon3:c.C1283T:p.S428L	LOC104433997	uncharacterized LOC104433997
Chr01	29808205	29808205	G	C	exonic	Eucgr.A00967	nonsynonymous SNV	Eucgr.A00967:Eucgr.A00967.1:exon3:c.C1186G:p.H396D	LOC104433997	uncharacterized LOC104433997
Chr01	29808349	29808349	G	A	exonic	Eucgr.A00967	nonsynonymous SNV	Eucgr.A00967:Eucgr.A00967.1:exon3:c.C1042T:p.H348Y	LOC104433997	uncharacterized LOC104433997
Chr01	29809204	29809204	C	G	exonic	Eucgr.A00967	nonsynonymous SNV	Eucgr.A00967:Eucgr.A00967.1:exon3:c.G187C:p.G63R	LOC104433997	uncharacterized LOC104433997
Chr01	29810030	29810030	G	A	exonic	Eucgr.A00967	nonsynonymous SNV	Eucgr.A00967:Eucgr.A00967.1:exon2:c.C92T:p.T31M	LOC104433997	uncharacterized LOC104433997
Chr01	29868295	29868295	G	C	exonic	Eucgr.A00975	nonsynonymous SNV	Eucgr.A00975:Eucgr.A00975.1:exon2:c.C705G:p.H235Q	LOC104434094	uncharacterized LOC104434094
Chr01	29868351	29868351	T	C	exonic	Eucgr.A00975	nonsynonymous SNV	Eucgr.A00975:Eucgr.A00975.1:exon2:c.A649G:p.M217V	LOC104434094	uncharacterized LOC104434094
Chr01	29868411	29868411	G	T	exonic	Eucgr.A00975	nonsynonymous SNV	Eucgr.A00975:Eucgr.A00975.1:exon2:c.C589A:p.L197M	LOC104434094	uncharacterized LOC104434094
Chr01	30232414	30232414	C	T	exonic	Eucgr.A01013	nonsynonymous SNV	Eucgr.A01013:Eucgr.A01013.1:exon1:c.C215T:p.A72V,Eucgr.A01013:Eucgr.A01013.2:exon1:c.C215T:p.A72V	LOC104434430	uncharacterized LOC104434430
Chr01	30233172	30233172	A	T	exonic	Eucgr.A01013	nonsynonymous SNV	Eucgr.A01013:Eucgr.A01013.1:exon2:c.A641T:p.D214V,Eucgr.A01013:Eucgr.A01013.2:exon2:c.A578T:p.D193V,Eucgr.A01013:Eucgr.A01013.3:exon2:c.A239T:p.D80V	LOC104434430	uncharacterized LOC104434430
Chr01	30233274	30233274	T	A	exonic	Eucgr.A01013	nonsynonymous SNV	Eucgr.A01013:Eucgr.A01013.1:exon2:c.T743A:p.M248K,Eucgr.A01013:Eucgr.A01013.2:exon2:c.T680A:p.M227K,Eucgr.A01013:Eucgr.A01013.3:exon2:c.T341A:p.M114K	LOC104434430	uncharacterized LOC104434430
Chr01	30234429	30234429	A	T	exonic	Eucgr.A01013	nonsynonymous SNV	Eucgr.A01013:Eucgr.A01013.1:exon3:c.A1064T:p.E355V,Eucgr.A01013:Eucgr.A01013.2:exon3:c.A1001T:p.E334V,Eucgr.A01013:Eucgr.A01013.3:exon3:c.A662T:p.E221V	LOC104434430	uncharacterized LOC104434430
Chr01	30234507	30234507	A	G	exonic	Eucgr.A01013	nonsynonymous SNV	Eucgr.A01013:Eucgr.A01013.1:exon3:c.A1142G:p.K381R,Eucgr.A01013:Eucgr.A01013.2:exon3:c.A1079G:p.K360R,Eucgr.A01013:Eucgr.A01013.3:exon3:c.A740G:p.K247R	LOC104434430	uncharacterized LOC104434430
Chr01	24959485	24959485	G	T	exonic	Eucgr.A01148	nonsynonymous SNV	Eucgr.A01148:Eucgr.A01148.1:exon1:c.G265T:p.A89S	LOC104435621	uncharacterized LOC104435621
Chr01	24534629	24534630	AC	-	exonic	Eucgr.A01174	frameshift deletion	Eucgr.A01174:Eucgr.A01174.1:exon6:c.1584_1585del:p.*528fs,Eucgr.A01174:Eucgr.A01174.2:exon7:c.1584_1585del:p.*528fs	LOC104435795	uncharacterized LOC104435795
Chr01	8061098	8061098	C	T	exonic	Eucgr.A01301	nonsynonymous SNV	Eucgr.A01301:Eucgr.A01301.1:exon11:c.G1735A:p.A579T	LOC104436824	uncharacterized LOC104436824
Chr01	8062356	8062356	G	C	exonic	Eucgr.A01301	nonsynonymous SNV	Eucgr.A01301:Eucgr.A01301.1:exon10:c.C1637G:p.P546R	LOC104436824	uncharacterized LOC104436824
Chr01	8064845	8064845	T	C	exonic	Eucgr.A01301	nonsynonymous SNV	Eucgr.A01301:Eucgr.A01301.1:exon7:c.A1229G:p.Q410R	LOC104436824	uncharacterized LOC104436824
Chr01	8066042	8066042	G	A	exonic	Eucgr.A01301	nonsynonymous SNV	Eucgr.A01301:Eucgr.A01301.1:exon6:c.C1112T:p.A371V	LOC104436824	uncharacterized LOC104436824
Chr01	8066247	8066247	A	C	exonic	Eucgr.A01301	nonsynonymous SNV	Eucgr.A01301:Eucgr.A01301.1:exon6:c.T907G:p.L303V	LOC104436824	uncharacterized LOC104436824
Chr01	8066358	8066358	C	A	exonic	Eucgr.A01301	nonsynonymous SNV	Eucgr.A01301:Eucgr.A01301.1:exon6:c.G796T:p.V266F	LOC104436824	uncharacterized LOC104436824
Chr01	8066374	8066374	A	T	exonic	Eucgr.A01301	nonsynonymous SNV	Eucgr.A01301:Eucgr.A01301.1:exon6:c.T780A:p.D260E	LOC104436824	uncharacterized LOC104436824
Chr01	8204466	8204466	A	T	exonic	Eucgr.A01320	nonsynonymous SNV	Eucgr.A01320:Eucgr.A01320.1:exon2:c.A890T:p.E297V	LOC104436907	uncharacterized LOC104436907
Chr01	29395510	29395510	A	C	exonic	Eucgr.A01419	nonsynonymous SNV	Eucgr.A01419:Eucgr.A01419.1:exon3:c.A313C:p.K105Q	LOC104437401	uncharacterized LOC104437401
Chr01	29396949	29396949	A	T	exonic	Eucgr.A01419	nonsynonymous SNV	Eucgr.A01419:Eucgr.A01419.1:exon7:c.A686T:p.Y229F	LOC104437401	uncharacterized LOC104437401
Chr01	29397023	29397023	T	A	exonic	Eucgr.A01419	nonsynonymous SNV	Eucgr.A01419:Eucgr.A01419.2:exon1:c.T22A:p.S8T,Eucgr.A01419:Eucgr.A01419.1:exon7:c.T760A:p.S254T	LOC104437401	uncharacterized LOC104437401
Chr01	29397024	29397024	C	A	exonic	Eucgr.A01419	nonsynonymous SNV	Eucgr.A01419:Eucgr.A01419.2:exon1:c.C23A:p.S8Y,Eucgr.A01419:Eucgr.A01419.1:exon7:c.C761A:p.S254Y	LOC104437401	uncharacterized LOC104437401
Chr01	29397042	29397042	G	A	exonic	Eucgr.A01419	nonsynonymous SNV	Eucgr.A01419:Eucgr.A01419.2:exon1:c.G41A:p.R14Q,Eucgr.A01419:Eucgr.A01419.1:exon7:c.G779A:p.R260Q	LOC104437401	uncharacterized LOC104437401
Chr01	29397431	29397431	G	A	exonic	Eucgr.A01419	nonsynonymous SNV	Eucgr.A01419:Eucgr.A01419.2:exon2:c.G283A:p.A95T,Eucgr.A01419:Eucgr.A01419.1:exon8:c.G1021A:p.A341T	LOC104437401	uncharacterized LOC104437401
Chr01	29397455	29397455	A	G	exonic	Eucgr.A01419	nonsynonymous SNV	Eucgr.A01419:Eucgr.A01419.2:exon2:c.A307G:p.S103G,Eucgr.A01419:Eucgr.A01419.1:exon8:c.A1045G:p.S349G	LOC104437401	uncharacterized LOC104437401
Chr01	29397876	29397876	T	C	exonic	Eucgr.A01419	nonsynonymous SNV	Eucgr.A01419:Eucgr.A01419.2:exon3:c.T353C:p.V118A,Eucgr.A01419:Eucgr.A01419.1:exon9:c.T1091C:p.V364A	LOC104437401	uncharacterized LOC104437401
Chr01	29398039	29398039	G	T	exonic	Eucgr.A01419	nonsynonymous SNV	Eucgr.A01419:Eucgr.A01419.2:exon3:c.G516T:p.L172F,Eucgr.A01419:Eucgr.A01419.1:exon9:c.G1254T:p.L418F	LOC104437401	uncharacterized LOC104437401
Chr01	28159849	28159849	G	C	exonic	Eucgr.A01531	nonsynonymous SNV	Eucgr.A01531:Eucgr.A01531.1:exon1:c.C530G:p.A177G	LOC104438316	uncharacterized LOC104438316
Chr01	28096500	28096500	G	C	exonic	Eucgr.A01535	nonsynonymous SNV	Eucgr.A01535:Eucgr.A01535.1:exon1:c.C28G:p.P10A,Eucgr.A01535:Eucgr.A01535.2:exon1:c.C28G:p.P10A	LOC104438347	uncharacterized LOC104438347
Chr01	25900686	25900686	C	A	exonic	Eucgr.A01649	nonsynonymous SNV	Eucgr.A01649:Eucgr.A01649.1:exon1:c.C233A:p.P78Q	LOC104439249	uncharacterized LOC104439249
Chr01	25900779	25900779	C	A	exonic	Eucgr.A01649	nonsynonymous SNV	Eucgr.A01649:Eucgr.A01649.1:exon1:c.C326A:p.T109N	LOC104439249	uncharacterized LOC104439249
Chr01	34260505	34260505	G	A	exonic	Eucgr.A01904	nonsynonymous SNV	Eucgr.A01904:Eucgr.A01904.3:exon6:c.C1127T:p.S376L	LOC104441219	uncharacterized LOC104441219
Chr01	36270658	36270658	C	T	exonic	Eucgr.A02080	nonsynonymous SNV	Eucgr.A02080:Eucgr.A02080.1:exon3:c.G370A:p.D124N	LOC104442705	uncharacterized LOC104442705
Chr01	36270664	36270664	C	T	exonic	Eucgr.A02080	nonsynonymous SNV	Eucgr.A02080:Eucgr.A02080.1:exon3:c.G364A:p.D122N	LOC104442705	uncharacterized LOC104442705
Chr01	36449465	36449465	A	G	exonic	Eucgr.A02102	nonsynonymous SNV	Eucgr.A02102:Eucgr.A02102.1:exon2:c.T782C:p.V261A	LOC104442937	uncharacterized LOC104442937
Chr01	36450261	36450261	G	T	exonic	Eucgr.A02102	nonsynonymous SNV	Eucgr.A02102:Eucgr.A02102.1:exon1:c.C451A:p.L151I,Eucgr.A02102:Eucgr.A02102.2:exon1:c.C451A:p.L151I	LOC104442937	uncharacterized LOC104442937
Chr01	36700049	36700049	A	T	exonic	Eucgr.A02134	nonsynonymous SNV	Eucgr.A02134:Eucgr.A02134.1:exon3:c.A388T:p.M130L,Eucgr.A02134:Eucgr.A02134.2:exon3:c.A388T:p.M130L	LOC104443246	uncharacterized LOC104443246
Chr01	36700104	36700104	T	C	exonic	Eucgr.A02134	nonsynonymous SNV	Eucgr.A02134:Eucgr.A02134.1:exon3:c.T443C:p.I148T,Eucgr.A02134:Eucgr.A02134.2:exon3:c.T443C:p.I148T	LOC104443246	uncharacterized LOC104443246
Chr01	36702855	36702855	A	T	exonic	Eucgr.A02134	nonsynonymous SNV	Eucgr.A02134:Eucgr.A02134.1:exon9:c.A1040T:p.Y347F,Eucgr.A02134:Eucgr.A02134.2:exon9:c.A1040T:p.Y347F	LOC104443246	uncharacterized LOC104443246
Chr01	37004388	37004388	C	T	exonic	Eucgr.A02165	nonsynonymous SNV	Eucgr.A02165:Eucgr.A02165.1:exon2:c.G4814A:p.S1605N	LOC104443522	uncharacterized LOC104443522
Chr01	37005173	37005173	G	T	exonic	Eucgr.A02165	nonsynonymous SNV	Eucgr.A02165:Eucgr.A02165.1:exon2:c.C4029A:p.N1343K	LOC104443522	uncharacterized LOC104443522
Chr01	37005250	37005250	C	G	exonic	Eucgr.A02165	nonsynonymous SNV	Eucgr.A02165:Eucgr.A02165.1:exon2:c.G3952C:p.A1318P	LOC104443522	uncharacterized LOC104443522
Chr01	37005502	37005502	C	T	exonic	Eucgr.A02165	nonsynonymous SNV	Eucgr.A02165:Eucgr.A02165.1:exon2:c.G3700A:p.E1234K	LOC104443522	uncharacterized LOC104443522
Chr01	38014561	38014561	C	G	exonic	Eucgr.A02260	nonsynonymous SNV	Eucgr.A02260:Eucgr.A02260.1:exon5:c.C297G:p.N99K,Eucgr.A02260:Eucgr.A02260.2:exon5:c.C195G:p.N65K	LOC104444225	uncharacterized LOC104444225
Chr01	38014590	38014590	A	G	exonic	Eucgr.A02260	nonsynonymous SNV	Eucgr.A02260:Eucgr.A02260.1:exon5:c.A326G:p.Q109R,Eucgr.A02260:Eucgr.A02260.2:exon5:c.A224G:p.Q75R	LOC104444225	uncharacterized LOC104444225
Chr01	38014591	38014591	G	C	exonic	Eucgr.A02260	nonsynonymous SNV	Eucgr.A02260:Eucgr.A02260.1:exon5:c.G327C:p.Q109H,Eucgr.A02260:Eucgr.A02260.2:exon5:c.G225C:p.Q75H	LOC104444225	uncharacterized LOC104444225
Chr01	38014598	38014598	T	A	exonic	Eucgr.A02260	nonsynonymous SNV	Eucgr.A02260:Eucgr.A02260.1:exon5:c.T334A:p.L112M,Eucgr.A02260:Eucgr.A02260.2:exon5:c.T232A:p.L78M	LOC104444225	uncharacterized LOC104444225
Chr01	38014610	38014610	A	G	exonic	Eucgr.A02260	nonsynonymous SNV	Eucgr.A02260:Eucgr.A02260.1:exon5:c.A346G:p.K116E,Eucgr.A02260:Eucgr.A02260.2:exon5:c.A244G:p.K82E	LOC104444225	uncharacterized LOC104444225
Chr01	38014673	38014673	C	G	exonic	Eucgr.A02260	nonsynonymous SNV	Eucgr.A02260:Eucgr.A02260.1:exon5:c.C409G:p.P137A,Eucgr.A02260:Eucgr.A02260.2:exon5:c.C307G:p.P103A	LOC104444225	uncharacterized LOC104444225
Chr01	38015643	38015643	C	G	exonic	Eucgr.A02260	nonsynonymous SNV	Eucgr.A02260:Eucgr.A02260.1:exon6:c.C735G:p.H245Q,Eucgr.A02260:Eucgr.A02260.2:exon6:c.C633G:p.H211Q	LOC104444225	uncharacterized LOC104444225
Chr01	38772140	38772140	C	A	exonic	Eucgr.A02332	nonsynonymous SNV	Eucgr.A02332:Eucgr.A02332.1:exon1:c.C148A:p.L50I	LOC104444844	uncharacterized LOC104444844
Chr01	38772371	38772371	A	G	exonic	Eucgr.A02332	nonsynonymous SNV	Eucgr.A02332:Eucgr.A02332.1:exon2:c.A251G:p.N84S	LOC104444844	uncharacterized LOC104444844
Chr01	38773057	38773057	T	G	exonic	Eucgr.A02332	nonsynonymous SNV	Eucgr.A02332:Eucgr.A02332.1:exon3:c.T563G:p.I188S	LOC104444844	uncharacterized LOC104444844
Chr01	38773060	38773060	C	T	exonic	Eucgr.A02332	nonsynonymous SNV	Eucgr.A02332:Eucgr.A02332.1:exon3:c.C566T:p.A189V	LOC104444844	uncharacterized LOC104444844
Chr01	38773893	38773893	C	G	exonic	Eucgr.A02332	nonsynonymous SNV	Eucgr.A02332:Eucgr.A02332.1:exon3:c.C1399G:p.P467A	LOC104444844	uncharacterized LOC104444844
Chr01	39101540	39101540	C	G	exonic	Eucgr.A02362	nonsynonymous SNV	Eucgr.A02362:Eucgr.A02362.1:exon3:c.G1110C:p.K370N	LOC104445070	uncharacterized LOC104445070
Chr01	39101548	39101548	G	T	exonic	Eucgr.A02362	nonsynonymous SNV	Eucgr.A02362:Eucgr.A02362.1:exon3:c.C1102A:p.P368T	LOC104445070	uncharacterized LOC104445070
Chr01	39101695	39101695	A	C	exonic	Eucgr.A02362	nonsynonymous SNV	Eucgr.A02362:Eucgr.A02362.1:exon3:c.T955G:p.S319A	LOC104445070	uncharacterized LOC104445070
Chr01	39101911	39101911	C	T	exonic	Eucgr.A02362	nonsynonymous SNV	Eucgr.A02362:Eucgr.A02362.1:exon3:c.G739A:p.V247I	LOC104445070	uncharacterized LOC104445070
Chr01	39102739	39102739	G	T	exonic	Eucgr.A02362	nonsynonymous SNV	Eucgr.A02362:Eucgr.A02362.1:exon2:c.C469A:p.Q157K	LOC104445070	uncharacterized LOC104445070
Chr01	39475815	39475815	C	T	exonic	Eucgr.A02411	nonsynonymous SNV	Eucgr.A02411:Eucgr.A02411.1:exon9:c.G2305A:p.V769I,Eucgr.A02411:Eucgr.A02411.2:exon9:c.G2305A:p.V769I	LOC104445437	uncharacterized LOC104445437
Chr01	39475832	39475832	T	C	exonic	Eucgr.A02411	nonsynonymous SNV	Eucgr.A02411:Eucgr.A02411.1:exon9:c.A2288G:p.Y763C,Eucgr.A02411:Eucgr.A02411.2:exon9:c.A2288G:p.Y763C	LOC104445437	uncharacterized LOC104445437
Chr01	39475991	39475991	C	A	exonic	Eucgr.A02411	nonsynonymous SNV	Eucgr.A02411:Eucgr.A02411.1:exon9:c.G2129T:p.C710F,Eucgr.A02411:Eucgr.A02411.2:exon9:c.G2129T:p.C710F	LOC104445437	uncharacterized LOC104445437
Chr01	39476797	39476797	C	T	exonic	Eucgr.A02411	nonsynonymous SNV	Eucgr.A02411:Eucgr.A02411.3:exon7:c.G2026A:p.D676N	LOC104445437	uncharacterized LOC104445437
Chr01	39477941	39477941	C	T	exonic	Eucgr.A02411	nonsynonymous SNV	Eucgr.A02411:Eucgr.A02411.1:exon5:c.G1409A:p.S470N,Eucgr.A02411:Eucgr.A02411.2:exon5:c.G1409A:p.S470N,Eucgr.A02411:Eucgr.A02411.3:exon5:c.G1409A:p.S470N	LOC104445437	uncharacterized LOC104445437
Chr01	39478388	39478388	C	T	exonic	Eucgr.A02411	nonsynonymous SNV	Eucgr.A02411:Eucgr.A02411.1:exon4:c.G1247A:p.G416D,Eucgr.A02411:Eucgr.A02411.2:exon4:c.G1247A:p.G416D,Eucgr.A02411:Eucgr.A02411.3:exon4:c.G1247A:p.G416D	LOC104445437	uncharacterized LOC104445437
Chr01	39478502	39478502	T	C	exonic	Eucgr.A02411	nonsynonymous SNV	Eucgr.A02411:Eucgr.A02411.1:exon4:c.A1133G:p.H378R,Eucgr.A02411:Eucgr.A02411.2:exon4:c.A1133G:p.H378R,Eucgr.A02411:Eucgr.A02411.3:exon4:c.A1133G:p.H378R	LOC104445437	uncharacterized LOC104445437
Chr01	39478548	39478548	C	T	exonic	Eucgr.A02411	nonsynonymous SNV	Eucgr.A02411:Eucgr.A02411.1:exon4:c.G1087A:p.A363T,Eucgr.A02411:Eucgr.A02411.2:exon4:c.G1087A:p.A363T,Eucgr.A02411:Eucgr.A02411.3:exon4:c.G1087A:p.A363T	LOC104445437	uncharacterized LOC104445437
Chr01	39479226	39479226	T	C	exonic	Eucgr.A02411	nonsynonymous SNV	Eucgr.A02411:Eucgr.A02411.1:exon3:c.A503G:p.H168R,Eucgr.A02411:Eucgr.A02411.2:exon3:c.A503G:p.H168R,Eucgr.A02411:Eucgr.A02411.3:exon3:c.A503G:p.H168R	LOC104445437	uncharacterized LOC104445437
Chr01	39479362	39479362	C	G	exonic	Eucgr.A02411	nonsynonymous SNV	Eucgr.A02411:Eucgr.A02411.1:exon3:c.G367C:p.V123L,Eucgr.A02411:Eucgr.A02411.2:exon3:c.G367C:p.V123L,Eucgr.A02411:Eucgr.A02411.3:exon3:c.G367C:p.V123L	LOC104445437	uncharacterized LOC104445437
Chr01	40371520	40371520	T	C	exonic	Eucgr.A02509	nonsynonymous SNV	Eucgr.A02509:Eucgr.A02509.1:exon3:c.T992C:p.L331S	LOC104446346	uncharacterized LOC104446346
Chr01	40597303	40597303	G	A	exonic	Eucgr.A02534	nonsynonymous SNV	Eucgr.A02534:Eucgr.A02534.1:exon2:c.C386T:p.P129L	LOC104446503	uncharacterized LOC104446503
Chr01	40597354	40597354	G	A	exonic	Eucgr.A02534	nonsynonymous SNV	Eucgr.A02534:Eucgr.A02534.1:exon2:c.C335T:p.S112L	LOC104446503	uncharacterized LOC104446503
Chr01	40597435	40597435	A	G	exonic	Eucgr.A02534	nonsynonymous SNV	Eucgr.A02534:Eucgr.A02534.1:exon2:c.T254C:p.L85P	LOC104446503	uncharacterized LOC104446503
Chr01	40597470	40597470	T	G	exonic	Eucgr.A02534	nonsynonymous SNV	Eucgr.A02534:Eucgr.A02534.1:exon2:c.A219C:p.K73N	LOC104446503	uncharacterized LOC104446503
Chr01	40813459	40813459	A	T	exonic	Eucgr.A02562	nonsynonymous SNV	Eucgr.A02562:Eucgr.A02562.1:exon2:c.A442T:p.I148F	LOC104446814	uncharacterized LOC104446814
Chr01	40815027	40815027	A	G	exonic	Eucgr.A02562	nonsynonymous SNV	Eucgr.A02562:Eucgr.A02562.1:exon4:c.A1709G:p.N570S	LOC104446814	uncharacterized LOC104446814
Chr01	40815342	40815342	C	T	exonic	Eucgr.A02562	nonsynonymous SNV	Eucgr.A02562:Eucgr.A02562.1:exon4:c.C2024T:p.A675V	LOC104446814	uncharacterized LOC104446814
Chr01	40946919	40946919	A	G	exonic	Eucgr.A02578	nonsynonymous SNV	Eucgr.A02578:Eucgr.A02578.1:exon6:c.A1262G:p.Q421R	LOC104446931	uncharacterized LOC104446931
Chr01	40952973	40952973	A	T	exonic	Eucgr.A02578	nonsynonymous SNV	Eucgr.A02578:Eucgr.A02578.1:exon20:c.A3599T:p.H1200L	LOC104446931	uncharacterized LOC104446931
Chr01	40956547	40956547	T	A	exonic	Eucgr.A02578	nonsynonymous SNV	Eucgr.A02578:Eucgr.A02578.1:exon27:c.T5866A:p.L1956M	LOC104446931	uncharacterized LOC104446931
Chr01	40956559	40956559	A	G	exonic	Eucgr.A02578	nonsynonymous SNV	Eucgr.A02578:Eucgr.A02578.1:exon27:c.A5878G:p.S1960G	LOC104446931	uncharacterized LOC104446931
Chr01	40956637	40956637	G	A	exonic	Eucgr.A02578	nonsynonymous SNV	Eucgr.A02578:Eucgr.A02578.1:exon27:c.G5956A:p.A1986T	LOC104446931	uncharacterized LOC104446931
Chr01	40956848	40956848	G	A	exonic	Eucgr.A02578	nonsynonymous SNV	Eucgr.A02578:Eucgr.A02578.1:exon27:c.G6167A:p.S2056N	LOC104446931	uncharacterized LOC104446931
Chr01	40956934	40956934	A	C	exonic	Eucgr.A02578	nonsynonymous SNV	Eucgr.A02578:Eucgr.A02578.1:exon27:c.A6253C:p.T2085P	LOC104446931	uncharacterized LOC104446931
Chr01	40957220	40957220	A	G	exonic	Eucgr.A02578	nonsynonymous SNV	Eucgr.A02578:Eucgr.A02578.1:exon27:c.A6539G:p.N2180S	LOC104446931	uncharacterized LOC104446931
Chr01	42003832	42003832	A	C	exonic	Eucgr.A02672	nonsynonymous SNV	Eucgr.A02672:Eucgr.A02672.1:exon3:c.A164C:p.Q55P,Eucgr.A02672:Eucgr.A02672.2:exon3:c.A161C:p.Q54P	LOC104447849	uncharacterized LOC104447849
Chr01	42119993	42119993	A	G	exonic	Eucgr.A02683	nonsynonymous SNV	Eucgr.A02683:Eucgr.A02683.1:exon4:c.A614G:p.K205R	LOC104447982	uncharacterized LOC104447982
Chr01	42477711	42477711	G	C	exonic	Eucgr.A02719	nonsynonymous SNV	Eucgr.A02719:Eucgr.A02719.1:exon9:c.C1550G:p.A517G,Eucgr.A02719:Eucgr.A02719.2:exon9:c.C1544G:p.A515G	LOC104448180	uncharacterized LOC104448180
Chr01	42479935	42479935	T	C	exonic	Eucgr.A02719	nonsynonymous SNV	Eucgr.A02719:Eucgr.A02719.1:exon5:c.A736G:p.S246G,Eucgr.A02719:Eucgr.A02719.2:exon5:c.A736G:p.S246G,Eucgr.A02719:Eucgr.A02719.3:exon5:c.A736G:p.S246G	LOC104448180	uncharacterized LOC104448180
Chr01	42652743	42652743	T	C	exonic	Eucgr.A02748	nonsynonymous SNV	Eucgr.A02748:Eucgr.A02748.1:exon1:c.T38C:p.V13A	LOC104448389	uncharacterized LOC104448389
Chr01	42653045	42653045	T	C	exonic	Eucgr.A02748	nonsynonymous SNV	Eucgr.A02748:Eucgr.A02748.1:exon1:c.T340C:p.F114L	LOC104448389	uncharacterized LOC104448389
Chr01	42653186	42653186	C	T	exonic	Eucgr.A02748	nonsynonymous SNV	Eucgr.A02748:Eucgr.A02748.1:exon1:c.C481T:p.R161C	LOC104448389	uncharacterized LOC104448389
Chr01	42885174	42885174	T	C	exonic	Eucgr.A02773	nonsynonymous SNV	Eucgr.A02773:Eucgr.A02773.1:exon5:c.A1124G:p.K375R	LOC104448671	uncharacterized LOC104448671
Chr01	42888001	42888001	C	T	exonic	Eucgr.A02773	nonsynonymous SNV	Eucgr.A02773:Eucgr.A02773.1:exon1:c.G272A:p.R91Q	LOC104448671	uncharacterized LOC104448671
Chr01	42895240	42895240	A	G	exonic	Eucgr.A02775	nonsynonymous SNV	Eucgr.A02775:Eucgr.A02775.1:exon10:c.T2801C:p.V934A	LOC104448689	uncharacterized LOC104448689
Chr01	43765883	43765883	A	G	exonic	Eucgr.A02867	nonsynonymous SNV	Eucgr.A02867:Eucgr.A02867.1:exon1:c.T37C:p.S13P,Eucgr.A02867:Eucgr.A02867.2:exon1:c.T37C:p.S13P	LOC104449458	uncharacterized LOC104449458
Chr01	43800866	43800866	G	C	exonic	Eucgr.A02873	nonsynonymous SNV	Eucgr.A02873:Eucgr.A02873.1:exon1:c.C747G:p.I249M	LOC104449503	uncharacterized LOC104449503
Chr01	43883302	43883302	A	C	exonic	Eucgr.A02884	nonsynonymous SNV	Eucgr.A02884:Eucgr.A02884.1:exon5:c.T451G:p.S151A,Eucgr.A02884:Eucgr.A02884.2:exon5:c.T331G:p.S111A	LOC104449605	uncharacterized LOC104449605
Chr01	44879557	44879557	C	T	exonic	Eucgr.A02991	nonsynonymous SNV	Eucgr.A02991:Eucgr.A02991.1:exon11:c.G4178A:p.C1393Y,Eucgr.A02991:Eucgr.A02991.2:exon12:c.G3749A:p.C1250Y	LOC104450589	uncharacterized LOC104450589
Chr01	44879714	44879714	G	A	exonic	Eucgr.A02991	nonsynonymous SNV	Eucgr.A02991:Eucgr.A02991.1:exon11:c.C4021T:p.L1341F,Eucgr.A02991:Eucgr.A02991.2:exon12:c.C3592T:p.L1198F	LOC104450589	uncharacterized LOC104450589
Chr01	44879807	44879807	C	T	exonic	Eucgr.A02991	nonsynonymous SNV	Eucgr.A02991:Eucgr.A02991.1:exon11:c.G3928A:p.V1310I,Eucgr.A02991:Eucgr.A02991.2:exon12:c.G3499A:p.V1167I	LOC104450589	uncharacterized LOC104450589
Chr01	44883534	44883534	T	G	exonic	Eucgr.A02991	nonsynonymous SNV	Eucgr.A02991:Eucgr.A02991.1:exon7:c.A2435C:p.E812A,Eucgr.A02991:Eucgr.A02991.2:exon7:c.A2336C:p.E779A,Eucgr.A02991:Eucgr.A02991.3:exon7:c.A2435C:p.E812A	LOC104450589	uncharacterized LOC104450589
Chr01	44885134	44885134	G	A	exonic	Eucgr.A02991	nonsynonymous SNV	Eucgr.A02991:Eucgr.A02991.1:exon5:c.C1156T:p.P386S,Eucgr.A02991:Eucgr.A02991.2:exon5:c.C1057T:p.P353S,Eucgr.A02991:Eucgr.A02991.3:exon5:c.C1156T:p.P386S	LOC104450589	uncharacterized LOC104450589
Chr01	44886513	44886513	G	C	exonic	Eucgr.A02991	nonsynonymous SNV	Eucgr.A02991:Eucgr.A02991.1:exon2:c.C817G:p.P273A,Eucgr.A02991:Eucgr.A02991.2:exon2:c.C718G:p.P240A,Eucgr.A02991:Eucgr.A02991.3:exon2:c.C817G:p.P273A	LOC104450589	uncharacterized LOC104450589
Chr01	44886546	44886546	T	G	exonic	Eucgr.A02991	nonsynonymous SNV	Eucgr.A02991:Eucgr.A02991.1:exon2:c.A784C:p.T262P,Eucgr.A02991:Eucgr.A02991.2:exon2:c.A685C:p.T229P,Eucgr.A02991:Eucgr.A02991.3:exon2:c.A784C:p.T262P	LOC104450589	uncharacterized LOC104450589
Chr01	44886560	44886560	T	C	exonic	Eucgr.A02991	nonsynonymous SNV	Eucgr.A02991:Eucgr.A02991.1:exon2:c.A770G:p.Q257R,Eucgr.A02991:Eucgr.A02991.2:exon2:c.A671G:p.Q224R,Eucgr.A02991:Eucgr.A02991.3:exon2:c.A770G:p.Q257R	LOC104450589	uncharacterized LOC104450589
Chr01	44886953	44886953	T	G	exonic	Eucgr.A02991	nonsynonymous SNV	Eucgr.A02991:Eucgr.A02991.1:exon2:c.A377C:p.N126T,Eucgr.A02991:Eucgr.A02991.2:exon2:c.A278C:p.N93T,Eucgr.A02991:Eucgr.A02991.3:exon2:c.A377C:p.N126T	LOC104450589	uncharacterized LOC104450589
Chr01	5685677	5685677	A	C	exonic	Eucgr.A00421	nonsynonymous SNV	Eucgr.A00421:Eucgr.A00421.1:exon1:c.A13C:p.I5L	LOC104455214	uncharacterized LOC104455214
Chr01	5685709	5685709	C	G	exonic	Eucgr.A00421	nonsynonymous SNV	Eucgr.A00421:Eucgr.A00421.1:exon1:c.C45G:p.N15K	LOC104455214	uncharacterized LOC104455214
Chr01	34025467	34025467	T	G	exonic	Eucgr.A01888	nonsynonymous SNV	Eucgr.A01888:Eucgr.A01888.1:exon2:c.A2596C:p.K866Q	LOC104457044	uncharacterized LOC104457044
Chr01	34025496	34025496	T	C	exonic	Eucgr.A01888	nonsynonymous SNV	Eucgr.A01888:Eucgr.A01888.1:exon2:c.A2567G:p.K856R	LOC104457044	uncharacterized LOC104457044
Chr01	34025689	34025689	G	A	exonic	Eucgr.A01888	nonsynonymous SNV	Eucgr.A01888:Eucgr.A01888.1:exon1:c.C2468T:p.A823V	LOC104457044	uncharacterized LOC104457044
Chr01	34025762	34025762	G	T	exonic	Eucgr.A01888	nonsynonymous SNV	Eucgr.A01888:Eucgr.A01888.1:exon1:c.C2395A:p.L799I	LOC104457044	uncharacterized LOC104457044
Chr01	34025824	34025824	G	A	exonic	Eucgr.A01888	nonsynonymous SNV	Eucgr.A01888:Eucgr.A01888.1:exon1:c.C2333T:p.S778L	LOC104457044	uncharacterized LOC104457044
Chr01	34026169	34026169	G	A	exonic	Eucgr.A01888	nonsynonymous SNV	Eucgr.A01888:Eucgr.A01888.1:exon1:c.C1988T:p.A663V	LOC104457044	uncharacterized LOC104457044
Chr01	34026256	34026256	C	T	exonic	Eucgr.A01888	nonsynonymous SNV	Eucgr.A01888:Eucgr.A01888.1:exon1:c.G1901A:p.S634N	LOC104457044	uncharacterized LOC104457044
Chr01	34026851	34026851	C	T	exonic	Eucgr.A01888	nonsynonymous SNV	Eucgr.A01888:Eucgr.A01888.1:exon1:c.G1306A:p.V436M	LOC104457044	uncharacterized LOC104457044
Chr01	34026952	34026952	T	A	exonic	Eucgr.A01888	nonsynonymous SNV	Eucgr.A01888:Eucgr.A01888.1:exon1:c.A1205T:p.N402I	LOC104457044	uncharacterized LOC104457044
Chr01	34026976	34026976	C	G	exonic	Eucgr.A01888	nonsynonymous SNV	Eucgr.A01888:Eucgr.A01888.1:exon1:c.G1181C:p.S394T	LOC104457044	uncharacterized LOC104457044
Chr01	34026980	34026980	T	C	exonic	Eucgr.A01888	nonsynonymous SNV	Eucgr.A01888:Eucgr.A01888.1:exon1:c.A1177G:p.T393A	LOC104457044	uncharacterized LOC104457044
Chr01	20721998	20721998	C	T	exonic	Eucgr.B02760	nonsynonymous SNV	Eucgr.B02760:Eucgr.B02760.1:exon5:c.C998T:p.A333V	LOC104433107	uncharacterized protein At1g04910
Chr01	20723088	20723088	T	C	exonic	Eucgr.B02760	nonsynonymous SNV	Eucgr.B02760:Eucgr.B02760.1:exon7:c.T1600C:p.F534L	LOC104433107	uncharacterized protein At1g04910
Chr01	20723548	20723548	A	G	exonic	Eucgr.B02760	nonsynonymous SNV	Eucgr.B02760:Eucgr.B02760.1:exon8:c.A1868G:p.Q623R	LOC104433107	uncharacterized protein At1g04910
Chr01	20723568	20723568	A	G	exonic	Eucgr.B02760	nonsynonymous SNV	Eucgr.B02760:Eucgr.B02760.1:exon8:c.A1888G:p.I630V	LOC104433107	uncharacterized protein At1g04910
Chr01	20723607	20723607	A	G	exonic	Eucgr.B02760	nonsynonymous SNV	Eucgr.B02760:Eucgr.B02760.1:exon8:c.A1927G:p.M643V	LOC104433107	uncharacterized protein At1g04910
Chr01	44302144	44302144	G	A	exonic	Eucgr.A02921	nonsynonymous SNV	Eucgr.A02921:Eucgr.A02921.1:exon30:c.C4925T:p.S1642L	LOC104449943	uncharacterized protein At3g06530
Chr01	44303847	44303847	C	T	exonic	Eucgr.A02921	nonsynonymous SNV	Eucgr.A02921:Eucgr.A02921.1:exon27:c.G4147A:p.D1383N	LOC104449943	uncharacterized protein At3g06530
Chr01	44304221	44304221	G	A	exonic	Eucgr.A02921	nonsynonymous SNV	Eucgr.A02921:Eucgr.A02921.1:exon27:c.C3773T:p.P1258L	LOC104449943	uncharacterized protein At3g06530
Chr01	44304318	44304318	C	T	exonic	Eucgr.A02921	nonsynonymous SNV	Eucgr.A02921:Eucgr.A02921.1:exon27:c.G3676A:p.D1226N	LOC104449943	uncharacterized protein At3g06530
Chr01	44304672	44304672	T	C	exonic	Eucgr.A02921	nonsynonymous SNV	Eucgr.A02921:Eucgr.A02921.1:exon26:c.A3451G:p.T1151A	LOC104449943	uncharacterized protein At3g06530
Chr01	44304759	44304759	T	A	exonic	Eucgr.A02921	nonsynonymous SNV	Eucgr.A02921:Eucgr.A02921.1:exon26:c.A3364T:p.I1122F	LOC104449943	uncharacterized protein At3g06530
Chr01	44306898	44306898	A	G	exonic	Eucgr.A02921	nonsynonymous SNV	Eucgr.A02921:Eucgr.A02921.1:exon20:c.T2248C:p.S750P	LOC104449943	uncharacterized protein At3g06530
Chr01	44319166	44319166	T	C	exonic	Eucgr.A02921	nonsynonymous SNV	Eucgr.A02921:Eucgr.A02921.1:exon6:c.A565G:p.I189V	LOC104449943	uncharacterized protein At3g06530
Chr01	44319208	44319208	C	T	exonic	Eucgr.A02921	nonsynonymous SNV	Eucgr.A02921:Eucgr.A02921.1:exon6:c.G523A:p.A175T	LOC104449943	uncharacterized protein At3g06530
Chr01	15912554	15912554	G	A	exonic	Eucgr.A00611	nonsynonymous SNV	Eucgr.A00611:Eucgr.A00611.2:exon2:c.G85A:p.D29N,Eucgr.A00611:Eucgr.A00611.1:exon3:c.G232A:p.D78N	LOC104425819	uncharacterized protein At5g01610
Chr01	44184575	44184575	C	T	exonic	Eucgr.A02912	nonsynonymous SNV	Eucgr.A02912:Eucgr.A02912.1:exon5:c.C401T:p.T134M	LOC104449879	uncharacterized Rho GTPase-activating protein At5g61530
Chr01	44185763	44185763	T	C	exonic	Eucgr.A02912	nonsynonymous SNV	Eucgr.A02912:Eucgr.A02912.1:exon8:c.T740C:p.L247S	LOC104449879	uncharacterized Rho GTPase-activating protein At5g61530
Chr01	44185822	44185822	C	T	exonic	Eucgr.A02912	nonsynonymous SNV	Eucgr.A02912:Eucgr.A02912.1:exon8:c.C799T:p.R267C	LOC104449879	uncharacterized Rho GTPase-activating protein At5g61530
Chr01	6583512	6583512	C	A	exonic	Eucgr.A00373	nonsynonymous SNV	Eucgr.A00373:Eucgr.A00373.1:exon1:c.C103A:p.L35I	LOC104451738	universal stress protein PHOS32
Chr01	21198162	21198162	A	T	exonic	Eucgr.B02732	nonsynonymous SNV	Eucgr.B02732:Eucgr.B02732.1:exon1:c.A107T:p.Y36F	LOC104433077	universal stress protein PHOS32
Chr01	34933652	34933652	C	G	exonic	Eucgr.A01954	nonsynonymous SNV	Eucgr.A01954:Eucgr.A01954.1:exon2:c.G162C:p.L54F	LOC104441587	V-type proton ATPase subunit D
Chr01	37839671	37839671	C	T	exonic	Eucgr.A02245	nonsynonymous SNV	Eucgr.A02245:Eucgr.A02245.1:exon6:c.G944A:p.R315H	LOC104444147	vacuolar amino acid transporter 1
Chr01	27090700	27090700	T	A	exonic	Eucgr.A01593	nonsynonymous SNV	Eucgr.A01593:Eucgr.A01593.1:exon3:c.T261A:p.D87E	LOC104438802	vacuolar protein-sorting-associated protein 37 homolog 1
Chr01	27091301	27091301	C	G	exonic	Eucgr.A01593	nonsynonymous SNV	Eucgr.A01593:Eucgr.A01593.1:exon4:c.C340G:p.L114V	LOC104438802	vacuolar protein-sorting-associated protein 37 homolog 1
Chr01	13788229	13788229	C	G	exonic	Eucgr.A00725	nonsynonymous SNV	Eucgr.A00725:Eucgr.A00725.1:exon6:c.G1296C:p.Q432H	LOC104432393	vacuolar-sorting receptor 1
Chr01	13792323	13792323	G	T	exonic	Eucgr.A00725	nonsynonymous SNV	Eucgr.A00725:Eucgr.A00725.1:exon1:c.C61A:p.L21M	LOC104432393	vacuolar-sorting receptor 1
Chr01	38910840	38910840	T	A	exonic	Eucgr.A02344	nonsynonymous SNV	Eucgr.A02344:Eucgr.A02344.1:exon22:c.A2631T:p.E877D	LOC104444960	villin-2
Chr01	38911949	38911949	G	C	exonic	Eucgr.A02344	nonsynonymous SNV	Eucgr.A02344:Eucgr.A02344.1:exon19:c.C2228G:p.A743G	LOC104444960	villin-2
Chr01	38914630	38914630	A	T	exonic	Eucgr.A02344	nonsynonymous SNV	Eucgr.A02344:Eucgr.A02344.1:exon16:c.T1897A:p.F633I	LOC104444960	villin-2
Chr01	38914848	38914848	A	G	exonic	Eucgr.A02344	nonsynonymous SNV	Eucgr.A02344:Eucgr.A02344.1:exon15:c.T1798C:p.F600L	LOC104444960	villin-2
Chr01	38918436	38918436	C	T	exonic	Eucgr.A02344	nonsynonymous SNV	Eucgr.A02344:Eucgr.A02344.1:exon8:c.G976A:p.V326I	LOC104444960	villin-2
Chr01	38918475	38918475	C	T	exonic	Eucgr.A02344	nonsynonymous SNV	Eucgr.A02344:Eucgr.A02344.1:exon8:c.G937A:p.A313T	LOC104444960	villin-2
Chr01	35091951	35091951	G	T	exonic	Eucgr.A01966	nonsynonymous SNV	Eucgr.A01966:Eucgr.A01966.1:exon1:c.G23T:p.G8V	LOC104441732	xyloglucan endotransglucosylase/hydrolase 2
Chr01	35092838	35092838	G	C	exonic	Eucgr.A01966	nonsynonymous SNV	Eucgr.A01966:Eucgr.A01966.1:exon3:c.G697C:p.D233H	LOC104441732	xyloglucan endotransglucosylase/hydrolase 2
Chr01	35092934	35092934	A	T	exonic	Eucgr.A01966	stopgain	Eucgr.A01966:Eucgr.A01966.1:exon3:c.A793T:p.K265X	LOC104441732	xyloglucan endotransglucosylase/hydrolase 2
Chr01	35092935	35092935	A	T	exonic	Eucgr.A01966	nonsynonymous SNV	Eucgr.A01966:Eucgr.A01966.1:exon3:c.A794T:p.K265M	LOC104441732	xyloglucan endotransglucosylase/hydrolase 2
Chr01	8190701	8190701	A	G	exonic	Eucgr.A01318	nonsynonymous SNV	Eucgr.A01318:Eucgr.A01318.1:exon1:c.A265G:p.T89A	LOC104436900	xyloglucan galactosyltransferase KATAMARI1
Chr01	8190816	8190816	A	T	exonic	Eucgr.A01318	nonsynonymous SNV	Eucgr.A01318:Eucgr.A01318.1:exon1:c.A380T:p.E127V	LOC104436900	xyloglucan galactosyltransferase KATAMARI1
Chr01	8192220	8192220	G	C	exonic	Eucgr.A01318	nonsynonymous SNV	Eucgr.A01318:Eucgr.A01318.1:exon1:c.G1784C:p.G595A	LOC104436900	xyloglucan galactosyltransferase KATAMARI1
Chr01	43769120	43769120	C	G	exonic	Eucgr.A02868	nonsynonymous SNV	Eucgr.A02868:Eucgr.A02868.1:exon2:c.G1109C:p.G370A	LOC104449467	xyloglucan galactosyltransferase XLT2
Chr01	43770307	43770307	C	T	exonic	Eucgr.A02868	nonsynonymous SNV	Eucgr.A02868:Eucgr.A02868.1:exon1:c.G77A:p.R26K	LOC104449467	xyloglucan galactosyltransferase XLT2
Chr01	28993449	28993449	C	T	exonic	Eucgr.A01465	nonsynonymous SNV	Eucgr.A01465:Eucgr.A01465.1:exon3:c.C2503T:p.H835Y	LOC104437801	zinc finger CCCH domain-containing protein 13
Chr01	28993497	28993497	T	A	exonic	Eucgr.A01465	nonsynonymous SNV	Eucgr.A01465:Eucgr.A01465.1:exon3:c.T2551A:p.S851T	LOC104437801	zinc finger CCCH domain-containing protein 13
Chr01	28994249	28994249	G	A	exonic	Eucgr.A01465	nonsynonymous SNV	Eucgr.A01465:Eucgr.A01465.1:exon5:c.G2990A:p.G997E	LOC104437801	zinc finger CCCH domain-containing protein 13
Chr01	28994334	28994334	G	A	exonic	Eucgr.A01465	nonsynonymous SNV	Eucgr.A01465:Eucgr.A01465.1:exon5:c.G3075A:p.M1025I	LOC104437801	zinc finger CCCH domain-containing protein 13
Chr01	39302298	39302298	T	A	exonic	Eucgr.A02384	nonsynonymous SNV	Eucgr.A02384:Eucgr.A02384.1:exon2:c.T503A:p.V168E	LOC104445262	zinc finger CCCH domain-containing protein 30
Chr01	39302415	39302415	A	G	exonic	Eucgr.A02384	nonsynonymous SNV	Eucgr.A02384:Eucgr.A02384.1:exon2:c.A620G:p.Y207C	LOC104445262	zinc finger CCCH domain-containing protein 30
Chr01	39303371	39303371	A	T	exonic	Eucgr.A02384	nonsynonymous SNV	Eucgr.A02384:Eucgr.A02384.1:exon2:c.A1576T:p.T526S	LOC104445262	zinc finger CCCH domain-containing protein 30
Chr01	39303411	39303411	C	T	exonic	Eucgr.A02384	nonsynonymous SNV	Eucgr.A02384:Eucgr.A02384.1:exon2:c.C1616T:p.A539V	LOC104445262	zinc finger CCCH domain-containing protein 30
Chr01	39303827	39303827	C	T	exonic	Eucgr.A02384	stopgain	Eucgr.A02384:Eucgr.A02384.1:exon2:c.C2032T:p.Q678X	LOC104445262	zinc finger CCCH domain-containing protein 30
Chr01	43475056	43475056	G	T	exonic	Eucgr.A02838	nonsynonymous SNV	Eucgr.A02838:Eucgr.A02838.1:exon2:c.G517T:p.V173F,Eucgr.A02838:Eucgr.A02838.2:exon2:c.G517T:p.V173F,Eucgr.A02838:Eucgr.A02838.3:exon2:c.G517T:p.V173F,Eucgr.A02838:Eucgr.A02838.4:exon2:c.G517T:p.V173F,Eucgr.A02838:Eucgr.A02838.5:exon2:c.G517T:p.V173F	LOC104449244	zinc finger CCCH domain-containing protein 48
Chr01	43477774	43477774	G	A	exonic	Eucgr.A02838	nonsynonymous SNV	Eucgr.A02838:Eucgr.A02838.1:exon9:c.G1222A:p.G408R	LOC104449244	zinc finger CCCH domain-containing protein 48
Chr01	6893212	6893212	T	C	exonic	Eucgr.A00351	nonsynonymous SNV	Eucgr.A00351:Eucgr.A00351.1:exon2:c.A572G:p.K191R	LOC104450483	zinc finger CCHC domain-containing protein 10
Chr01	6893340	6893340	C	G	exonic	Eucgr.A00351	nonsynonymous SNV	Eucgr.A00351:Eucgr.A00351.1:exon2:c.G444C:p.E148D	LOC104450483	zinc finger CCHC domain-containing protein 10
Chr01	6893507	6893507	A	T	exonic	Eucgr.A00351	nonsynonymous SNV	Eucgr.A00351:Eucgr.A00351.1:exon2:c.T277A:p.S93T	LOC104450483	zinc finger CCHC domain-containing protein 10
Chr01	29028227	29028227	A	T	exonic	Eucgr.A01461	nonsynonymous SNV	Eucgr.A01461:Eucgr.A01461.1:exon2:c.T565A:p.C189S,Eucgr.A01461:Eucgr.A01461.2:exon2:c.T550A:p.C184S	LOC104437775	zinc finger protein CONSTANS-LIKE 10
Chr01	29028432	29028432	G	T	exonic	Eucgr.A01461	nonsynonymous SNV	Eucgr.A01461:Eucgr.A01461.1:exon2:c.C360A:p.N120K,Eucgr.A01461:Eucgr.A01461.2:exon2:c.C345A:p.N115K	LOC104437775	zinc finger protein CONSTANS-LIKE 10
Chr01	29028436	29028436	G	T	exonic	Eucgr.A01461	nonsynonymous SNV	Eucgr.A01461:Eucgr.A01461.1:exon2:c.C356A:p.A119E,Eucgr.A01461:Eucgr.A01461.2:exon2:c.C341A:p.A114E	LOC104437775	zinc finger protein CONSTANS-LIKE 10
Chr01	29028677	29028677	C	T	exonic	Eucgr.A01461	nonsynonymous SNV	Eucgr.A01461:Eucgr.A01461.1:exon2:c.G115A:p.V39I	LOC104437775	zinc finger protein CONSTANS-LIKE 10
Chr01	1204890	1204890	A	C	exonic	Eucgr.A00052	nonsynonymous SNV	Eucgr.A00052:Eucgr.A00052.1:exon10:c.A1239C:p.K413N
Chr01	1205381	1205381	C	G	exonic	Eucgr.A00052	nonsynonymous SNV	Eucgr.A00052:Eucgr.A00052.1:exon11:c.C1343G:p.T448S
Chr01	2787103	2787103	G	T	exonic	Eucgr.A00001	nonsynonymous SNV	Eucgr.A00001:Eucgr.A00001.1:exon12:c.C1921A:p.Q641K
Chr01	4418845	4418845	C	T	exonic	Eucgr.A00308	nonsynonymous SNV	Eucgr.A00308:Eucgr.A00308.1:exon1:c.C16T:p.P6S
Chr01	4418848	4418848	G	C	exonic	Eucgr.A00308	nonsynonymous SNV	Eucgr.A00308:Eucgr.A00308.1:exon1:c.G19C:p.V7L
Chr01	5401166	5401166	C	A	exonic	Eucgr.H01881	nonsynonymous SNV	Eucgr.H01881:Eucgr.H01881.1:exon1:c.G199T:p.A67S
Chr01	11318434	11318434	G	C	exonic	Eucgr.A00897	nonsynonymous SNV	Eucgr.A00897:Eucgr.A00897.1:exon2:c.C181G:p.R61G,Eucgr.A00897:Eucgr.A00897.2:exon2:c.C181G:p.R61G
Chr01	11318478	11318478	C	G	exonic	Eucgr.A00897	nonsynonymous SNV	Eucgr.A00897:Eucgr.A00897.1:exon2:c.G137C:p.R46P,Eucgr.A00897:Eucgr.A00897.2:exon2:c.G137C:p.R46P
Chr01	14298827	14298827	T	C	exonic	Eucgr.A00691	nonsynonymous SNV	Eucgr.A00691:Eucgr.A00691.1:exon2:c.A1111G:p.K371E,Eucgr.A00691:Eucgr.A00691.2:exon2:c.A1111G:p.K371E,Eucgr.A00691:Eucgr.A00691.3:exon2:c.A1111G:p.K371E
Chr01	14298910	14298910	C	T	exonic	Eucgr.A00691	nonsynonymous SNV	Eucgr.A00691:Eucgr.A00691.1:exon2:c.G1028A:p.R343Q,Eucgr.A00691:Eucgr.A00691.2:exon2:c.G1028A:p.R343Q,Eucgr.A00691:Eucgr.A00691.3:exon2:c.G1028A:p.R343Q
Chr01	14298940	14298940	A	G	exonic	Eucgr.A00691	nonsynonymous SNV	Eucgr.A00691:Eucgr.A00691.1:exon2:c.T998C:p.F333S,Eucgr.A00691:Eucgr.A00691.2:exon2:c.T998C:p.F333S,Eucgr.A00691:Eucgr.A00691.3:exon2:c.T998C:p.F333S
Chr01	14299009	14299009	G	A	exonic	Eucgr.A00691	nonsynonymous SNV	Eucgr.A00691:Eucgr.A00691.1:exon2:c.C929T:p.S310L,Eucgr.A00691:Eucgr.A00691.2:exon2:c.C929T:p.S310L,Eucgr.A00691:Eucgr.A00691.3:exon2:c.C929T:p.S310L
Chr01	14299193	14299193	G	A	exonic	Eucgr.A00691	nonsynonymous SNV	Eucgr.A00691:Eucgr.A00691.1:exon2:c.C745T:p.P249S,Eucgr.A00691:Eucgr.A00691.2:exon2:c.C745T:p.P249S,Eucgr.A00691:Eucgr.A00691.3:exon2:c.C745T:p.P249S
Chr01	14299232	14299232	C	A	exonic	Eucgr.A00691	nonsynonymous SNV	Eucgr.A00691:Eucgr.A00691.1:exon2:c.G706T:p.A236S,Eucgr.A00691:Eucgr.A00691.2:exon2:c.G706T:p.A236S,Eucgr.A00691:Eucgr.A00691.3:exon2:c.G706T:p.A236S
Chr01	14299295	14299295	T	A	exonic	Eucgr.A00691	nonsynonymous SNV	Eucgr.A00691:Eucgr.A00691.1:exon2:c.A643T:p.T215S,Eucgr.A00691:Eucgr.A00691.2:exon2:c.A643T:p.T215S,Eucgr.A00691:Eucgr.A00691.3:exon2:c.A643T:p.T215S
Chr01	14299313	14299313	G	T	exonic	Eucgr.A00691	nonsynonymous SNV	Eucgr.A00691:Eucgr.A00691.1:exon2:c.C625A:p.R209S,Eucgr.A00691:Eucgr.A00691.2:exon2:c.C625A:p.R209S,Eucgr.A00691:Eucgr.A00691.3:exon2:c.C625A:p.R209S
Chr01	14306375	14306375	G	A	exonic	Eucgr.A00690	nonsynonymous SNV	Eucgr.A00690:Eucgr.A00690.1:exon2:c.C971T:p.T324M
Chr01	15442401	15442401	T	C	exonic	Eucgr.A00641	nonsynonymous SNV	Eucgr.A00641:Eucgr.A00641.1:exon1:c.A295G:p.T99A
Chr01	15442620	15442620	T	C	exonic	Eucgr.A00641	nonsynonymous SNV	Eucgr.A00641:Eucgr.A00641.1:exon1:c.A76G:p.K26E
Chr01	16029627	16029627	T	C	exonic	Eucgr.A00600	nonsynonymous SNV	Eucgr.A00600:Eucgr.A00600.1:exon2:c.A377G:p.Q126R
Chr01	16923922	16923922	C	G	exonic	Eucgr.A00536	nonsynonymous SNV	Eucgr.A00536:Eucgr.A00536.1:exon1:c.C312G:p.F104L
Chr01	16925357	16925357	G	A	exonic	Eucgr.A00536	nonsynonymous SNV	Eucgr.A00536:Eucgr.A00536.1:exon2:c.G491A:p.R164Q
Chr01	19932199	19932199	A	G	exonic	Eucgr.B02801	nonsynonymous SNV	Eucgr.B02801:Eucgr.B02801.1:exon2:c.T557C:p.V186A
Chr01	20678319	20678319	C	G	exonic	Eucgr.B02762	nonsynonymous SNV	Eucgr.B02762:Eucgr.B02762.1:exon2:c.G1070C:p.G357A
Chr01	20678530	20678530	G	T	exonic	Eucgr.B02762	nonsynonymous SNV	Eucgr.B02762:Eucgr.B02762.1:exon2:c.C859A:p.L287M
Chr01	20678667	20678667	G	A	exonic	Eucgr.B02762	nonsynonymous SNV	Eucgr.B02762:Eucgr.B02762.1:exon2:c.C722T:p.S241L
Chr01	21219769	21219769	A	G	exonic	Eucgr.B02730	nonsynonymous SNV	Eucgr.B02730:Eucgr.B02730.1:exon3:c.T404C:p.L135P
Chr01	21220093	21220093	G	A	exonic	Eucgr.B02730	nonsynonymous SNV	Eucgr.B02730:Eucgr.B02730.1:exon2:c.C163T:p.R55C
Chr01	21220166	21220166	C	G	exonic	Eucgr.B02730	nonsynonymous SNV	Eucgr.B02730:Eucgr.B02730.1:exon2:c.G90C:p.K30N
Chr01	25923898	25923898	A	G	exonic	Eucgr.A01647	nonsynonymous SNV	Eucgr.A01647:Eucgr.A01647.1:exon3:c.T893C:p.L298P
Chr01	25924205	25924205	C	T	exonic	Eucgr.A01647	nonsynonymous SNV	Eucgr.A01647:Eucgr.A01647.1:exon2:c.G679A:p.E227K
Chr01	27416387	27416387	T	A	exonic	Eucgr.A01572	nonsynonymous SNV	Eucgr.A01572:Eucgr.A01572.1:exon3:c.T496A:p.S166T
Chr01	27612568	27612568	C	G	exonic	Eucgr.A01552	nonsynonymous SNV	Eucgr.A01552:Eucgr.A01552.1:exon1:c.C109G:p.P37A
Chr01	28398638	28398638	A	T	exonic	Eucgr.A01518	nonsynonymous SNV	Eucgr.A01518:Eucgr.A01518.1:exon8:c.T775A:p.L259M
Chr01	29275420	29275420	G	A	exonic	Eucgr.A01439	nonsynonymous SNV	Eucgr.A01439:Eucgr.A01439.1:exon1:c.G83A:p.R28K
Chr01	29275491	29275491	G	A	exonic	Eucgr.A01439	nonsynonymous SNV	Eucgr.A01439:Eucgr.A01439.1:exon1:c.G154A:p.D52N
Chr01	29275626	29275626	A	G	exonic	Eucgr.A01439	nonsynonymous SNV	Eucgr.A01439:Eucgr.A01439.1:exon1:c.A289G:p.I97V
Chr01	29367335	29367335	G	A	exonic	Eucgr.A01426	nonsynonymous SNV	Eucgr.A01426:Eucgr.A01426.1:exon1:c.G241A:p.E81K
Chr01	29477340	29477340	G	T	exonic	Eucgr.A01409	nonsynonymous SNV	Eucgr.A01409:Eucgr.A01409.1:exon1:c.C119A:p.A40E
Chr01	29501491	29501491	C	T	exonic	Eucgr.A01407	nonsynonymous SNV	Eucgr.A01407:Eucgr.A01407.1:exon1:c.C188T:p.P63L
Chr01	31019962	31019962	A	G	exonic	Eucgr.A01087	nonsynonymous SNV	Eucgr.A01087:Eucgr.A01087.1:exon1:c.T707C:p.L236P
Chr01	31020395	31020395	C	T	exonic	Eucgr.A01087	nonsynonymous SNV	Eucgr.A01087:Eucgr.A01087.1:exon1:c.G274A:p.A92T
Chr01	32077878	32077878	A	G	exonic	Eucgr.A01726	nonsynonymous SNV	Eucgr.A01726:Eucgr.A01726.1:exon1:c.A214G:p.N72D
Chr01	34004805	34004805	C	A	exonic	Eucgr.A01885	nonsynonymous SNV	Eucgr.A01885:Eucgr.A01885.1:exon2:c.C86A:p.P29Q
Chr01	34005241	34005241	T	G	exonic	Eucgr.A01885	nonsynonymous SNV	Eucgr.A01885:Eucgr.A01885.1:exon3:c.T245G:p.F82C
Chr01	34005278	34005278	T	A	exonic	Eucgr.A01885	nonsynonymous SNV	Eucgr.A01885:Eucgr.A01885.1:exon3:c.T282A:p.D94E
Chr01	34005338	34005338	C	G	exonic	Eucgr.A01885	nonsynonymous SNV	Eucgr.A01885:Eucgr.A01885.1:exon3:c.C342G:p.D114E
Chr01	34005366	34005366	A	C	exonic	Eucgr.A01885	nonsynonymous SNV	Eucgr.A01885:Eucgr.A01885.1:exon3:c.A370C:p.K124Q
Chr01	34006451	34006451	G	A	exonic	Eucgr.A01885	nonsynonymous SNV	Eucgr.A01885:Eucgr.A01885.1:exon4:c.G733A:p.G245S
Chr01	34006525	34006525	T	G	exonic	Eucgr.A01885	nonsynonymous SNV	Eucgr.A01885:Eucgr.A01885.1:exon4:c.T807G:p.I269M
Chr01	34007132	34007132	A	G	exonic	Eucgr.A01885	nonsynonymous SNV	Eucgr.A01885:Eucgr.A01885.1:exon5:c.A1273G:p.T425A
Chr01	34197409	34197409	A	G	exonic	Eucgr.A01895	nonsynonymous SNV	Eucgr.A01895:Eucgr.A01895.1:exon1:c.T152C:p.M51T
Chr01	34197449	34197449	T	G	exonic	Eucgr.A01895	nonsynonymous SNV	Eucgr.A01895:Eucgr.A01895.1:exon1:c.A112C:p.T38P
Chr01	35697311	35697311	T	C	exonic	Eucgr.A02027	nonsynonymous SNV	Eucgr.A02027:Eucgr.A02027.1:exon8:c.T791C:p.V264A
Chr01	35697784	35697784	C	G	exonic	Eucgr.A02027	nonsynonymous SNV	Eucgr.A02027:Eucgr.A02027.1:exon9:c.C1064G:p.A355G
Chr01	35698316	35698316	G	A	exonic	Eucgr.A02027	nonsynonymous SNV	Eucgr.A02027:Eucgr.A02027.1:exon10:c.G1321A:p.D441N
Chr01	37341629	37341629	T	G	exonic	Eucgr.A02196	nonsynonymous SNV	Eucgr.A02196:Eucgr.A02196.1:exon7:c.A1115C:p.E372A
Chr01	37341972	37341972	C	A	exonic	Eucgr.A02196	nonsynonymous SNV	Eucgr.A02196:Eucgr.A02196.1:exon6:c.G918T:p.L306F
Chr01	37772901	37772901	A	G	exonic	Eucgr.A02237	nonsynonymous SNV	Eucgr.A02237:Eucgr.A02237.1:exon1:c.T446C:p.V149A
Chr01	37773034	37773034	C	T	exonic	Eucgr.A02237	nonsynonymous SNV	Eucgr.A02237:Eucgr.A02237.1:exon1:c.G313A:p.V105I
Chr01	37773178	37773178	C	G	exonic	Eucgr.A02237	nonsynonymous SNV	Eucgr.A02237:Eucgr.A02237.1:exon1:c.G169C:p.G57R
Chr01	37773192	37773192	G	C	exonic	Eucgr.A02237	nonsynonymous SNV	Eucgr.A02237:Eucgr.A02237.1:exon1:c.C155G:p.A52G
Chr01	37773238	37773238	G	C	exonic	Eucgr.A02237	nonsynonymous SNV	Eucgr.A02237:Eucgr.A02237.1:exon1:c.C109G:p.L37V
Chr01	39627280	39627280	G	T	exonic	Eucgr.A02430	nonsynonymous SNV	Eucgr.A02430:Eucgr.A02430.1:exon1:c.C101A:p.S34Y
Chr01	39627281	39627281	A	C	exonic	Eucgr.A02430	nonsynonymous SNV	Eucgr.A02430:Eucgr.A02430.1:exon1:c.T100G:p.S34A
Chr01	39645340	39645340	C	A	exonic	Eucgr.A02432	nonsynonymous SNV	Eucgr.A02432:Eucgr.A02432.1:exon2:c.G388T:p.D130Y
Chr01	39645527	39645527	G	T	exonic	Eucgr.A02432	nonsynonymous SNV	Eucgr.A02432:Eucgr.A02432.1:exon2:c.C201A:p.D67E
Chr01	39645594	39645594	A	G	exonic	Eucgr.A02432	nonsynonymous SNV	Eucgr.A02432:Eucgr.A02432.1:exon2:c.T134C:p.F45S
Chr01	39996033	39996033	G	A	exonic	Eucgr.A02461	nonsynonymous SNV	Eucgr.A02461:Eucgr.A02461.1:exon1:c.G517A:p.V173I
Chr01	39996107	39996107	G	C	exonic	Eucgr.A02461	nonsynonymous SNV	Eucgr.A02461:Eucgr.A02461.1:exon1:c.G591C:p.E197D
Chr01	40724088	40724088	T	C	exonic	Eucgr.A02552	nonsynonymous SNV	Eucgr.A02552:Eucgr.A02552.1:exon1:c.A173G:p.E58G
Chr01	40724199	40724199	A	G	exonic	Eucgr.A02552	nonsynonymous SNV	Eucgr.A02552:Eucgr.A02552.1:exon1:c.T62C:p.V21A
Chr01	40724247	40724247	-	T	exonic	Eucgr.A02552	frameshift insertion	Eucgr.A02552:Eucgr.A02552.1:exon1:c.13dupA:p.S5fs
Chr01	41307358	41307358	C	G	exonic	Eucgr.A02611	nonsynonymous SNV	Eucgr.A02611:Eucgr.A02611.1:exon1:c.G69C:p.E23D
Chr02	14032991	14032991	G	T	exonic	Eucgr.B01011	nonsynonymous SNV	Eucgr.B01011:Eucgr.B01011.1:exon4:c.C253A:p.L85M,Eucgr.B01011:Eucgr.B01011.2:exon4:c.C202A:p.L68M	LOC104423691	1,2-dihydroxy-3-keto-5-methylthiopentene dioxygenase 2
Chr02	14033351	14033351	C	G	exonic	Eucgr.B01011	nonsynonymous SNV	Eucgr.B01011:Eucgr.B01011.1:exon3:c.G211C:p.G71R,Eucgr.B01011:Eucgr.B01011.2:exon3:c.G160C:p.G54R	LOC104423691	1,2-dihydroxy-3-keto-5-methylthiopentene dioxygenase 2
Chr02	14084388	14084388	C	G	exonic	Eucgr.B01017	nonsynonymous SNV	Eucgr.B01017:Eucgr.B01017.3:exon2:c.G160C:p.G54R,Eucgr.B01017:Eucgr.B01017.1:exon3:c.G211C:p.G71R,Eucgr.B01017:Eucgr.B01017.2:exon3:c.G211C:p.G71R	LOC104423761	1,2-dihydroxy-3-keto-5-methylthiopentene dioxygenase 2
Chr02	14084408	14084408	T	C	exonic	Eucgr.B01017	nonsynonymous SNV	Eucgr.B01017:Eucgr.B01017.3:exon2:c.A140G:p.K47R,Eucgr.B01017:Eucgr.B01017.1:exon3:c.A191G:p.K64R,Eucgr.B01017:Eucgr.B01017.2:exon3:c.A191G:p.K64R	LOC104423761	1,2-dihydroxy-3-keto-5-methylthiopentene dioxygenase 2
Chr02	48587908	48587908	C	T	exonic	Eucgr.B02909	nonsynonymous SNV	Eucgr.B02909:Eucgr.B02909.1:exon2:c.G166A:p.V56I	LOC104433201	10 kDa chaperonin
Chr02	48588082	48588082	C	T	exonic	Eucgr.B02909	nonsynonymous SNV	Eucgr.B02909:Eucgr.B02909.1:exon1:c.G100A:p.A34T	LOC104433201	10 kDa chaperonin
Chr02	817896	817896	G	A	exonic	Eucgr.B00139	nonsynonymous SNV	Eucgr.B00139:Eucgr.B00139.1:exon1:c.G34A:p.A12T	LOC104434230	4-coumarate--CoA ligase-like 9
Chr02	818061	818061	C	T	exonic	Eucgr.B00139	nonsynonymous SNV	Eucgr.B00139:Eucgr.B00139.1:exon1:c.C199T:p.P67S	LOC104434230	4-coumarate--CoA ligase-like 9
Chr02	35969164	35969164	A	G	exonic	Eucgr.B01917	nonsynonymous SNV	Eucgr.B01917:Eucgr.B01917.2:exon1:c.A85G:p.K29E,Eucgr.B01917:Eucgr.B01917.1:exon2:c.A214G:p.K72E	LOC104432289	40S ribosomal protein S21-2
Chr02	14327195	14327195	C	G	exonic	Eucgr.B01030	nonsynonymous SNV	Eucgr.B01030:Eucgr.B01030.1:exon2:c.C149G:p.S50W	LOC104423901	40S ribosomal protein S3a
Chr02	14327471	14327471	C	G	exonic	Eucgr.B01030	nonsynonymous SNV	Eucgr.B01030:Eucgr.B01030.1:exon4:c.C215G:p.P72R	LOC104423901	40S ribosomal protein S3a
Chr02	1790219	1790219	C	A	exonic	Eucgr.B00214	nonsynonymous SNV	Eucgr.B00214:Eucgr.B00214.1:exon3:c.C367A:p.Q123K	LOC104417657	50S ribosomal protein L19, chloroplastic
Chr02	1790241	1790241	A	G	exonic	Eucgr.B00214	nonsynonymous SNV	Eucgr.B00214:Eucgr.B00214.1:exon3:c.A389G:p.K130R	LOC104417657	50S ribosomal protein L19, chloroplastic
Chr02	53965954	53965954	G	C	exonic	Eucgr.B03289	nonsynonymous SNV	Eucgr.B03289:Eucgr.B03289.1:exon1:c.C295G:p.L99V	LOC104433505	60S ribosomal protein L27a-3
Chr02	57313514	57313514	A	C	exonic	Eucgr.B03786	nonsynonymous SNV	Eucgr.B03786:Eucgr.B03786.1:exon5:c.T348G:p.D116E,Eucgr.B03786:Eucgr.B03786.2:exon5:c.T336G:p.D112E	LOC104433926	60S ribosomal protein L30
Chr02	1041013	1041013	C	T	exonic	Eucgr.B00159	nonsynonymous SNV	Eucgr.B00159:Eucgr.B00159.1:exon2:c.C124T:p.P42S,Eucgr.B00159:Eucgr.B00159.2:exon2:c.C124T:p.P42S	LOC104417183	60S ribosomal protein L7a-1
Chr02	478436	478436	T	G	exonic	Eucgr.B00108	nonsynonymous SNV	Eucgr.B00108:Eucgr.B00108.1:exon2:c.T843G:p.I281M	LOC104416854	acetolactate synthase, chloroplastic
Chr02	479481	479481	G	T	exonic	Eucgr.B00108	nonsynonymous SNV	Eucgr.B00108:Eucgr.B00108.1:exon2:c.G1888T:p.V630F	LOC104416854	acetolactate synthase, chloroplastic
Chr02	19818950	19818950	G	A	exonic	Eucgr.B01262	nonsynonymous SNV	Eucgr.B01262:Eucgr.B01262.1:exon1:c.C44T:p.S15L,Eucgr.B01262:Eucgr.B01262.2:exon1:c.C44T:p.S15L	LOC104425630	acyl carrier protein 1, chloroplastic
Chr02	24815619	24815619	G	A	exonic	Eucgr.B01464	nonsynonymous SNV	Eucgr.B01464:Eucgr.B01464.1:exon1:c.C11T:p.A4V	LOC104427204	acyl carrier protein 2, mitochondrial
Chr02	36043335	36043335	C	A	exonic	Eucgr.B01931	nonsynonymous SNV	Eucgr.B01931:Eucgr.B01931.1:exon18:c.G1960T:p.A654S	LOC104432295	acyl-CoA-binding domain-containing protein 4
Chr02	36050737	36050737	C	G	exonic	Eucgr.B01931	nonsynonymous SNV	Eucgr.B01931:Eucgr.B01931.1:exon2:c.G230C:p.S77T	LOC104432295	acyl-CoA-binding domain-containing protein 4
Chr02	36051770	36051770	T	C	exonic	Eucgr.B01931	nonsynonymous SNV	Eucgr.B01931:Eucgr.B01931.1:exon1:c.A92G:p.D31G	LOC104432295	acyl-CoA-binding domain-containing protein 4
Chr02	54434782	54434782	T	C	exonic	Eucgr.B03237	nonsynonymous SNV	Eucgr.B03237:Eucgr.B03237.1:exon10:c.A1534G:p.N512D	LOC104433465	ALBINO3-like protein 1, chloroplastic
Chr02	54435626	54435626	G	C	exonic	Eucgr.B03237	nonsynonymous SNV	Eucgr.B03237:Eucgr.B03237.1:exon8:c.C924G:p.S308R	LOC104433465	ALBINO3-like protein 1, chloroplastic
Chr02	54438541	54438541	A	T	exonic	Eucgr.B03237	nonsynonymous SNV	Eucgr.B03237:Eucgr.B03237.1:exon2:c.T479A:p.F160Y	LOC104433465	ALBINO3-like protein 1, chloroplastic
Chr02	53365246	53365246	T	G	exonic	Eucgr.B03349	nonsynonymous SNV	Eucgr.B03349:Eucgr.B03349.1:exon1:c.T52G:p.S18A,Eucgr.B03349:Eucgr.B03349.2:exon1:c.T52G:p.S18A	LOC104433549	aldehyde dehydrogenase family 2 member B7, mitochondrial
Chr02	53366647	53366647	T	G	exonic	Eucgr.B03349	nonsynonymous SNV	Eucgr.B03349:Eucgr.B03349.1:exon4:c.T396G:p.F132L,Eucgr.B03349:Eucgr.B03349.2:exon4:c.T396G:p.F132L	LOC104433549	aldehyde dehydrogenase family 2 member B7, mitochondrial
Chr02	48927715	48927715	G	A	exonic	Eucgr.B02881	nonsynonymous SNV	Eucgr.B02881:Eucgr.B02881.1:exon8:c.C2392T:p.P798S	LOC104433181	ALG-2 interacting protein X
Chr02	48927784	48927784	G	T	exonic	Eucgr.B02881	nonsynonymous SNV	Eucgr.B02881:Eucgr.B02881.1:exon8:c.C2323A:p.P775T	LOC104433181	ALG-2 interacting protein X
Chr02	48928282	48928282	C	G	exonic	Eucgr.B02881	nonsynonymous SNV	Eucgr.B02881:Eucgr.B02881.1:exon7:c.G2055C:p.E685D	LOC104433181	ALG-2 interacting protein X
Chr02	48929169	48929169	C	T	exonic	Eucgr.B02881	nonsynonymous SNV	Eucgr.B02881:Eucgr.B02881.1:exon5:c.G1864A:p.V622I	LOC104433181	ALG-2 interacting protein X
Chr02	48930556	48930556	C	G	exonic	Eucgr.B02881	nonsynonymous SNV	Eucgr.B02881:Eucgr.B02881.1:exon3:c.G1661C:p.S554T	LOC104433181	ALG-2 interacting protein X
Chr02	48931735	48931735	A	G	exonic	Eucgr.B02881	nonsynonymous SNV	Eucgr.B02881:Eucgr.B02881.1:exon2:c.T1304C:p.V435A	LOC104433181	ALG-2 interacting protein X
Chr02	48931964	48931964	G	A	exonic	Eucgr.B02881	nonsynonymous SNV	Eucgr.B02881:Eucgr.B02881.1:exon2:c.C1075T:p.P359S	LOC104433181	ALG-2 interacting protein X
Chr02	48933199	48933199	C	G	exonic	Eucgr.B02881	nonsynonymous SNV	Eucgr.B02881:Eucgr.B02881.1:exon1:c.G316C:p.V106L	LOC104433181	ALG-2 interacting protein X
Chr02	48933435	48933435	G	C	exonic	Eucgr.B02881	nonsynonymous SNV	Eucgr.B02881:Eucgr.B02881.1:exon1:c.C80G:p.A27G	LOC104433181	ALG-2 interacting protein X
Chr02	58975771	58975771	T	C	exonic	Eucgr.B03984	nonsynonymous SNV	Eucgr.B03984:Eucgr.B03984.1:exon3:c.A1030G:p.I344V	LOC104434099	alkaline/neutral invertase C, mitochondrial
Chr02	58976126	58976126	C	T	exonic	Eucgr.B03984	nonsynonymous SNV	Eucgr.B03984:Eucgr.B03984.1:exon2:c.G816A:p.M272I	LOC104434099	alkaline/neutral invertase C, mitochondrial
Chr02	3315423	3315423	C	T	exonic	Eucgr.B00341	nonsynonymous SNV	Eucgr.B00341:Eucgr.B00341.1:exon13:c.C1442T:p.T481M	LOC104418312	alpha-mannosidase I MNS5
Chr02	7493806	7493806	C	T	exonic	Eucgr.B00717	nonsynonymous SNV	Eucgr.B00717:Eucgr.B00717.1:exon6:c.G1214A:p.R405K,Eucgr.B00717:Eucgr.B00717.2:exon6:c.G1214A:p.R405K	LOC104421585	aluminum-activated malate transporter 9
Chr02	7759464	7759464	C	T	exonic	Eucgr.B00736	nonsynonymous SNV	Eucgr.B00736:Eucgr.B00736.1:exon3:c.C229T:p.R77C,Eucgr.B00736:Eucgr.B00736.2:exon3:c.C229T:p.R77C,Eucgr.B00736:Eucgr.B00736.3:exon3:c.C229T:p.R77C,Eucgr.B00736:Eucgr.B00736.4:exon3:c.C229T:p.R77C,Eucgr.B00736:Eucgr.B00736.5:exon3:c.C229T:p.R77C	LOC104421744	AMSH-like ubiquitin thioesterase 1
Chr02	7761464	7761464	C	T	exonic	Eucgr.B00736	nonsynonymous SNV	Eucgr.B00736:Eucgr.B00736.1:exon8:c.C991T:p.P331S,Eucgr.B00736:Eucgr.B00736.2:exon8:c.C988T:p.P330S,Eucgr.B00736:Eucgr.B00736.3:exon8:c.C988T:p.P330S,Eucgr.B00736:Eucgr.B00736.4:exon8:c.C988T:p.P330S,Eucgr.B00736:Eucgr.B00736.5:exon8:c.C988T:p.P330S	LOC104421744	AMSH-like ubiquitin thioesterase 1
Chr02	57816667	57816667	C	T	exonic	Eucgr.B03858	nonsynonymous SNV	Eucgr.B03858:Eucgr.B03858.1:exon1:c.C241T:p.R81C	LOC104433984	anthocyanidin 5,3-O-glucosyltransferase
Chr02	57816709	57816709	G	A	exonic	Eucgr.B03858	nonsynonymous SNV	Eucgr.B03858:Eucgr.B03858.1:exon1:c.G283A:p.A95T	LOC104433984	anthocyanidin 5,3-O-glucosyltransferase
Chr02	57816784	57816784	G	A	exonic	Eucgr.B03858	nonsynonymous SNV	Eucgr.B03858:Eucgr.B03858.1:exon1:c.G358A:p.V120I	LOC104433984	anthocyanidin 5,3-O-glucosyltransferase
Chr02	57817023	57817023	C	G	exonic	Eucgr.B03858	nonsynonymous SNV	Eucgr.B03858:Eucgr.B03858.1:exon1:c.C597G:p.I199M	LOC104433984	anthocyanidin 5,3-O-glucosyltransferase
Chr02	57817798	57817798	G	A	exonic	Eucgr.B03858	nonsynonymous SNV	Eucgr.B03858:Eucgr.B03858.1:exon2:c.G1298A:p.G433E	LOC104433984	anthocyanidin 5,3-O-glucosyltransferase
Chr02	57833639	57833639	G	C	exonic	Eucgr.B03860	nonsynonymous SNV	Eucgr.B03860:Eucgr.B03860.1:exon1:c.G472C:p.V158L	LOC104433983	anthocyanidin 5,3-O-glucosyltransferase
Chr02	57833729	57833729	G	A	exonic	Eucgr.B03860	nonsynonymous SNV	Eucgr.B03860:Eucgr.B03860.1:exon1:c.G562A:p.D188N	LOC104433983	anthocyanidin 5,3-O-glucosyltransferase
Chr02	57833858	57833858	G	T	exonic	Eucgr.B03860	nonsynonymous SNV	Eucgr.B03860:Eucgr.B03860.1:exon1:c.G691T:p.A231S	LOC104433983	anthocyanidin 5,3-O-glucosyltransferase
Chr02	57844709	57844709	G	A	exonic	Eucgr.B03862	nonsynonymous SNV	Eucgr.B03862:Eucgr.B03862.1:exon1:c.G16A:p.V6I	LOC104433985	anthocyanidin 5,3-O-glucosyltransferase
Chr02	57884867	57884867	A	G	exonic	Eucgr.B03865	nonsynonymous SNV	Eucgr.B03865:Eucgr.B03865.1:exon1:c.A16G:p.I6V	LOC104433989	anthocyanidin 5,3-O-glucosyltransferase
Chr02	57885489	57885489	T	G	exonic	Eucgr.B03865	nonsynonymous SNV	Eucgr.B03865:Eucgr.B03865.1:exon1:c.T638G:p.M213R	LOC104433989	anthocyanidin 5,3-O-glucosyltransferase
Chr02	57885490	57885490	G	A	exonic	Eucgr.B03865	nonsynonymous SNV	Eucgr.B03865:Eucgr.B03865.1:exon1:c.G639A:p.M213I	LOC104433989	anthocyanidin 5,3-O-glucosyltransferase
Chr02	57885600	57885600	C	G	exonic	Eucgr.B03865	nonsynonymous SNV	Eucgr.B03865:Eucgr.B03865.1:exon1:c.C749G:p.T250R	LOC104433989	anthocyanidin 5,3-O-glucosyltransferase
Chr02	57885653	57885653	G	A	exonic	Eucgr.B03865	nonsynonymous SNV	Eucgr.B03865:Eucgr.B03865.1:exon1:c.G802A:p.V268I	LOC104433989	anthocyanidin 5,3-O-glucosyltransferase
Chr02	41781725	41781725	T	C	exonic	Eucgr.B02267	nonsynonymous SNV	Eucgr.B02267:Eucgr.B02267.1:exon11:c.A1345G:p.N449D	LOC104435302	anthranilate synthase alpha subunit 2, chloroplastic
Chr02	41781938	41781938	C	T	exonic	Eucgr.B02267	nonsynonymous SNV	Eucgr.B02267:Eucgr.B02267.1:exon11:c.G1132A:p.A378T	LOC104435302	anthranilate synthase alpha subunit 2, chloroplastic
Chr02	41787194	41787194	A	C	exonic	Eucgr.B02267	nonsynonymous SNV	Eucgr.B02267:Eucgr.B02267.1:exon6:c.T464G:p.M155R	LOC104435302	anthranilate synthase alpha subunit 2, chloroplastic
Chr02	50726599	50726599	T	C	exonic	Eucgr.B03048	nonsynonymous SNV	Eucgr.B03048:Eucgr.B03048.1:exon1:c.A581G:p.Q194R	LOC104433302	AP2/ERF and B3 domain-containing transcription repressor TEM1
Chr02	50726642	50726642	G	T	exonic	Eucgr.B03048	nonsynonymous SNV	Eucgr.B03048:Eucgr.B03048.1:exon1:c.C538A:p.L180I	LOC104433302	AP2/ERF and B3 domain-containing transcription repressor TEM1
Chr02	52302840	52302840	A	T	exonic	Eucgr.B03196	nonsynonymous SNV	Eucgr.B03196:Eucgr.B03196.1:exon1:c.A57T:p.E19D	LOC104433426	ARF guanine-nucleotide exchange factor GNOM
Chr02	52304647	52304647	A	G	exonic	Eucgr.B03196	nonsynonymous SNV	Eucgr.B03196:Eucgr.B03196.1:exon2:c.A1028G:p.N343S	LOC104433426	ARF guanine-nucleotide exchange factor GNOM
Chr02	52304649	52304649	A	T	exonic	Eucgr.B03196	nonsynonymous SNV	Eucgr.B03196:Eucgr.B03196.1:exon2:c.A1030T:p.T344S	LOC104433426	ARF guanine-nucleotide exchange factor GNOM
Chr02	52304803	52304803	T	C	exonic	Eucgr.B03196	nonsynonymous SNV	Eucgr.B03196:Eucgr.B03196.1:exon2:c.T1184C:p.L395S	LOC104433426	ARF guanine-nucleotide exchange factor GNOM
Chr02	51440251	51440251	C	T	exonic	Eucgr.B03116	nonsynonymous SNV	Eucgr.B03116:Eucgr.B03116.1:exon7:c.G1348A:p.A450T	LOC104433353	arginine/serine-rich coiled-coil protein 2
Chr02	51440254	51440254	T	C	exonic	Eucgr.B03116	nonsynonymous SNV	Eucgr.B03116:Eucgr.B03116.1:exon7:c.A1345G:p.R449G	LOC104433353	arginine/serine-rich coiled-coil protein 2
Chr02	51442706	51442706	A	G	exonic	Eucgr.B03116	nonsynonymous SNV	Eucgr.B03116:Eucgr.B03116.1:exon3:c.T572C:p.F191S,Eucgr.B03116:Eucgr.B03116.2:exon3:c.T572C:p.F191S,Eucgr.B03116:Eucgr.B03116.3:exon3:c.T572C:p.F191S,Eucgr.B03116:Eucgr.B03116.4:exon3:c.T572C:p.F191S	LOC104433353	arginine/serine-rich coiled-coil protein 2
Chr02	51442748	51442748	C	T	exonic	Eucgr.B03116	nonsynonymous SNV	Eucgr.B03116:Eucgr.B03116.1:exon3:c.G530A:p.S177N,Eucgr.B03116:Eucgr.B03116.2:exon3:c.G530A:p.S177N,Eucgr.B03116:Eucgr.B03116.3:exon3:c.G530A:p.S177N,Eucgr.B03116:Eucgr.B03116.4:exon3:c.G530A:p.S177N	LOC104433353	arginine/serine-rich coiled-coil protein 2
Chr02	53825415	53825415	C	A	exonic	Eucgr.B03298	nonsynonymous SNV	Eucgr.B03298:Eucgr.B03298.1:exon1:c.G1152T:p.R384S	LOC104433511	ARM REPEAT PROTEIN INTERACTING WITH ABF2
Chr02	53825707	53825707	T	A	exonic	Eucgr.B03298	nonsynonymous SNV	Eucgr.B03298:Eucgr.B03298.1:exon1:c.A860T:p.Q287L	LOC104433511	ARM REPEAT PROTEIN INTERACTING WITH ABF2
Chr02	41585267	41585267	A	G	exonic	Eucgr.B02239	nonsynonymous SNV	Eucgr.B02239:Eucgr.B02239.1:exon6:c.A880G:p.T294A	LOC104432634	asparagine synthetase [glutamine-hydrolyzing] 1
Chr02	41585497	41585497	C	G	exonic	Eucgr.B02239	nonsynonymous SNV	Eucgr.B02239:Eucgr.B02239.1:exon7:c.C1033G:p.P345A	LOC104432634	asparagine synthetase [glutamine-hydrolyzing] 1
Chr02	41586167	41586167	T	G	exonic	Eucgr.B02239	nonsynonymous SNV	Eucgr.B02239:Eucgr.B02239.1:exon10:c.T1411G:p.S471A	LOC104432634	asparagine synthetase [glutamine-hydrolyzing] 1
Chr02	41586224	41586224	A	G	exonic	Eucgr.B02239	nonsynonymous SNV	Eucgr.B02239:Eucgr.B02239.1:exon10:c.A1468G:p.N490D	LOC104432634	asparagine synthetase [glutamine-hydrolyzing] 1
Chr02	52592062	52592062	G	A	exonic	Eucgr.B03437	nonsynonymous SNV	Eucgr.B03437:Eucgr.B03437.1:exon1:c.G61A:p.A21T	LOC104433627	aspartate-semialdehyde dehydrogenase
Chr02	41490716	41490716	C	T	exonic	Eucgr.B02232	nonsynonymous SNV	Eucgr.B02232:Eucgr.B02232.4:exon1:c.C29T:p.S10L,Eucgr.B02232:Eucgr.B02232.1:exon2:c.C29T:p.S10L,Eucgr.B02232:Eucgr.B02232.2:exon2:c.C29T:p.S10L,Eucgr.B02232:Eucgr.B02232.3:exon2:c.C29T:p.S10L,Eucgr.B02232:Eucgr.B02232.5:exon2:c.C29T:p.S10L	LOC104432627	ataxin-7-like protein 3
Chr02	53749188	53749188	A	G	exonic	Eucgr.B03307	nonsynonymous SNV	Eucgr.B03307:Eucgr.B03307.3:exon10:c.A995G:p.K332R,Eucgr.B03307:Eucgr.B03307.1:exon11:c.A998G:p.K333R,Eucgr.B03307:Eucgr.B03307.2:exon11:c.A995G:p.K332R	LOC104433522	ATP-citrate synthase alpha chain protein 1
Chr02	42137128	42137128	G	A	exonic	Eucgr.B02323	nonsynonymous SNV	Eucgr.B02323:Eucgr.B02323.1:exon4:c.G476A:p.R159H	LOC104432704	ATP-dependent zinc metalloprotease FTSH 10, mitochondrial
Chr02	42137556	42137556	C	T	exonic	Eucgr.B02323	nonsynonymous SNV	Eucgr.B02323:Eucgr.B02323.1:exon5:c.C653T:p.A218V	LOC104432704	ATP-dependent zinc metalloprotease FTSH 10, mitochondrial
Chr02	42138362	42138362	C	G	exonic	Eucgr.B02323	nonsynonymous SNV	Eucgr.B02323:Eucgr.B02323.1:exon6:c.C1334G:p.A445G	LOC104432704	ATP-dependent zinc metalloprotease FTSH 10, mitochondrial
Chr02	3787922	3787922	C	T	exonic	Eucgr.B00400	nonsynonymous SNV	Eucgr.B00400:Eucgr.B00400.1:exon12:c.C1439T:p.P480L,Eucgr.B00400:Eucgr.B00400.2:exon12:c.C1439T:p.P480L,Eucgr.B00400:Eucgr.B00400.3:exon12:c.C1439T:p.P480L	LOC104418896	ATPase 11, plasma membrane-type
Chr02	3790469	3790469	C	A	exonic	Eucgr.B00400	nonsynonymous SNV	Eucgr.B00400:Eucgr.B00400.1:exon18:c.C2258A:p.T753K,Eucgr.B00400:Eucgr.B00400.2:exon18:c.C2255A:p.T752K,Eucgr.B00400:Eucgr.B00400.3:exon18:c.C2258A:p.T753K	LOC104418896	ATPase 11, plasma membrane-type
Chr02	3790474	3790474	C	T	exonic	Eucgr.B00400	nonsynonymous SNV	Eucgr.B00400:Eucgr.B00400.1:exon18:c.C2263T:p.H755Y,Eucgr.B00400:Eucgr.B00400.2:exon18:c.C2260T:p.H754Y,Eucgr.B00400:Eucgr.B00400.3:exon18:c.C2263T:p.H755Y	LOC104418896	ATPase 11, plasma membrane-type
Chr02	3790477	3790477	G	C	exonic	Eucgr.B00400	nonsynonymous SNV	Eucgr.B00400:Eucgr.B00400.1:exon18:c.G2266C:p.D756H,Eucgr.B00400:Eucgr.B00400.2:exon18:c.G2263C:p.D755H,Eucgr.B00400:Eucgr.B00400.3:exon18:c.G2266C:p.D756H	LOC104418896	ATPase 11, plasma membrane-type
Chr02	37600251	37600251	A	G	exonic	Eucgr.B02027	nonsynonymous SNV	Eucgr.B02027:Eucgr.B02027.1:exon8:c.A2429G:p.H810R	LOC104432360	autophagy-related protein 18h
Chr02	37600330	37600330	G	T	exonic	Eucgr.B02027	nonsynonymous SNV	Eucgr.B02027:Eucgr.B02027.1:exon8:c.G2508T:p.L836F	LOC104432360	autophagy-related protein 18h
Chr02	23318587	23318587	C	T	exonic	Eucgr.B01536	nonsynonymous SNV	Eucgr.B01536:Eucgr.B01536.1:exon11:c.G2392A:p.D798N	LOC104427833	autophagy-related protein 9
Chr02	23318599	23318599	T	G	exonic	Eucgr.B01536	nonsynonymous SNV	Eucgr.B01536:Eucgr.B01536.1:exon11:c.A2380C:p.I794L	LOC104427833	autophagy-related protein 9
Chr02	23318766	23318766	T	A	exonic	Eucgr.B01536	nonsynonymous SNV	Eucgr.B01536:Eucgr.B01536.1:exon11:c.A2213T:p.D738V	LOC104427833	autophagy-related protein 9
Chr02	23318802	23318802	T	C	exonic	Eucgr.B01536	nonsynonymous SNV	Eucgr.B01536:Eucgr.B01536.1:exon11:c.A2177G:p.H726R	LOC104427833	autophagy-related protein 9
Chr02	17093906	17093906	A	T	exonic	Eucgr.B01132	nonsynonymous SNV	Eucgr.B01132:Eucgr.B01132.1:exon2:c.A673T:p.S225C	LOC104424780	basic 7S globulin
Chr02	17094071	17094071	C	T	exonic	Eucgr.B01132	nonsynonymous SNV	Eucgr.B01132:Eucgr.B01132.1:exon2:c.C838T:p.L280F	LOC104424780	basic 7S globulin
Chr02	17128274	17128274	C	T	exonic	Eucgr.B01135	nonsynonymous SNV	Eucgr.B01135:Eucgr.B01135.1:exon1:c.G901A:p.V301M	LOC104424790	basic 7S globulin
Chr02	17129032	17129032	G	A	exonic	Eucgr.B01135	nonsynonymous SNV	Eucgr.B01135:Eucgr.B01135.1:exon1:c.C143T:p.T48I	LOC104424790	basic 7S globulin
Chr02	17129068	17129068	G	T	exonic	Eucgr.B01135	nonsynonymous SNV	Eucgr.B01135:Eucgr.B01135.1:exon1:c.C107A:p.P36Q	LOC104424790	basic 7S globulin
Chr02	17129090	17129090	T	C	exonic	Eucgr.B01135	nonsynonymous SNV	Eucgr.B01135:Eucgr.B01135.1:exon1:c.A85G:p.R29G	LOC104424790	basic 7S globulin
Chr02	17142328	17142328	A	T	exonic	Eucgr.B01136	nonsynonymous SNV	Eucgr.B01136:Eucgr.B01136.1:exon2:c.T1156A:p.L386M	LOC104434668	basic 7S globulin
Chr02	17142340	17142340	A	G	exonic	Eucgr.B01136	nonsynonymous SNV	Eucgr.B01136:Eucgr.B01136.1:exon2:c.T1144C:p.S382P	LOC104434668	basic 7S globulin
Chr02	17143495	17143495	A	G	exonic	Eucgr.B01136	nonsynonymous SNV	Eucgr.B01136:Eucgr.B01136.1:exon1:c.T29C:p.L10P	LOC104434668	basic 7S globulin
Chr02	3728211	3728211	G	A	exonic	Eucgr.B00394	nonsynonymous SNV	Eucgr.B00394:Eucgr.B00394.1:exon9:c.C1544T:p.S515F	LOC104418836	basic proline-rich protein
Chr02	3728750	3728750	G	A	exonic	Eucgr.B00394	nonsynonymous SNV	Eucgr.B00394:Eucgr.B00394.1:exon8:c.C1115T:p.P372L	LOC104418836	basic proline-rich protein
Chr02	3728820	3728820	C	A	exonic	Eucgr.B00394	nonsynonymous SNV	Eucgr.B00394:Eucgr.B00394.1:exon8:c.G1045T:p.V349L	LOC104418836	basic proline-rich protein
Chr02	3729314	3729314	C	A	exonic	Eucgr.B00394	nonsynonymous SNV	Eucgr.B00394:Eucgr.B00394.1:exon7:c.G832T:p.V278L	LOC104418836	basic proline-rich protein
Chr02	3729482	3729482	G	A	exonic	Eucgr.B00394	nonsynonymous SNV	Eucgr.B00394:Eucgr.B00394.1:exon7:c.C664T:p.P222S	LOC104418836	basic proline-rich protein
Chr02	3729532	3729532	G	C	exonic	Eucgr.B00394	nonsynonymous SNV	Eucgr.B00394:Eucgr.B00394.1:exon7:c.C614G:p.A205G	LOC104418836	basic proline-rich protein
Chr02	3729617	3729617	C	T	exonic	Eucgr.B00394	nonsynonymous SNV	Eucgr.B00394:Eucgr.B00394.1:exon7:c.G529A:p.A177T	LOC104418836	basic proline-rich protein
Chr02	25074544	25074544	G	C	exonic	Eucgr.B01448	nonsynonymous SNV	Eucgr.B01448:Eucgr.B01448.1:exon2:c.C1276G:p.P426A	LOC104427024	benzyl alcohol O-benzoyltransferase
Chr02	57941162	57941162	T	C	exonic	Eucgr.B03872	nonsynonymous SNV	Eucgr.B03872:Eucgr.B03872.1:exon1:c.A796G:p.I266V	LOC104433994	beta-1,6-galactosyltransferase GALT29A
Chr02	56251993	56251993	G	A	exonic	Eucgr.B03654	nonsynonymous SNV	Eucgr.B03654:Eucgr.B03654.1:exon1:c.G76A:p.E26K	LOC104433814	beta-glucosidase 13
Chr02	56254457	56254457	A	T	exonic	Eucgr.B03654	nonsynonymous SNV	Eucgr.B03654:Eucgr.B03654.1:exon8:c.A883T:p.N295Y	LOC104433814	beta-glucosidase 13
Chr02	56254747	56254747	C	A	exonic	Eucgr.B03654	nonsynonymous SNV	Eucgr.B03654:Eucgr.B03654.1:exon9:c.C1039A:p.L347I	LOC104433814	beta-glucosidase 13
Chr02	56254792	56254792	T	C	exonic	Eucgr.B03654	nonsynonymous SNV	Eucgr.B03654:Eucgr.B03654.1:exon9:c.T1084C:p.Y362H	LOC104433814	beta-glucosidase 13
Chr02	56255214	56255214	T	A	exonic	Eucgr.B03654	nonsynonymous SNV	Eucgr.B03654:Eucgr.B03654.1:exon11:c.T1222A:p.L408M	LOC104433814	beta-glucosidase 13
Chr02	38433738	38433738	A	G	exonic	Eucgr.B01770	nonsynonymous SNV	Eucgr.B01770:Eucgr.B01770.1:exon4:c.T854C:p.V285A,Eucgr.B01770:Eucgr.B01770.2:exon4:c.T854C:p.V285A	LOC104430995	bifunctional 3-dehydroquinate dehydratase/shikimate dehydrogenase, chloroplastic
Chr02	38433945	38433945	G	T	exonic	Eucgr.B01770	nonsynonymous SNV	Eucgr.B01770:Eucgr.B01770.1:exon4:c.C647A:p.A216E,Eucgr.B01770:Eucgr.B01770.2:exon4:c.C647A:p.A216E	LOC104430995	bifunctional 3-dehydroquinate dehydratase/shikimate dehydrogenase, chloroplastic
Chr02	25438898	25438898	T	C	exonic	Eucgr.B01425	nonsynonymous SNV	Eucgr.B01425:Eucgr.B01425.1:exon4:c.A499G:p.T167A	LOC104426877	biotin carboxyl carrier protein of acetyl-CoA carboxylase 1, chloroplastic
Chr02	57096731	57096731	C	T	exonic	Eucgr.B03755	nonsynonymous SNV	Eucgr.B03755:Eucgr.B03755.1:exon2:c.G604A:p.D202N	LOC104433896	blue copper protein
Chr02	57097680	57097680	T	A	exonic	Eucgr.B03755	nonsynonymous SNV	Eucgr.B03755:Eucgr.B03755.1:exon1:c.A134T:p.Y45F	LOC104433896	blue copper protein
Chr02	1178671	1178671	A	G	exonic	Eucgr.B00171	nonsynonymous SNV	Eucgr.B00171:Eucgr.B00171.1:exon3:c.A472G:p.S158G	LOC104417293	BTB/POZ and TAZ domain-containing protein 1
Chr02	1179194	1179194	C	T	exonic	Eucgr.B00171	nonsynonymous SNV	Eucgr.B00171:Eucgr.B00171.1:exon4:c.C910T:p.P304S	LOC104417293	BTB/POZ and TAZ domain-containing protein 1
Chr02	43946407	43946407	G	T	exonic	Eucgr.B02431	nonsynonymous SNV	Eucgr.B02431:Eucgr.B02431.1:exon2:c.G565T:p.V189L	LOC104432804	calcium-transporting ATPase 4, endoplasmic reticulum-type
Chr02	43946786	43946786	A	G	exonic	Eucgr.B02431	nonsynonymous SNV	Eucgr.B02431:Eucgr.B02431.1:exon2:c.A944G:p.K315R	LOC104432804	calcium-transporting ATPase 4, endoplasmic reticulum-type
Chr02	43948838	43948838	G	A	exonic	Eucgr.B02431	nonsynonymous SNV	Eucgr.B02431:Eucgr.B02431.1:exon5:c.G1828A:p.D610N	LOC104432804	calcium-transporting ATPase 4, endoplasmic reticulum-type
Chr02	43948874	43948874	G	A	exonic	Eucgr.B02431	nonsynonymous SNV	Eucgr.B02431:Eucgr.B02431.1:exon5:c.G1864A:p.V622I	LOC104432804	calcium-transporting ATPase 4, endoplasmic reticulum-type
Chr02	43949051	43949051	G	C	exonic	Eucgr.B02431	nonsynonymous SNV	Eucgr.B02431:Eucgr.B02431.1:exon6:c.G1913C:p.R638P	LOC104432804	calcium-transporting ATPase 4, endoplasmic reticulum-type
Chr02	43949161	43949161	G	A	exonic	Eucgr.B02431	nonsynonymous SNV	Eucgr.B02431:Eucgr.B02431.1:exon6:c.G2023A:p.D675N	LOC104432804	calcium-transporting ATPase 4, endoplasmic reticulum-type
Chr02	1073102	1073102	T	G	exonic	Eucgr.B00160	nonsynonymous SNV	Eucgr.B00160:Eucgr.B00160.1:exon43:c.T4553G:p.M1518R	LOC104417191	callose synthase 10
Chr02	1073843	1073843	G	A	exonic	Eucgr.B00160	nonsynonymous SNV	Eucgr.B00160:Eucgr.B00160.1:exon45:c.G4814A:p.R1605H	LOC104417191	callose synthase 10
Chr02	55574115	55574115	G	C	exonic	Eucgr.B03570	nonsynonymous SNV	Eucgr.B03570:Eucgr.B03570.1:exon5:c.G1164C:p.R388S,Eucgr.B03570:Eucgr.B03570.2:exon5:c.G1164C:p.R388S	LOC104433743	calnexin homolog
Chr02	25393474	25393474	G	T	exonic	Eucgr.B01429	nonsynonymous SNV	Eucgr.B01429:Eucgr.B01429.1:exon10:c.G1027T:p.A343S,Eucgr.B01429:Eucgr.B01429.2:exon10:c.G1027T:p.A343S	LOC104426918	calreticulin-3
Chr02	53661691	53661691	G	T	exonic	Eucgr.B03320	nonsynonymous SNV	Eucgr.B03320:Eucgr.B03320.1:exon9:c.C860A:p.S287Y	LOC104433533	carbonic anhydrase 2
Chr02	53661692	53661692	A	T	exonic	Eucgr.B03320	nonsynonymous SNV	Eucgr.B03320:Eucgr.B03320.1:exon9:c.T859A:p.S287T	LOC104433533	carbonic anhydrase 2
Chr02	53661704	53661704	T	G	exonic	Eucgr.B03320	nonsynonymous SNV	Eucgr.B03320:Eucgr.B03320.1:exon9:c.A847C:p.K283Q	LOC104433533	carbonic anhydrase 2
Chr02	19904103	19904103	T	G	exonic	Eucgr.B01267	nonsynonymous SNV	Eucgr.B01267:Eucgr.B01267.1:exon2:c.A424C:p.I142L	LOC104425720	CASP-like protein 1D1
Chr02	59343800	59343800	C	T	exonic	Eucgr.B04021	nonsynonymous SNV	Eucgr.B04021:Eucgr.B04021.1:exon1:c.G1018A:p.A340T	LOC104434136	CBL-interacting serine/threonine-protein kinase 11
Chr02	49081632	49081632	G	T	exonic	Eucgr.B02865	nonsynonymous SNV	Eucgr.B02865:Eucgr.B02865.1:exon13:c.C1322A:p.P441Q	LOC104433168	CDP-diacylglycerol--serine O-phosphatidyltransferase 1
Chr02	22682898	22682898	G	T	exonic	Eucgr.B01570	nonsynonymous SNV	Eucgr.B01570:Eucgr.B01570.1:exon2:c.G757T:p.V253L	LOC104428216	cell division cycle 5-like protein
Chr02	22683421	22683421	C	T	exonic	Eucgr.B01570	nonsynonymous SNV	Eucgr.B01570:Eucgr.B01570.1:exon2:c.C1280T:p.S427L	LOC104428216	cell division cycle 5-like protein
Chr02	53186907	53186907	G	A	exonic	Eucgr.B03370	nonsynonymous SNV	Eucgr.B03370:Eucgr.B03370.1:exon2:c.G169A:p.E57K	LOC104433565	chaperone protein dnaJ 16
Chr02	53189498	53189498	C	G	exonic	Eucgr.B03370	nonsynonymous SNV	Eucgr.B03370:Eucgr.B03370.1:exon11:c.C1069G:p.P357A	LOC104433565	chaperone protein dnaJ 16
Chr02	55705765	55705765	G	A	exonic	Eucgr.B03593	nonsynonymous SNV	Eucgr.B03593:Eucgr.B03593.1:exon5:c.G925A:p.V309I,Eucgr.B03593:Eucgr.B03593.2:exon5:c.G925A:p.V309I	LOC104433762	chaperonin 60 subunit beta 2, chloroplastic
Chr02	55705909	55705909	T	A	exonic	Eucgr.B03593	nonsynonymous SNV	Eucgr.B03593:Eucgr.B03593.1:exon5:c.T1069A:p.L357M,Eucgr.B03593:Eucgr.B03593.2:exon5:c.T1069A:p.L357M	LOC104433762	chaperonin 60 subunit beta 2, chloroplastic
Chr02	55707976	55707976	C	T	exonic	Eucgr.B03593	nonsynonymous SNV	Eucgr.B03593:Eucgr.B03593.2:exon12:c.C1790T:p.A597V	LOC104433762	chaperonin 60 subunit beta 2, chloroplastic
Chr02	24958300	24958300	C	G	exonic	Eucgr.B01457	nonsynonymous SNV	Eucgr.B01457:Eucgr.B01457.1:exon10:c.C1411G:p.Q471E	LOC104427096	chromatin assembly factor 1 subunit FAS1
Chr02	56721490	56721490	T	A	exonic	Eucgr.B03696	nonsynonymous SNV	Eucgr.B03696:Eucgr.B03696.1:exon6:c.T855A:p.N285K	LOC104433851	cinnamoyl-CoA reductase 1
Chr02	56721512	56721512	G	A	exonic	Eucgr.B03696	nonsynonymous SNV	Eucgr.B03696:Eucgr.B03696.1:exon6:c.G877A:p.V293I	LOC104433851	cinnamoyl-CoA reductase 1
Chr02	56721582	56721582	T	A	exonic	Eucgr.B03696	stopgain	Eucgr.B03696:Eucgr.B03696.1:exon6:c.T947A:p.L316X	LOC104433851	cinnamoyl-CoA reductase 1
Chr02	190353	190353	A	G	exonic	Eucgr.B00074	nonsynonymous SNV	Eucgr.B00074:Eucgr.B00074.1:exon7:c.A785G:p.K262R	LOC104416527	coiled-coil domain-containing protein SCD2
Chr02	191755	191755	A	G	exonic	Eucgr.B00074	nonsynonymous SNV	Eucgr.B00074:Eucgr.B00074.1:exon12:c.A1177G:p.S393G	LOC104416527	coiled-coil domain-containing protein SCD2
Chr02	192814	192814	A	C	exonic	Eucgr.B00074	nonsynonymous SNV	Eucgr.B00074:Eucgr.B00074.1:exon15:c.A1414C:p.K472Q	LOC104416527	coiled-coil domain-containing protein SCD2
Chr02	41129586	41129586	C	T	exonic	Eucgr.B02196	nonsynonymous SNV	Eucgr.B02196:Eucgr.B02196.1:exon1:c.C1061T:p.S354L,Eucgr.B02196:Eucgr.B02196.2:exon1:c.C1061T:p.S354L,Eucgr.B02196:Eucgr.B02196.3:exon1:c.C1061T:p.S354L	LOC104432589	conserved oligomeric Golgi complex subunit 4
Chr02	41129682	41129682	C	T	exonic	Eucgr.B02196	nonsynonymous SNV	Eucgr.B02196:Eucgr.B02196.1:exon1:c.C1157T:p.P386L,Eucgr.B02196:Eucgr.B02196.2:exon1:c.C1157T:p.P386L,Eucgr.B02196:Eucgr.B02196.3:exon1:c.C1157T:p.P386L	LOC104432589	conserved oligomeric Golgi complex subunit 4
Chr02	57197095	57197095	A	G	exonic	Eucgr.B03772	nonsynonymous SNV	Eucgr.B03772:Eucgr.B03772.1:exon3:c.A149G:p.E50G,Eucgr.B03772:Eucgr.B03772.2:exon3:c.A143G:p.E48G,Eucgr.B03772:Eucgr.B03772.3:exon3:c.A149G:p.E50G,Eucgr.B03772:Eucgr.B03772.4:exon3:c.A149G:p.E50G,Eucgr.B03772:Eucgr.B03772.5:exon3:c.A149G:p.E50G	LOC104433911	COP9 signalosome complex subunit 2
Chr02	20366327	20366327	C	A	exonic	Eucgr.B01285	nonsynonymous SNV	Eucgr.B01285:Eucgr.B01285.2:exon9:c.G796T:p.A266S,Eucgr.B01285:Eucgr.B01285.1:exon10:c.G946T:p.A316S,Eucgr.B01285:Eucgr.B01285.3:exon10:c.G946T:p.A316S	LOC104426051	cullin-1
Chr02	20366643	20366643	G	A	exonic	Eucgr.B01285	nonsynonymous SNV	Eucgr.B01285:Eucgr.B01285.2:exon7:c.C658T:p.H220Y,Eucgr.B01285:Eucgr.B01285.1:exon8:c.C808T:p.H270Y,Eucgr.B01285:Eucgr.B01285.3:exon8:c.C808T:p.H270Y	LOC104426051	cullin-1
Chr02	20366644	20366644	C	A	exonic	Eucgr.B01285	nonsynonymous SNV	Eucgr.B01285:Eucgr.B01285.2:exon7:c.G657T:p.E219D,Eucgr.B01285:Eucgr.B01285.1:exon8:c.G807T:p.E269D,Eucgr.B01285:Eucgr.B01285.3:exon8:c.G807T:p.E269D	LOC104426051	cullin-1
Chr02	20366899	20366899	A	G	exonic	Eucgr.B01285	nonsynonymous SNV	Eucgr.B01285:Eucgr.B01285.2:exon6:c.T589C:p.S197P,Eucgr.B01285:Eucgr.B01285.1:exon7:c.T739C:p.S247P,Eucgr.B01285:Eucgr.B01285.3:exon7:c.T739C:p.S247P	LOC104426051	cullin-1
Chr02	20384259	20384259	G	A	exonic	Eucgr.B01286	nonsynonymous SNV	Eucgr.B01286:Eucgr.B01286.4:exon19:c.C2218T:p.L740F,Eucgr.B01286:Eucgr.B01286.1:exon20:c.C2239T:p.L747F,Eucgr.B01286:Eucgr.B01286.2:exon20:c.C2218T:p.L740F,Eucgr.B01286:Eucgr.B01286.3:exon20:c.C2218T:p.L740F	LOC104426047	cullin-1
Chr02	52625584	52625584	C	T	exonic	Eucgr.B03431	nonsynonymous SNV	Eucgr.B03431:Eucgr.B03431.1:exon2:c.G389A:p.R130H	LOC104433620	cullin-3B
Chr02	54685767	54685767	G	A	exonic	Eucgr.B03465	nonsynonymous SNV	Eucgr.B03465:Eucgr.B03465.1:exon1:c.G312A:p.M104I,Eucgr.B03465:Eucgr.B03465.2:exon1:c.G312A:p.M104I	LOC104433648	cyclin-dependent kinase G-2
Chr02	57151860	57151860	C	G	exonic	Eucgr.B03762	nonsynonymous SNV	Eucgr.B03762:Eucgr.B03762.1:exon2:c.C284G:p.A95G	LOC104433903	cysteine proteinase inhibitor
Chr02	50321479	50321479	C	T	exonic	Eucgr.B03002	nonsynonymous SNV	Eucgr.B03002:Eucgr.B03002.1:exon9:c.G1391A:p.R464H	LOC104433268	cysteine--tRNA ligase 2, cytoplasmic
Chr02	50324443	50324443	T	A	exonic	Eucgr.B03002	nonsynonymous SNV	Eucgr.B03002:Eucgr.B03002.1:exon3:c.A266T:p.N89I	LOC104433268	cysteine--tRNA ligase 2, cytoplasmic
Chr02	2841861	2841861	G	A	exonic	Eucgr.B00292	nonsynonymous SNV	Eucgr.B00292:Eucgr.B00292.1:exon6:c.C1751T:p.A584V	LOC104418014	cysteine-rich receptor-like protein kinase 1
Chr02	2841924	2841924	C	G	exonic	Eucgr.B00292	nonsynonymous SNV	Eucgr.B00292:Eucgr.B00292.1:exon6:c.G1688C:p.S563T	LOC104418014	cysteine-rich receptor-like protein kinase 1
Chr02	2841931	2841931	C	A	exonic	Eucgr.B00292	nonsynonymous SNV	Eucgr.B00292:Eucgr.B00292.1:exon6:c.G1681T:p.D561Y	LOC104418014	cysteine-rich receptor-like protein kinase 1
Chr02	2841943	2841943	C	G	exonic	Eucgr.B00292	nonsynonymous SNV	Eucgr.B00292:Eucgr.B00292.1:exon6:c.G1669C:p.A557P	LOC104418014	cysteine-rich receptor-like protein kinase 1
Chr02	2841974	2841974	C	A	exonic	Eucgr.B00292	nonsynonymous SNV	Eucgr.B00292:Eucgr.B00292.1:exon6:c.G1638T:p.M546I	LOC104418014	cysteine-rich receptor-like protein kinase 1
Chr02	2841992	2841992	C	G	exonic	Eucgr.B00292	nonsynonymous SNV	Eucgr.B00292:Eucgr.B00292.1:exon6:c.G1620C:p.Q540H	LOC104418014	cysteine-rich receptor-like protein kinase 1
Chr02	2842135	2842135	A	C	exonic	Eucgr.B00292	nonsynonymous SNV	Eucgr.B00292:Eucgr.B00292.1:exon6:c.T1477G:p.S493A	LOC104418014	cysteine-rich receptor-like protein kinase 1
Chr02	53772811	53772811	T	C	exonic	Eucgr.B03305	nonsynonymous SNV	Eucgr.B03305:Eucgr.B03305.1:exon2:c.A454G:p.T152A	LOC104433519	cysteine-rich receptor-like protein kinase 3
Chr02	53772859	53772859	A	T	exonic	Eucgr.B03305	nonsynonymous SNV	Eucgr.B03305:Eucgr.B03305.1:exon2:c.T406A:p.Y136N	LOC104433519	cysteine-rich receptor-like protein kinase 3
Chr02	53773296	53773296	A	G	exonic	Eucgr.B03305	nonsynonymous SNV	Eucgr.B03305:Eucgr.B03305.1:exon1:c.T73C:p.F25L	LOC104433519	cysteine-rich receptor-like protein kinase 3
Chr02	2275014	2275014	A	C	exonic	Eucgr.B00255	nonsynonymous SNV	Eucgr.B00255:Eucgr.B00255.1:exon6:c.T1901G:p.V634G	LOC104417962	cysteine-rich receptor-like protein kinase 42
Chr02	2275726	2275726	G	C	exonic	Eucgr.B00255	nonsynonymous SNV	Eucgr.B00255:Eucgr.B00255.1:exon4:c.C1434G:p.N478K	LOC104417962	cysteine-rich receptor-like protein kinase 42
Chr02	2275841	2275841	C	T	exonic	Eucgr.B00255	nonsynonymous SNV	Eucgr.B00255:Eucgr.B00255.1:exon4:c.G1319A:p.G440D	LOC104417962	cysteine-rich receptor-like protein kinase 42
Chr02	2275904	2275904	G	T	exonic	Eucgr.B00255	nonsynonymous SNV	Eucgr.B00255:Eucgr.B00255.1:exon4:c.C1256A:p.T419N	LOC104417962	cysteine-rich receptor-like protein kinase 42
Chr02	2276254	2276254	G	A	exonic	Eucgr.B00255	nonsynonymous SNV	Eucgr.B00255:Eucgr.B00255.1:exon3:c.C1202T:p.P401L	LOC104417962	cysteine-rich receptor-like protein kinase 42
Chr02	2276530	2276530	T	C	exonic	Eucgr.B00255	nonsynonymous SNV	Eucgr.B00255:Eucgr.B00255.1:exon3:c.A926G:p.N309S	LOC104417962	cysteine-rich receptor-like protein kinase 42
Chr02	2276719	2276719	C	T	exonic	Eucgr.B00255	nonsynonymous SNV	Eucgr.B00255:Eucgr.B00255.1:exon2:c.G829A:p.V277I	LOC104417962	cysteine-rich receptor-like protein kinase 42
Chr02	2277633	2277633	C	T	exonic	Eucgr.B00255	nonsynonymous SNV	Eucgr.B00255:Eucgr.B00255.1:exon1:c.G275A:p.G92D	LOC104417962	cysteine-rich receptor-like protein kinase 42
Chr02	55523951	55523951	G	A	exonic	Eucgr.B03562	nonsynonymous SNV	Eucgr.B03562:Eucgr.B03562.1:exon2:c.G574A:p.A192T	LOC104433735	cytochrome b-c1 complex subunit Rieske-4, mitochondrial
Chr02	55524191	55524191	G	A	exonic	Eucgr.B03562	nonsynonymous SNV	Eucgr.B03562:Eucgr.B03562.1:exon2:c.G814A:p.V272I	LOC104433735	cytochrome b-c1 complex subunit Rieske-4, mitochondrial
Chr02	51863620	51863620	A	G	exonic	Eucgr.B03141	nonsynonymous SNV	Eucgr.B03141:Eucgr.B03141.1:exon1:c.A21G:p.I7M,Eucgr.B03141:Eucgr.B03141.2:exon2:c.A21G:p.I7M	LOC104433368	cytochrome b5
Chr02	59406553	59406553	G	A	exonic	Eucgr.B04030	nonsynonymous SNV	Eucgr.B04030:Eucgr.B04030.2:exon5:c.C979T:p.R327C,Eucgr.B04030:Eucgr.B04030.3:exon5:c.C979T:p.R327C	LOC104434144	cytochrome P450 714C2
Chr02	59472502	59472502	G	A	exonic	Eucgr.B04037	nonsynonymous SNV	Eucgr.B04037:Eucgr.B04037.1:exon2:c.G319A:p.A107T	LOC104434149	cytochrome P450 714C2
Chr02	59473970	59473970	A	C	exonic	Eucgr.B04037	nonsynonymous SNV	Eucgr.B04037:Eucgr.B04037.1:exon5:c.A1460C:p.Y487S	LOC104434149	cytochrome P450 714C2
Chr02	1453878	1453878	T	C	exonic	Eucgr.B00199	nonsynonymous SNV	Eucgr.B00199:Eucgr.B00199.1:exon2:c.A1147G:p.I383V	LOC104417552	cytochrome P450 71A26
Chr02	14074831	14074831	C	T	exonic	Eucgr.B01015	nonsynonymous SNV	Eucgr.B01015:Eucgr.B01015.1:exon2:c.C1382T:p.A461V	LOC104423680	cytochrome P450 71A26
Chr02	14074943	14074943	G	T	exonic	Eucgr.B01015	nonsynonymous SNV	Eucgr.B01015:Eucgr.B01015.1:exon2:c.G1494T:p.K498N	LOC104423680	cytochrome P450 71A26
Chr02	51706857	51706857	C	T	exonic	Eucgr.B03130	nonsynonymous SNV	Eucgr.B03130:Eucgr.B03130.1:exon4:c.G991A:p.A331T	LOC104433361	cytochrome P450 CYP749A22
Chr02	51707843	51707843	T	C	exonic	Eucgr.B03130	nonsynonymous SNV	Eucgr.B03130:Eucgr.B03130.1:exon2:c.A455G:p.Q152R	LOC104433361	cytochrome P450 CYP749A22
Chr02	51707938	51707938	C	G	exonic	Eucgr.B03130	nonsynonymous SNV	Eucgr.B03130:Eucgr.B03130.1:exon2:c.G360C:p.E120D	LOC104433361	cytochrome P450 CYP749A22
Chr02	51707968	51707968	C	A	exonic	Eucgr.B03130	nonsynonymous SNV	Eucgr.B03130:Eucgr.B03130.1:exon2:c.G330T:p.E110D	LOC104433361	cytochrome P450 CYP749A22
Chr02	51708183	51708183	C	A	exonic	Eucgr.B03130	nonsynonymous SNV	Eucgr.B03130:Eucgr.B03130.1:exon1:c.G192T:p.R64S	LOC104433361	cytochrome P450 CYP749A22
Chr02	51708203	51708203	T	C	exonic	Eucgr.B03130	nonsynonymous SNV	Eucgr.B03130:Eucgr.B03130.1:exon1:c.A172G:p.K58E	LOC104433361	cytochrome P450 CYP749A22
Chr02	51747372	51747372	T	C	exonic	Eucgr.B03132	nonsynonymous SNV	Eucgr.B03132:Eucgr.B03132.1:exon5:c.A1226G:p.N409S	LOC104433363	cytochrome P450 CYP749A22
Chr02	51748696	51748696	C	A	exonic	Eucgr.B03132	nonsynonymous SNV	Eucgr.B03132:Eucgr.B03132.1:exon4:c.G1116T:p.R372S	LOC104433363	cytochrome P450 CYP749A22
Chr02	51748697	51748697	C	T	exonic	Eucgr.B03132	nonsynonymous SNV	Eucgr.B03132:Eucgr.B03132.1:exon4:c.G1115A:p.R372K	LOC104433363	cytochrome P450 CYP749A22
Chr02	51579112	51579112	T	C	exonic	Eucgr.B03123	nonsynonymous SNV	Eucgr.B03123:Eucgr.B03123.1:exon1:c.A712G:p.K238E	LOC104433359	cytosolic sulfotransferase 5
Chr02	46320507	46320507	T	G	exonic	Eucgr.B02637	nonsynonymous SNV	Eucgr.B02637:Eucgr.B02637.1:exon4:c.A913C:p.I305L	LOC104432997	D-galacturonate reductase
Chr02	46320563	46320563	T	C	exonic	Eucgr.B02637	nonsynonymous SNV	Eucgr.B02637:Eucgr.B02637.1:exon4:c.A857G:p.E286G	LOC104432997	D-galacturonate reductase
Chr02	3713266	3713266	T	C	exonic	Eucgr.B00392	nonsynonymous SNV	Eucgr.B00392:Eucgr.B00392.1:exon12:c.A2150G:p.E717G,Eucgr.B00392:Eucgr.B00392.2:exon12:c.A2144G:p.E715G	LOC104418801	DDT domain-containing protein DDR4
Chr02	3713278	3713278	C	G	exonic	Eucgr.B00392	nonsynonymous SNV	Eucgr.B00392:Eucgr.B00392.1:exon12:c.G2138C:p.S713T,Eucgr.B00392:Eucgr.B00392.2:exon12:c.G2132C:p.S711T	LOC104418801	DDT domain-containing protein DDR4
Chr02	3713279	3713279	T	A	exonic	Eucgr.B00392	nonsynonymous SNV	Eucgr.B00392:Eucgr.B00392.1:exon12:c.A2137T:p.S713C,Eucgr.B00392:Eucgr.B00392.2:exon12:c.A2131T:p.S711C	LOC104418801	DDT domain-containing protein DDR4
Chr02	3714009	3714009	A	C	exonic	Eucgr.B00392	nonsynonymous SNV	Eucgr.B00392:Eucgr.B00392.1:exon11:c.T1482G:p.I494M,Eucgr.B00392:Eucgr.B00392.2:exon11:c.T1482G:p.I494M	LOC104418801	DDT domain-containing protein DDR4
Chr02	3716126	3716126	T	C	exonic	Eucgr.B00392	nonsynonymous SNV	Eucgr.B00392:Eucgr.B00392.1:exon6:c.A874G:p.I292V,Eucgr.B00392:Eucgr.B00392.2:exon6:c.A874G:p.I292V	LOC104418801	DDT domain-containing protein DDR4
Chr02	1877567	1877567	T	G	exonic	Eucgr.B00227	nonsynonymous SNV	Eucgr.B00227:Eucgr.B00227.1:exon3:c.T766G:p.S256A,Eucgr.B00227:Eucgr.B00227.2:exon3:c.T766G:p.S256A,Eucgr.B00227:Eucgr.B00227.3:exon3:c.T766G:p.S256A,Eucgr.B00227:Eucgr.B00227.4:exon3:c.T613G:p.S205A	LOC104417768	DEAD-box ATP-dependent RNA helicase 20
Chr02	1878438	1878438	A	C	exonic	Eucgr.B00227	nonsynonymous SNV	Eucgr.B00227:Eucgr.B00227.1:exon7:c.A1222C:p.T408P,Eucgr.B00227:Eucgr.B00227.2:exon7:c.A1222C:p.T408P,Eucgr.B00227:Eucgr.B00227.3:exon7:c.A1222C:p.T408P,Eucgr.B00227:Eucgr.B00227.4:exon7:c.A1069C:p.T357P	LOC104417768	DEAD-box ATP-dependent RNA helicase 20
Chr02	1879872	1879872	G	A	exonic	Eucgr.B00227	nonsynonymous SNV	Eucgr.B00227:Eucgr.B00227.1:exon10:c.G1828A:p.V610I	LOC104417768	DEAD-box ATP-dependent RNA helicase 20
Chr02	53219593	53219593	G	C	exonic	Eucgr.B03365	nonsynonymous SNV	Eucgr.B03365:Eucgr.B03365.1:exon4:c.C1060G:p.Q354E	LOC104433561	DEAD-box ATP-dependent RNA helicase 22
Chr02	53219637	53219637	A	G	exonic	Eucgr.B03365	nonsynonymous SNV	Eucgr.B03365:Eucgr.B03365.1:exon4:c.T1016C:p.M339T	LOC104433561	DEAD-box ATP-dependent RNA helicase 22
Chr02	41330922	41330922	G	A	exonic	Eucgr.B02211	nonsynonymous SNV	Eucgr.B02211:Eucgr.B02211.1:exon3:c.G1408A:p.A470T	LOC104432609	DEAD-box ATP-dependent RNA helicase 46
Chr02	41330922	41330922	G	C	exonic	Eucgr.B02211	nonsynonymous SNV	Eucgr.B02211:Eucgr.B02211.1:exon3:c.G1408C:p.A470P	LOC104432609	DEAD-box ATP-dependent RNA helicase 46
Chr02	41335069	41335069	C	A	exonic	Eucgr.B02211	nonsynonymous SNV	Eucgr.B02211:Eucgr.B02211.1:exon8:c.C2501A:p.T834N	LOC104432609	DEAD-box ATP-dependent RNA helicase 46
Chr02	41335782	41335782	C	T	exonic	Eucgr.B02211	nonsynonymous SNV	Eucgr.B02211:Eucgr.B02211.1:exon8:c.C3214T:p.R1072C	LOC104432609	DEAD-box ATP-dependent RNA helicase 46
Chr02	41336005	41336005	C	G	exonic	Eucgr.B02211	nonsynonymous SNV	Eucgr.B02211:Eucgr.B02211.1:exon8:c.C3437G:p.P1146R	LOC104432609	DEAD-box ATP-dependent RNA helicase 46
Chr02	51386882	51386882	G	A	exonic	Eucgr.B03109	nonsynonymous SNV	Eucgr.B03109:Eucgr.B03109.1:exon17:c.C2501T:p.P834L	LOC104433347	DNA-directed RNA polymerase 1B, mitochondrial
Chr02	48676541	48676541	G	C	exonic	Eucgr.B02899	nonsynonymous SNV	Eucgr.B02899:Eucgr.B02899.1:exon5:c.C351G:p.D117E	LOC104433195	dnaJ homolog subfamily B member 3
Chr02	6006738	6006738	T	C	exonic	Eucgr.B00587	nonsynonymous SNV	Eucgr.B00587:Eucgr.B00587.1:exon1:c.A155G:p.Q52R	LOC104420505	DNAJ protein JJJ1 homolog
Chr02	45412096	45412096	A	G	exonic	Eucgr.B02538	nonsynonymous SNV	Eucgr.B02538:Eucgr.B02538.1:exon4:c.A367G:p.I123V	LOC104432906	dolichol kinase EVAN
Chr02	45412409	45412409	A	G	exonic	Eucgr.B02538	nonsynonymous SNV	Eucgr.B02538:Eucgr.B02538.1:exon5:c.A604G:p.I202V	LOC104432906	dolichol kinase EVAN
Chr02	45412433	45412433	G	A	exonic	Eucgr.B02538	nonsynonymous SNV	Eucgr.B02538:Eucgr.B02538.1:exon5:c.G628A:p.A210T	LOC104432906	dolichol kinase EVAN
Chr02	45412437	45412437	A	G	exonic	Eucgr.B02538	nonsynonymous SNV	Eucgr.B02538:Eucgr.B02538.1:exon5:c.A632G:p.Q211R	LOC104432906	dolichol kinase EVAN
Chr02	17603437	17603437	G	C	exonic	Eucgr.B01147	nonsynonymous SNV	Eucgr.B01147:Eucgr.B01147.1:exon8:c.G781C:p.V261L,Eucgr.B01147:Eucgr.B01147.2:exon8:c.G781C:p.V261L	LOC104424875	DUF21 domain-containing protein At4g14240
Chr02	44855650	44855650	G	C	exonic	Eucgr.B02478	nonsynonymous SNV	Eucgr.B02478:Eucgr.B02478.2:exon6:c.G362C:p.G121A,Eucgr.B02478:Eucgr.B02478.1:exon8:c.G518C:p.G173A	LOC104432848	E3 SUMO-protein ligase SIZ1
Chr02	44858486	44858486	G	C	exonic	Eucgr.B02478	nonsynonymous SNV	Eucgr.B02478:Eucgr.B02478.3:exon6:c.G651C:p.E217D,Eucgr.B02478:Eucgr.B02478.2:exon12:c.G987C:p.E329D,Eucgr.B02478:Eucgr.B02478.1:exon14:c.G1143C:p.E381D	LOC104432848	E3 SUMO-protein ligase SIZ1
Chr02	44858767	44858767	A	G	exonic	Eucgr.B02478	nonsynonymous SNV	Eucgr.B02478:Eucgr.B02478.3:exon8:c.A769G:p.R257G,Eucgr.B02478:Eucgr.B02478.2:exon14:c.A1105G:p.R369G,Eucgr.B02478:Eucgr.B02478.1:exon16:c.A1261G:p.R421G	LOC104432848	E3 SUMO-protein ligase SIZ1
Chr02	44859704	44859704	C	T	exonic	Eucgr.B02478	nonsynonymous SNV	Eucgr.B02478:Eucgr.B02478.3:exon8:c.C1706T:p.A569V,Eucgr.B02478:Eucgr.B02478.2:exon14:c.C2042T:p.A681V,Eucgr.B02478:Eucgr.B02478.1:exon16:c.C2198T:p.A733V	LOC104432848	E3 SUMO-protein ligase SIZ1
Chr02	20102457	20102457	T	C	exonic	Eucgr.B01270	nonsynonymous SNV	Eucgr.B01270:Eucgr.B01270.1:exon2:c.A76G:p.K26E,Eucgr.B01270:Eucgr.B01270.2:exon2:c.A76G:p.K26E,Eucgr.B01270:Eucgr.B01270.3:exon2:c.A76G:p.K26E	LOC104425770	E3 ubiquitin-protein ligase MIEL1
Chr02	55509157	55509157	A	C	exonic	Eucgr.B03561	nonsynonymous SNV	Eucgr.B03561:Eucgr.B03561.1:exon9:c.T1966G:p.L656V	LOC104433733	E3 ubiquitin-protein ligase ORTHRUS 2
Chr02	55657278	55657278	T	C	exonic	Eucgr.B03585	nonsynonymous SNV	Eucgr.B03585:Eucgr.B03585.1:exon2:c.T901C:p.S301P,Eucgr.B03585:Eucgr.B03585.2:exon3:c.T901C:p.S301P	LOC104433756	E3 ubiquitin-protein ligase RDUF1
Chr02	54365378	54365378	A	G	exonic	Eucgr.B03245	nonsynonymous SNV	Eucgr.B03245:Eucgr.B03245.1:exon2:c.A164G:p.N55S,Eucgr.B03245:Eucgr.B03245.2:exon2:c.A164G:p.N55S,Eucgr.B03245:Eucgr.B03245.3:exon2:c.A164G:p.N55S	LOC104433475	E3 ubiquitin-protein ligase RGLG2
Chr02	54365401	54365401	G	T	exonic	Eucgr.B03245	nonsynonymous SNV	Eucgr.B03245:Eucgr.B03245.1:exon2:c.G187T:p.A63S,Eucgr.B03245:Eucgr.B03245.2:exon2:c.G187T:p.A63S,Eucgr.B03245:Eucgr.B03245.3:exon2:c.G187T:p.A63S	LOC104433475	E3 ubiquitin-protein ligase RGLG2
Chr02	16849343	16849343	A	T	exonic	Eucgr.B01111	nonsynonymous SNV	Eucgr.B01111:Eucgr.B01111.1:exon6:c.A739T:p.I247L	LOC104424634	E3 ubiquitin-protein ligase RHF1A
Chr02	59029556	59029556	A	C	exonic	Eucgr.B03986	nonsynonymous SNV	Eucgr.B03986:Eucgr.B03986.1:exon6:c.A772C:p.N258H	LOC104434102	E3 ubiquitin-protein ligase UPL6
Chr02	59029566	59029566	G	A	exonic	Eucgr.B03986	nonsynonymous SNV	Eucgr.B03986:Eucgr.B03986.1:exon6:c.G782A:p.S261N	LOC104434102	E3 ubiquitin-protein ligase UPL6
Chr02	59030290	59030290	A	T	exonic	Eucgr.B03986	nonsynonymous SNV	Eucgr.B03986:Eucgr.B03986.1:exon7:c.A927T:p.Q309H	LOC104434102	E3 ubiquitin-protein ligase UPL6
Chr02	59032221	59032221	G	A	exonic	Eucgr.B03986	nonsynonymous SNV	Eucgr.B03986:Eucgr.B03986.1:exon9:c.G1150A:p.V384M	LOC104434102	E3 ubiquitin-protein ligase UPL6
Chr02	59032670	59032670	A	G	exonic	Eucgr.B03986	nonsynonymous SNV	Eucgr.B03986:Eucgr.B03986.1:exon10:c.A1451G:p.N484S	LOC104434102	E3 ubiquitin-protein ligase UPL6
Chr02	9389293	9389293	C	T	exonic	Eucgr.B01895	nonsynonymous SNV	Eucgr.B01895:Eucgr.B01895.1:exon2:c.G199A:p.V67I,Eucgr.B01895:Eucgr.B01895.2:exon2:c.G199A:p.V67I	LOC104432269	early light-induced protein 1, chloroplastic
Chr02	904002	904002	G	A	exonic	Eucgr.B00149	nonsynonymous SNV	Eucgr.B00149:Eucgr.B00149.1:exon5:c.G988A:p.A330T,Eucgr.B00149:Eucgr.B00149.2:exon5:c.G988A:p.A330T	LOC104417155	elongator complex protein 3
Chr02	17741789	17741789	C	G	exonic	Eucgr.B01156	nonsynonymous SNV	Eucgr.B01156:Eucgr.B01156.1:exon3:c.C194G:p.A65G,Eucgr.B01156:Eucgr.B01156.2:exon3:c.C194G:p.A65G,Eucgr.B01156:Eucgr.B01156.3:exon3:c.C194G:p.A65G,Eucgr.B01156:Eucgr.B01156.4:exon3:c.C194G:p.A65G,Eucgr.B01156:Eucgr.B01156.5:exon3:c.C194G:p.A65G,Eucgr.B01156:Eucgr.B01156.6:exon3:c.C194G:p.A65G,Eucgr.B01156:Eucgr.B01156.7:exon3:c.C194G:p.A65G	LOC104424968	endo-1,3;1,4-beta-D-glucanase
Chr02	17741821	17741821	T	C	exonic	Eucgr.B01156	nonsynonymous SNV	Eucgr.B01156:Eucgr.B01156.1:exon3:c.T226C:p.F76L,Eucgr.B01156:Eucgr.B01156.2:exon3:c.T226C:p.F76L,Eucgr.B01156:Eucgr.B01156.3:exon3:c.T226C:p.F76L,Eucgr.B01156:Eucgr.B01156.4:exon3:c.T226C:p.F76L,Eucgr.B01156:Eucgr.B01156.5:exon3:c.T226C:p.F76L,Eucgr.B01156:Eucgr.B01156.6:exon3:c.T226C:p.F76L,Eucgr.B01156:Eucgr.B01156.7:exon3:c.T226C:p.F76L	LOC104424968	endo-1,3;1,4-beta-D-glucanase
Chr02	17741851	17741851	G	A	exonic	Eucgr.B01156	nonsynonymous SNV	Eucgr.B01156:Eucgr.B01156.1:exon3:c.G256A:p.A86T,Eucgr.B01156:Eucgr.B01156.2:exon3:c.G256A:p.A86T,Eucgr.B01156:Eucgr.B01156.3:exon3:c.G256A:p.A86T,Eucgr.B01156:Eucgr.B01156.4:exon3:c.G256A:p.A86T,Eucgr.B01156:Eucgr.B01156.5:exon3:c.G256A:p.A86T,Eucgr.B01156:Eucgr.B01156.6:exon3:c.G256A:p.A86T,Eucgr.B01156:Eucgr.B01156.7:exon3:c.G256A:p.A86T	LOC104424968	endo-1,3;1,4-beta-D-glucanase
Chr02	17743858	17743858	C	T	exonic	Eucgr.B01156	nonsynonymous SNV	Eucgr.B01156:Eucgr.B01156.7:exon5:c.C410T:p.P137L	LOC104424968	endo-1,3;1,4-beta-D-glucanase
Chr02	13871934	13871934	C	T	exonic	Eucgr.B00997	nonsynonymous SNV	Eucgr.B00997:Eucgr.B00997.1:exon3:c.C1009T:p.H337Y	LOC104423517	ERAD-associated E3 ubiquitin-protein ligase component HRD3A
Chr02	13871983	13871983	C	T	exonic	Eucgr.B00997	nonsynonymous SNV	Eucgr.B00997:Eucgr.B00997.1:exon3:c.C1058T:p.S353L	LOC104423517	ERAD-associated E3 ubiquitin-protein ligase component HRD3A
Chr02	13873561	13873561	G	A	exonic	Eucgr.B00997	nonsynonymous SNV	Eucgr.B00997:Eucgr.B00997.1:exon5:c.G1664A:p.G555D	LOC104423517	ERAD-associated E3 ubiquitin-protein ligase component HRD3A
Chr02	13873565	13873565	G	T	exonic	Eucgr.B00997	nonsynonymous SNV	Eucgr.B00997:Eucgr.B00997.1:exon5:c.G1668T:p.E556D	LOC104423517	ERAD-associated E3 ubiquitin-protein ligase component HRD3A
Chr02	56387341	56387341	A	G	exonic	Eucgr.B03664	nonsynonymous SNV	Eucgr.B03664:Eucgr.B03664.1:exon2:c.A628G:p.S210G,Eucgr.B03664:Eucgr.B03664.2:exon2:c.A628G:p.S210G	LOC104433821	ETHYLENE INSENSITIVE 3-like 3 protein
Chr02	56387819	56387819	G	A	exonic	Eucgr.B03664	nonsynonymous SNV	Eucgr.B03664:Eucgr.B03664.1:exon2:c.G1106A:p.R369Q,Eucgr.B03664:Eucgr.B03664.2:exon2:c.G1106A:p.R369Q	LOC104433821	ETHYLENE INSENSITIVE 3-like 3 protein
Chr02	44588056	44588056	T	C	exonic	Eucgr.B02453	nonsynonymous SNV	Eucgr.B02453:Eucgr.B02453.2:exon8:c.T992C:p.L331P,Eucgr.B02453:Eucgr.B02453.1:exon9:c.T1037C:p.L346P	LOC104432834	ethylene-responsive transcription factor RAP2-7
Chr02	44588085	44588085	A	T	exonic	Eucgr.B02453	nonsynonymous SNV	Eucgr.B02453:Eucgr.B02453.2:exon8:c.A1021T:p.M341L,Eucgr.B02453:Eucgr.B02453.1:exon9:c.A1066T:p.M356L	LOC104432834	ethylene-responsive transcription factor RAP2-7
Chr02	44588626	44588626	A	G	exonic	Eucgr.B02453	nonsynonymous SNV	Eucgr.B02453:Eucgr.B02453.2:exon9:c.A1162G:p.T388A,Eucgr.B02453:Eucgr.B02453.1:exon10:c.A1207G:p.T403A	LOC104432834	ethylene-responsive transcription factor RAP2-7
Chr02	44588647	44588647	C	A	exonic	Eucgr.B02453	nonsynonymous SNV	Eucgr.B02453:Eucgr.B02453.2:exon9:c.C1183A:p.P395T,Eucgr.B02453:Eucgr.B02453.1:exon10:c.C1228A:p.P410T	LOC104432834	ethylene-responsive transcription factor RAP2-7
Chr02	8894379	8894379	G	A	exonic	Eucgr.B00852	nonsynonymous SNV	Eucgr.B00852:Eucgr.B00852.1:exon14:c.C1090T:p.R364C,Eucgr.B00852:Eucgr.B00852.2:exon14:c.C1090T:p.R364C,Eucgr.B00852:Eucgr.B00852.3:exon14:c.C1087T:p.R363C,Eucgr.B00852:Eucgr.B00852.4:exon14:c.C988T:p.R330C	LOC104422000	eukaryotic peptide chain release factor GTP-binding subunit ERF3A
Chr02	8898361	8898361	T	C	exonic	Eucgr.B00852	nonsynonymous SNV	Eucgr.B00852:Eucgr.B00852.1:exon6:c.A316G:p.N106D,Eucgr.B00852:Eucgr.B00852.2:exon6:c.A316G:p.N106D,Eucgr.B00852:Eucgr.B00852.3:exon6:c.A313G:p.N105D,Eucgr.B00852:Eucgr.B00852.4:exon6:c.A214G:p.N72D	LOC104422000	eukaryotic peptide chain release factor GTP-binding subunit ERF3A
Chr02	39909464	39909464	T	G	exonic	Eucgr.B02106	nonsynonymous SNV	Eucgr.B02106:Eucgr.B02106.1:exon7:c.T955G:p.S319A	LOC104432494	eukaryotic translation initiation factor 3 subunit F
Chr02	54080290	54080290	T	C	exonic	Eucgr.B03270	nonsynonymous SNV	Eucgr.B03270:Eucgr.B03270.1:exon2:c.A1170G:p.I390M	LOC104433489	eukaryotic translation initiation factor 4B2
Chr02	54082689	54082689	C	T	exonic	Eucgr.B03270	nonsynonymous SNV	Eucgr.B03270:Eucgr.B03270.1:exon1:c.G689A:p.R230H,Eucgr.B03270:Eucgr.B03270.2:exon1:c.G689A:p.R230H	LOC104433489	eukaryotic translation initiation factor 4B2
Chr02	5702139	5702139	C	T	exonic	Eucgr.B00553	nonsynonymous SNV	Eucgr.B00553:Eucgr.B00553.1:exon1:c.G76A:p.A26T,Eucgr.B00553:Eucgr.B00553.2:exon1:c.G76A:p.A26T,Eucgr.B00553:Eucgr.B00553.3:exon1:c.G76A:p.A26T,Eucgr.B00553:Eucgr.B00553.4:exon1:c.G76A:p.A26T	LOC104420182	eukaryotic translation initiation factor 5A
Chr02	6059269	6059269	G	A	exonic	Eucgr.B00596	nonsynonymous SNV	Eucgr.B00596:Eucgr.B00596.1:exon1:c.C1412T:p.S471L	LOC104420579	exocyst complex component EXO70A1
Chr02	6059298	6059298	A	C	exonic	Eucgr.B00596	nonsynonymous SNV	Eucgr.B00596:Eucgr.B00596.1:exon1:c.T1383G:p.H461Q	LOC104420579	exocyst complex component EXO70A1
Chr02	6060577	6060577	T	C	exonic	Eucgr.B00596	nonsynonymous SNV	Eucgr.B00596:Eucgr.B00596.1:exon1:c.A104G:p.N35S	LOC104420579	exocyst complex component EXO70A1
Chr02	6060587	6060587	T	A	exonic	Eucgr.B00596	nonsynonymous SNV	Eucgr.B00596:Eucgr.B00596.1:exon1:c.A94T:p.T32S	LOC104420579	exocyst complex component EXO70A1
Chr02	6060656	6060656	C	A	exonic	Eucgr.B00596	nonsynonymous SNV	Eucgr.B00596:Eucgr.B00596.1:exon1:c.G25T:p.V9L	LOC104420579	exocyst complex component EXO70A1
Chr02	42933293	42933293	G	T	exonic	Eucgr.B02411	nonsynonymous SNV	Eucgr.B02411:Eucgr.B02411.1:exon1:c.G16T:p.V6F	LOC104432777	exocyst complex component EXO70A1
Chr02	42933776	42933776	A	G	exonic	Eucgr.B02411	nonsynonymous SNV	Eucgr.B02411:Eucgr.B02411.1:exon1:c.A499G:p.T167A	LOC104432777	exocyst complex component EXO70A1
Chr02	42934481	42934481	G	A	exonic	Eucgr.B02411	nonsynonymous SNV	Eucgr.B02411:Eucgr.B02411.1:exon1:c.G1204A:p.A402T	LOC104432777	exocyst complex component EXO70A1
Chr02	42934487	42934487	T	C	exonic	Eucgr.B02411	nonsynonymous SNV	Eucgr.B02411:Eucgr.B02411.1:exon1:c.T1210C:p.S404P	LOC104432777	exocyst complex component EXO70A1
Chr02	54952206	54952206	T	C	exonic	Eucgr.B03492	nonsynonymous SNV	Eucgr.B03492:Eucgr.B03492.1:exon2:c.A329G:p.K110R	LOC104433675	F-box protein At1g67340
Chr02	54952411	54952411	A	C	exonic	Eucgr.B03492	nonsynonymous SNV	Eucgr.B03492:Eucgr.B03492.1:exon1:c.T223G:p.S75A	LOC104433675	F-box protein At1g67340
Chr02	56860816	56860816	C	T	exonic	Eucgr.B03721	nonsynonymous SNV	Eucgr.B03721:Eucgr.B03721.1:exon2:c.C256T:p.P86S	LOC104435700	F-box protein At4g18380
Chr02	56861342	56861342	G	A	exonic	Eucgr.B03721	nonsynonymous SNV	Eucgr.B03721:Eucgr.B03721.1:exon2:c.G782A:p.C261Y	LOC104435700	F-box protein At4g18380
Chr02	35650293	35650293	T	C	exonic	Eucgr.B02074	nonsynonymous SNV	Eucgr.B02074:Eucgr.B02074.1:exon1:c.T145C:p.C49R	LOC104432438	F-box protein PP2-B15
Chr02	55908582	55908582	T	C	exonic	Eucgr.B03615	nonsynonymous SNV	Eucgr.B03615:Eucgr.B03615.1:exon1:c.A224G:p.Q75R	LOC104433784	F-box/kelch-repeat protein At2g44130
Chr02	44970790	44970790	T	A	exonic	Eucgr.B02492	nonsynonymous SNV	Eucgr.B02492:Eucgr.B02492.1:exon2:c.T424A:p.L142M,Eucgr.B02492:Eucgr.B02492.2:exon2:c.T424A:p.L142M	LOC104432867	F-box/kelch-repeat protein At5g60570
Chr02	52719575	52719575	T	C	exonic	Eucgr.B03422	nonsynonymous SNV	Eucgr.B03422:Eucgr.B03422.1:exon1:c.A490G:p.S164G	LOC104433615	F-box/kelch-repeat protein SKIP11
Chr02	35812786	35812786	G	T	exonic	Eucgr.B01905	nonsynonymous SNV	Eucgr.B01905:Eucgr.B01905.1:exon6:c.G1491T:p.K497N,Eucgr.B01905:Eucgr.B01905.2:exon6:c.G1491T:p.K497N	LOC104432275	F-box/LRR-repeat protein 3
Chr02	35812940	35812940	A	G	exonic	Eucgr.B01905	nonsynonymous SNV	Eucgr.B01905:Eucgr.B01905.1:exon6:c.A1645G:p.R549G,Eucgr.B01905:Eucgr.B01905.2:exon6:c.A1645G:p.R549G	LOC104432275	F-box/LRR-repeat protein 3
Chr02	57763486	57763486	T	G	exonic	Eucgr.B03849	nonsynonymous SNV	Eucgr.B03849:Eucgr.B03849.1:exon2:c.A202C:p.N68H	LOC104433975	ferredoxin, root R-B2
Chr02	57763608	57763608	T	C	exonic	Eucgr.B03849	nonsynonymous SNV	Eucgr.B03849:Eucgr.B03849.1:exon2:c.A80G:p.N27S	LOC104433975	ferredoxin, root R-B2
Chr02	23532162	23532162	A	G	exonic	Eucgr.B01527	nonsynonymous SNV	Eucgr.B01527:Eucgr.B01527.1:exon2:c.A241G:p.I81V	LOC104427676	flavonol synthase/flavanone 3-hydroxylase
Chr02	46054121	46054121	C	A	exonic	Eucgr.B02610	nonsynonymous SNV	Eucgr.B02610:Eucgr.B02610.1:exon1:c.G102T:p.E34D,Eucgr.B02610:Eucgr.B02610.2:exon1:c.G102T:p.E34D,Eucgr.B02610:Eucgr.B02610.3:exon1:c.G102T:p.E34D	LOC104432971	formate--tetrahydrofolate ligase
Chr02	41817903	41817903	G	A	exonic	Eucgr.B02272	nonsynonymous SNV	Eucgr.B02272:Eucgr.B02272.1:exon1:c.C1057T:p.R353C	LOC104432663	formin-like protein 20
Chr02	41817996	41817996	C	T	exonic	Eucgr.B02272	nonsynonymous SNV	Eucgr.B02272:Eucgr.B02272.1:exon1:c.G964A:p.A322T	LOC104432663	formin-like protein 20
Chr02	49101989	49101989	A	C	exonic	Eucgr.B02864	nonsynonymous SNV	Eucgr.B02864:Eucgr.B02864.1:exon1:c.T118G:p.S40A,Eucgr.B02864:Eucgr.B02864.2:exon1:c.T118G:p.S40A	LOC104433167	fructose-bisphosphate aldolase 3, chloroplastic
Chr02	49102025	49102025	G	C	exonic	Eucgr.B02864	nonsynonymous SNV	Eucgr.B02864:Eucgr.B02864.1:exon1:c.C82G:p.R28G,Eucgr.B02864:Eucgr.B02864.2:exon1:c.C82G:p.R28G	LOC104433167	fructose-bisphosphate aldolase 3, chloroplastic
Chr02	41419614	41419614	G	A	exonic	Eucgr.B02223	nonsynonymous SNV	Eucgr.B02223:Eucgr.B02223.1:exon5:c.G726A:p.M242I,Eucgr.B02223:Eucgr.B02223.2:exon5:c.G726A:p.M242I	LOC104432619	gamma-interferon-inducible lysosomal thiol reductase
Chr02	41419662	41419662	G	A	exonic	Eucgr.B02223	nonsynonymous SNV	Eucgr.B02223:Eucgr.B02223.1:exon5:c.G774A:p.M258I,Eucgr.B02223:Eucgr.B02223.2:exon5:c.G774A:p.M258I	LOC104432619	gamma-interferon-inducible lysosomal thiol reductase
Chr02	40194770	40194770	A	T	exonic	Eucgr.B02118	nonsynonymous SNV	Eucgr.B02118:Eucgr.B02118.1:exon2:c.A265T:p.T89S,Eucgr.B02118:Eucgr.B02118.2:exon2:c.A265T:p.T89S	LOC104432512	GDP-mannose 3,5-epimerase 2
Chr02	40195814	40195814	A	G	exonic	Eucgr.B02118	nonsynonymous SNV	Eucgr.B02118:Eucgr.B02118.1:exon6:c.A869G:p.K290R,Eucgr.B02118:Eucgr.B02118.2:exon6:c.A869G:p.K290R,Eucgr.B02118:Eucgr.B02118.3:exon7:c.A659G:p.K220R	LOC104432512	GDP-mannose 3,5-epimerase 2
Chr02	53214203	53214203	T	G	exonic	Eucgr.B03366	nonsynonymous SNV	Eucgr.B03366:Eucgr.B03366.1:exon1:c.T14G:p.L5W	LOC104433562	gibberellin-regulated protein 1
Chr02	42579335	42579335	A	G	exonic	Eucgr.B02367	nonsynonymous SNV	Eucgr.B02367:Eucgr.B02367.1:exon2:c.A1069G:p.S357G,Eucgr.B02367:Eucgr.B02367.2:exon2:c.A1069G:p.S357G	LOC104432734	glucan endo-1,3-beta-glucosidase
Chr02	55667393	55667393	G	C	exonic	Eucgr.B03587	nonsynonymous SNV	Eucgr.B03587:Eucgr.B03587.1:exon7:c.C895G:p.H299D	LOC104433757	glucosidase 2 subunit beta
Chr02	55669109	55669109	G	T	exonic	Eucgr.B03587	nonsynonymous SNV	Eucgr.B03587:Eucgr.B03587.1:exon4:c.C455A:p.T152N	LOC104433757	glucosidase 2 subunit beta
Chr02	55669554	55669554	G	A	exonic	Eucgr.B03587	nonsynonymous SNV	Eucgr.B03587:Eucgr.B03587.1:exon3:c.C283T:p.H95Y	LOC104433757	glucosidase 2 subunit beta
Chr02	46253841	46253841	G	A	exonic	Eucgr.B02632	nonsynonymous SNV	Eucgr.B02632:Eucgr.B02632.1:exon5:c.G796A:p.V266I	LOC104432993	glutamate decarboxylase 4
Chr02	46254742	46254742	C	G	exonic	Eucgr.B02632	nonsynonymous SNV	Eucgr.B02632:Eucgr.B02632.1:exon8:c.C1323G:p.N441K	LOC104432993	glutamate decarboxylase 4
Chr02	46254903	46254903	A	T	exonic	Eucgr.B02632	nonsynonymous SNV	Eucgr.B02632:Eucgr.B02632.1:exon8:c.A1484T:p.Q495L	LOC104432993	glutamate decarboxylase 4
Chr02	46254912	46254912	A	C	exonic	Eucgr.B02632	nonsynonymous SNV	Eucgr.B02632:Eucgr.B02632.1:exon8:c.A1493C:p.K498T	LOC104432993	glutamate decarboxylase 4
Chr02	46254975	46254975	G	A	exonic	Eucgr.B02632	nonsynonymous SNV	Eucgr.B02632:Eucgr.B02632.1:exon8:c.G1556A:p.C519Y	LOC104432993	glutamate decarboxylase 4
Chr02	50338443	50338443	G	A	exonic	Eucgr.B03004	nonsynonymous SNV	Eucgr.B03004:Eucgr.B03004.1:exon1:c.G23A:p.R8K	LOC104433269	glutamine--tRNA ligase, cytoplasmic
Chr02	50339277	50339277	G	C	exonic	Eucgr.B03004	nonsynonymous SNV	Eucgr.B03004:Eucgr.B03004.1:exon4:c.G301C:p.D101H	LOC104433269	glutamine--tRNA ligase, cytoplasmic
Chr02	50339600	50339600	G	T	exonic	Eucgr.B03004	nonsynonymous SNV	Eucgr.B03004:Eucgr.B03004.1:exon5:c.G387T:p.Q129H	LOC104433269	glutamine--tRNA ligase, cytoplasmic
Chr02	50347192	50347192	T	C	exonic	Eucgr.B03004	nonsynonymous SNV	Eucgr.B03004:Eucgr.B03004.1:exon18:c.T1829C:p.I610T	LOC104433269	glutamine--tRNA ligase, cytoplasmic
Chr02	52552312	52552312	T	C	exonic	Eucgr.B03441	nonsynonymous SNV	Eucgr.B03441:Eucgr.B03441.1:exon2:c.A323G:p.K108R	LOC104433632	glutathione S-transferase U10
Chr02	853577	853577	C	G	exonic	Eucgr.B00144	nonsynonymous SNV	Eucgr.B00144:Eucgr.B00144.2:exon10:c.G1011C:p.Q337H,Eucgr.B00144:Eucgr.B00144.1:exon12:c.G1011C:p.Q337H	LOC104417117	glyceraldehyde-3-phosphate dehydrogenase, cytosolic
Chr02	6043456	6043456	T	A	exonic	Eucgr.B00593	nonsynonymous SNV	Eucgr.B00593:Eucgr.B00593.1:exon4:c.A286T:p.S96C	LOC104420557	glycine-rich RNA-binding protein blt801
Chr02	31352098	31352098	G	A	exonic	Eucgr.L00252	nonsynonymous SNV	Eucgr.L00252:Eucgr.L00252.1:exon2:c.C65T:p.A22V	LOC104428240	Golgi apparatus membrane protein-like protein ECHIDNA
Chr02	40276666	40276666	T	A	exonic	Eucgr.B02127	nonsynonymous SNV	Eucgr.B02127:Eucgr.B02127.1:exon4:c.T245A:p.F82Y	LOC104432520	GRF1-interacting factor 1
Chr02	8938038	8938038	A	G	exonic	Eucgr.B00856	nonsynonymous SNV	Eucgr.B00856:Eucgr.B00856.1:exon2:c.A397G:p.N133D	LOC104422039	guanine nucleotide-binding protein subunit beta-like protein
Chr02	57756294	57756294	C	T	exonic	Eucgr.B03848	nonsynonymous SNV	Eucgr.B03848:Eucgr.B03848.1:exon3:c.G2162A:p.R721H	LOC104433974	H/ACA ribonucleoprotein complex non-core subunit NAF1
Chr02	57756360	57756360	C	T	exonic	Eucgr.B03848	nonsynonymous SNV	Eucgr.B03848:Eucgr.B03848.1:exon3:c.G2096A:p.R699H	LOC104433974	H/ACA ribonucleoprotein complex non-core subunit NAF1
Chr02	57756396	57756396	G	A	exonic	Eucgr.B03848	nonsynonymous SNV	Eucgr.B03848:Eucgr.B03848.1:exon3:c.C2060T:p.P687L	LOC104433974	H/ACA ribonucleoprotein complex non-core subunit NAF1
Chr02	57756952	57756952	T	G	exonic	Eucgr.B03848	nonsynonymous SNV	Eucgr.B03848:Eucgr.B03848.1:exon3:c.A1504C:p.N502H	LOC104433974	H/ACA ribonucleoprotein complex non-core subunit NAF1
Chr02	57758463	57758463	C	A	exonic	Eucgr.B03848	nonsynonymous SNV	Eucgr.B03848:Eucgr.B03848.1:exon1:c.G689T:p.G230V	LOC104433974	H/ACA ribonucleoprotein complex non-core subunit NAF1
Chr02	57758560	57758560	G	C	exonic	Eucgr.B03848	nonsynonymous SNV	Eucgr.B03848:Eucgr.B03848.1:exon1:c.C592G:p.H198D	LOC104433974	H/ACA ribonucleoprotein complex non-core subunit NAF1
Chr02	57758563	57758563	G	A	exonic	Eucgr.B03848	nonsynonymous SNV	Eucgr.B03848:Eucgr.B03848.1:exon1:c.C589T:p.P197S	LOC104433974	H/ACA ribonucleoprotein complex non-core subunit NAF1
Chr02	57758653	57758653	C	T	exonic	Eucgr.B03848	nonsynonymous SNV	Eucgr.B03848:Eucgr.B03848.1:exon1:c.G499A:p.A167T	LOC104433974	H/ACA ribonucleoprotein complex non-core subunit NAF1
Chr02	6940818	6940818	T	C	exonic	Eucgr.B00661	nonsynonymous SNV	Eucgr.B00661:Eucgr.B00661.1:exon4:c.A379G:p.T127A	LOC104421194	H/ACA ribonucleoprotein complex subunit 2-like protein
Chr02	51401828	51401828	G	A	exonic	Eucgr.B03110	nonsynonymous SNV	Eucgr.B03110:Eucgr.B03110.1:exon8:c.C955T:p.P319S	LOC104433348	heat shock protein 90-5, chloroplastic
Chr02	45210226	45210226	A	T	exonic	Eucgr.B02518	nonsynonymous SNV	Eucgr.B02518:Eucgr.B02518.2:exon10:c.T3559A:p.C1187S	LOC104432892	helicase protein MOM1
Chr02	45210439	45210439	A	G	exonic	Eucgr.B02518	nonsynonymous SNV	Eucgr.B02518:Eucgr.B02518.2:exon10:c.T3346C:p.S1116P	LOC104432892	helicase protein MOM1
Chr02	45213875	45213875	C	T	exonic	Eucgr.B02518	nonsynonymous SNV	Eucgr.B02518:Eucgr.B02518.2:exon8:c.G2609A:p.R870H	LOC104432892	helicase protein MOM1
Chr02	45214203	45214203	A	T	exonic	Eucgr.B02518	nonsynonymous SNV	Eucgr.B02518:Eucgr.B02518.2:exon8:c.T2281A:p.S761T	LOC104432892	helicase protein MOM1
Chr02	57751164	57751164	C	G	exonic	Eucgr.B03847	nonsynonymous SNV	Eucgr.B03847:Eucgr.B03847.1:exon7:c.C1198G:p.R400G	LOC104433973	heterogeneous nuclear ribonucleoprotein R
Chr02	57751224	57751224	G	T	exonic	Eucgr.B03847	nonsynonymous SNV	Eucgr.B03847:Eucgr.B03847.1:exon7:c.G1258T:p.A420S	LOC104433973	heterogeneous nuclear ribonucleoprotein R
Chr02	1787157	1787157	G	A	exonic	Eucgr.B00213	nonsynonymous SNV	Eucgr.B00213:Eucgr.B00213.1:exon2:c.C530T:p.A177V	LOC104417647	high-affinity nitrate transporter 3.1
Chr02	1787359	1787359	G	C	exonic	Eucgr.B00213	nonsynonymous SNV	Eucgr.B00213:Eucgr.B00213.1:exon2:c.C328G:p.P110A	LOC104417647	high-affinity nitrate transporter 3.1
Chr02	1787760	1787760	A	G	exonic	Eucgr.B00213	nonsynonymous SNV	Eucgr.B00213:Eucgr.B00213.1:exon1:c.T115C:p.S39P	LOC104417647	high-affinity nitrate transporter 3.1
Chr02	3722518	3722518	C	T	exonic	Eucgr.B00393	nonsynonymous SNV	Eucgr.B00393:Eucgr.B00393.1:exon7:c.G2000A:p.G667D	LOC104418825	HIPL1 protein
Chr02	3722561	3722561	C	T	exonic	Eucgr.B00393	nonsynonymous SNV	Eucgr.B00393:Eucgr.B00393.1:exon7:c.G1957A:p.V653I	LOC104418825	HIPL1 protein
Chr02	3722600	3722600	G	T	exonic	Eucgr.B00393	nonsynonymous SNV	Eucgr.B00393:Eucgr.B00393.1:exon7:c.C1918A:p.R640S	LOC104418825	HIPL1 protein
Chr02	3722656	3722656	T	G	exonic	Eucgr.B00393	nonsynonymous SNV	Eucgr.B00393:Eucgr.B00393.1:exon7:c.A1862C:p.E621A	LOC104418825	HIPL1 protein
Chr02	3722741	3722741	T	C	exonic	Eucgr.B00393	nonsynonymous SNV	Eucgr.B00393:Eucgr.B00393.1:exon7:c.A1777G:p.S593G	LOC104418825	HIPL1 protein
Chr02	3723126	3723126	C	T	exonic	Eucgr.B00393	nonsynonymous SNV	Eucgr.B00393:Eucgr.B00393.1:exon6:c.G1526A:p.R509H	LOC104418825	HIPL1 protein
Chr02	3724409	3724409	C	A	exonic	Eucgr.B00393	nonsynonymous SNV	Eucgr.B00393:Eucgr.B00393.1:exon3:c.G592T:p.A198S	LOC104418825	HIPL1 protein
Chr02	3725311	3725311	G	A	exonic	Eucgr.B00393	nonsynonymous SNV	Eucgr.B00393:Eucgr.B00393.1:exon2:c.C118T:p.P40S	LOC104418825	HIPL1 protein
Chr02	19257339	19257339	A	C	exonic	Eucgr.B01218	nonsynonymous SNV	Eucgr.B01218:Eucgr.B01218.1:exon1:c.A55C:p.M19L,Eucgr.B01218:Eucgr.B01218.2:exon1:c.A55C:p.M19L	LOC104425318	histidine-containing phosphotransfer protein 1
Chr02	7296601	7296601	G	T	exonic	Eucgr.B00702	nonsynonymous SNV	Eucgr.B00702:Eucgr.B00702.1:exon17:c.C1559A:p.A520E,Eucgr.B00702:Eucgr.B00702.2:exon17:c.C1559A:p.A520E	LOC104421488	histone deacetylase 15
Chr02	48286736	48286736	G	C	exonic	Eucgr.B02941	nonsynonymous SNV	Eucgr.B02941:Eucgr.B02941.1:exon2:c.C190G:p.P64A	LOC104433224	HMG-Y-related protein B
Chr02	48286768	48286768	C	T	exonic	Eucgr.B02941	nonsynonymous SNV	Eucgr.B02941:Eucgr.B02941.1:exon2:c.G158A:p.R53K	LOC104433224	HMG-Y-related protein B
Chr02	4010057	4010057	C	A	exonic	Eucgr.B00423	nonsynonymous SNV	Eucgr.B00423:Eucgr.B00423.1:exon2:c.G133T:p.V45L	LOC104419057	homeobox-leucine zipper protein HAT5
Chr02	52864147	52864147	T	G	exonic	Eucgr.B03409	nonsynonymous SNV	Eucgr.B03409:Eucgr.B03409.1:exon2:c.T456G:p.D152E	LOC104433601	homeobox-leucine zipper protein HAT5
Chr02	337517	337517	G	C	exonic	Eucgr.B00093	nonsynonymous SNV	Eucgr.B00093:Eucgr.B00093.1:exon3:c.C187G:p.L63V	LOC104416616	HVA22-like protein e
Chr02	4034085	4034085	G	A	exonic	Eucgr.B00427	nonsynonymous SNV	Eucgr.B00427:Eucgr.B00427.1:exon6:c.G754A:p.A252T,Eucgr.B00427:Eucgr.B00427.3:exon6:c.G754A:p.A252T,Eucgr.B00427:Eucgr.B00427.4:exon6:c.G754A:p.A252T,Eucgr.B00427:Eucgr.B00427.2:exon7:c.G754A:p.A252T	LOC104419080	hypersensitive-induced response protein 1
Chr02	4034088	4034088	T	A	exonic	Eucgr.B00427	nonsynonymous SNV	Eucgr.B00427:Eucgr.B00427.1:exon6:c.T757A:p.S253T,Eucgr.B00427:Eucgr.B00427.3:exon6:c.T757A:p.S253T,Eucgr.B00427:Eucgr.B00427.4:exon6:c.T757A:p.S253T,Eucgr.B00427:Eucgr.B00427.2:exon7:c.T757A:p.S253T	LOC104419080	hypersensitive-induced response protein 1
Chr02	41678436	41678436	A	G	exonic	Eucgr.B02253	nonsynonymous SNV	Eucgr.B02253:Eucgr.B02253.1:exon2:c.T1012C:p.Y338H	LOC104432647	hypothetical protein
Chr02	41678441	41678441	A	G	exonic	Eucgr.B02253	nonsynonymous SNV	Eucgr.B02253:Eucgr.B02253.1:exon2:c.T1007C:p.F336S	LOC104432647	hypothetical protein
Chr02	41680671	41680671	A	G	exonic	Eucgr.B02253	nonsynonymous SNV	Eucgr.B02253:Eucgr.B02253.1:exon1:c.T664C:p.Y222H	LOC104432647	hypothetical protein
Chr02	41680729	41680729	C	A	exonic	Eucgr.B02253	nonsynonymous SNV	Eucgr.B02253:Eucgr.B02253.1:exon1:c.G606T:p.E202D	LOC104432647	hypothetical protein
Chr02	45373193	45373193	G	A	exonic	Eucgr.B02534	nonsynonymous SNV	Eucgr.B02534:Eucgr.B02534.1:exon6:c.G1774A:p.A592T	LOC104432902	hypothetical protein
Chr02	45373658	45373658	T	C	exonic	Eucgr.B02534	nonsynonymous SNV	Eucgr.B02534:Eucgr.B02534.1:exon7:c.T2137C:p.S713P	LOC104432902	hypothetical protein
Chr02	49224246	49224246	C	A	exonic	Eucgr.B02854	nonsynonymous SNV	Eucgr.B02854:Eucgr.B02854.1:exon1:c.C293A:p.T98N,Eucgr.B02854:Eucgr.B02854.2:exon1:c.C293A:p.T98N	LOC104433156	hypothetical protein
Chr02	52205747	52205747	G	A	exonic	Eucgr.B03182	nonsynonymous SNV	Eucgr.B03182:Eucgr.B03182.1:exon4:c.C2591T:p.T864I,Eucgr.B03182:Eucgr.B03182.2:exon4:c.C2591T:p.T864I,Eucgr.B03182:Eucgr.B03182.3:exon4:c.C2591T:p.T864I	LOC104433413	hypothetical protein
Chr02	52206477	52206477	C	A	exonic	Eucgr.B03182	nonsynonymous SNV	Eucgr.B03182:Eucgr.B03182.1:exon4:c.G1861T:p.D621Y,Eucgr.B03182:Eucgr.B03182.2:exon4:c.G1861T:p.D621Y,Eucgr.B03182:Eucgr.B03182.3:exon4:c.G1861T:p.D621Y	LOC104433413	hypothetical protein
Chr02	52206605	52206605	G	A	exonic	Eucgr.B03182	nonsynonymous SNV	Eucgr.B03182:Eucgr.B03182.1:exon4:c.C1733T:p.T578I,Eucgr.B03182:Eucgr.B03182.2:exon4:c.C1733T:p.T578I,Eucgr.B03182:Eucgr.B03182.3:exon4:c.C1733T:p.T578I	LOC104433413	hypothetical protein
Chr02	52207599	52207599	C	T	exonic	Eucgr.B03182	nonsynonymous SNV	Eucgr.B03182:Eucgr.B03182.1:exon3:c.G881A:p.R294H,Eucgr.B03182:Eucgr.B03182.2:exon3:c.G881A:p.R294H,Eucgr.B03182:Eucgr.B03182.3:exon3:c.G881A:p.R294H	LOC104433413	hypothetical protein
Chr02	57583235	57583235	T	C	exonic	Eucgr.B03819	nonsynonymous SNV	Eucgr.B03819:Eucgr.B03819.1:exon1:c.A274G:p.I92V	LOC104435717	hypothetical protein
Chr02	57594825	57594825	C	A	exonic	Eucgr.B03820	nonsynonymous SNV	Eucgr.B03820:Eucgr.B03820.1:exon1:c.G145T:p.V49F	LOC104435719	hypothetical protein
Chr02	57594857	57594857	T	C	exonic	Eucgr.B03820	nonsynonymous SNV	Eucgr.B03820:Eucgr.B03820.1:exon1:c.A113G:p.H38R	LOC104435719	hypothetical protein
Chr02	35593553	35593553	G	A	exonic	Eucgr.B02080	nonsynonymous SNV	Eucgr.B02080:Eucgr.B02080.1:exon2:c.G227A:p.S76N,Eucgr.B02080:Eucgr.B02080.2:exon2:c.G227A:p.S76N,Eucgr.B02080:Eucgr.B02080.3:exon2:c.G227A:p.S76N	LOC104432444	importin subunit alpha-1a
Chr02	35593594	35593594	G	C	exonic	Eucgr.B02080	nonsynonymous SNV	Eucgr.B02080:Eucgr.B02080.1:exon2:c.G268C:p.V90L,Eucgr.B02080:Eucgr.B02080.2:exon2:c.G268C:p.V90L,Eucgr.B02080:Eucgr.B02080.3:exon2:c.G268C:p.V90L	LOC104432444	importin subunit alpha-1a
Chr02	35595341	35595341	T	G	exonic	Eucgr.B02080	nonsynonymous SNV	Eucgr.B02080:Eucgr.B02080.1:exon8:c.T975G:p.H325Q,Eucgr.B02080:Eucgr.B02080.2:exon8:c.T975G:p.H325Q	LOC104432444	importin subunit alpha-1a
Chr02	6659206	6659206	C	T	exonic	Eucgr.B00637	nonsynonymous SNV	Eucgr.B00637:Eucgr.B00637.1:exon10:c.G1234A:p.A412T	LOC104420996	isoaspartyl peptidase/L-asparaginase 1
Chr02	6667512	6667512	T	C	exonic	Eucgr.B00638	nonsynonymous SNV	Eucgr.B00638:Eucgr.B00638.1:exon3:c.A298G:p.I100V	LOC104421003	isoaspartyl peptidase/L-asparaginase 1
Chr02	44865498	44865498	C	T	exonic	Eucgr.B02479	nonsynonymous SNV	Eucgr.B02479:Eucgr.B02479.6:exon4:c.C35T:p.P12L,Eucgr.B02479:Eucgr.B02479.1:exon5:c.C395T:p.P132L,Eucgr.B02479:Eucgr.B02479.2:exon5:c.C395T:p.P132L,Eucgr.B02479:Eucgr.B02479.3:exon5:c.C395T:p.P132L,Eucgr.B02479:Eucgr.B02479.4:exon5:c.C395T:p.P132L,Eucgr.B02479:Eucgr.B02479.5:exon5:c.C395T:p.P132L	LOC104432853	isovaleryl-CoA dehydrogenase, mitochondrial
Chr02	44866112	44866112	G	A	exonic	Eucgr.B02479	nonsynonymous SNV	Eucgr.B02479:Eucgr.B02479.7:exon2:c.G56A:p.R19H,Eucgr.B02479:Eucgr.B02479.6:exon6:c.G152A:p.R51H,Eucgr.B02479:Eucgr.B02479.1:exon7:c.G512A:p.R171H,Eucgr.B02479:Eucgr.B02479.2:exon7:c.G512A:p.R171H,Eucgr.B02479:Eucgr.B02479.3:exon7:c.G512A:p.R171H,Eucgr.B02479:Eucgr.B02479.4:exon7:c.G512A:p.R171H,Eucgr.B02479:Eucgr.B02479.5:exon7:c.G512A:p.R171H	LOC104432853	isovaleryl-CoA dehydrogenase, mitochondrial
Chr02	44867874	44867874	G	T	exonic	Eucgr.B02479	nonsynonymous SNV	Eucgr.B02479:Eucgr.B02479.7:exon6:c.G394T:p.A132S,Eucgr.B02479:Eucgr.B02479.6:exon10:c.G490T:p.A164S,Eucgr.B02479:Eucgr.B02479.1:exon11:c.G850T:p.A284S,Eucgr.B02479:Eucgr.B02479.2:exon11:c.G844T:p.A282S,Eucgr.B02479:Eucgr.B02479.3:exon11:c.G850T:p.A284S,Eucgr.B02479:Eucgr.B02479.4:exon11:c.G850T:p.A284S,Eucgr.B02479:Eucgr.B02479.5:exon11:c.G850T:p.A284S	LOC104432853	isovaleryl-CoA dehydrogenase, mitochondrial
Chr02	6241281	6241281	A	C	exonic	Eucgr.B00616	nonsynonymous SNV	Eucgr.B00616:Eucgr.B00616.1:exon11:c.T1750G:p.F584V,Eucgr.B00616:Eucgr.B00616.2:exon11:c.T1747G:p.F583V,Eucgr.B00616:Eucgr.B00616.3:exon11:c.T1717G:p.F573V	LOC104420854	kelch domain-containing protein 3
Chr02	6242075	6242075	G	T	exonic	Eucgr.B00616	nonsynonymous SNV	Eucgr.B00616:Eucgr.B00616.1:exon10:c.C1670A:p.T557N,Eucgr.B00616:Eucgr.B00616.2:exon10:c.C1667A:p.T556N,Eucgr.B00616:Eucgr.B00616.3:exon10:c.C1637A:p.T546N	LOC104420854	kelch domain-containing protein 3
Chr02	37045310	37045310	C	T	exonic	Eucgr.B01997	nonsynonymous SNV	Eucgr.B01997:Eucgr.B01997.1:exon3:c.G122A:p.S41N	LOC104432337	keratin, type I cytoskeletal 9
Chr02	37045528	37045528	C	G	exonic	Eucgr.B01997	nonsynonymous SNV	Eucgr.B01997:Eucgr.B01997.1:exon2:c.G75C:p.Q25H	LOC104432337	keratin, type I cytoskeletal 9
Chr02	8536988	8536988	G	A	exonic	Eucgr.B00825	nonsynonymous SNV	Eucgr.B00825:Eucgr.B00825.1:exon3:c.C599T:p.S200L	LOC104421861	L-Ala-D/L-amino acid epimerase
Chr02	44605514	44605514	C	T	exonic	Eucgr.B02456	nonsynonymous SNV	Eucgr.B02456:Eucgr.B02456.2:exon3:c.C349T:p.P117S,Eucgr.B02456:Eucgr.B02456.1:exon4:c.C349T:p.P117S,Eucgr.B02456:Eucgr.B02456.3:exon4:c.C349T:p.P117S,Eucgr.B02456:Eucgr.B02456.4:exon4:c.C349T:p.P117S,Eucgr.B02456:Eucgr.B02456.5:exon4:c.C349T:p.P117S	LOC104432832	L-ascorbate peroxidase, cytosolic
Chr02	44606554	44606554	A	G	exonic	Eucgr.B02456	nonsynonymous SNV	Eucgr.B02456:Eucgr.B02456.2:exon7:c.A599G:p.D200G,Eucgr.B02456:Eucgr.B02456.4:exon7:c.A500G:p.D167G,Eucgr.B02456:Eucgr.B02456.1:exon8:c.A599G:p.D200G,Eucgr.B02456:Eucgr.B02456.3:exon8:c.A599G:p.D200G	LOC104432832	L-ascorbate peroxidase, cytosolic
Chr02	57246615	57246615	G	A	exonic	Eucgr.B03778	nonsynonymous SNV	Eucgr.B03778:Eucgr.B03778.1:exon2:c.G692A:p.R231Q	LOC104433918	la-related protein 1A
Chr02	57248867	57248867	C	T	exonic	Eucgr.B03778	nonsynonymous SNV	Eucgr.B03778:Eucgr.B03778.1:exon3:c.C929T:p.S310L	LOC104433918	la-related protein 1A
Chr02	57250089	57250089	A	G	exonic	Eucgr.B03778	nonsynonymous SNV	Eucgr.B03778:Eucgr.B03778.1:exon6:c.A1267G:p.S423G	LOC104433918	la-related protein 1A
Chr02	57250117	57250117	A	G	exonic	Eucgr.B03778	nonsynonymous SNV	Eucgr.B03778:Eucgr.B03778.1:exon6:c.A1295G:p.H432R	LOC104433918	la-related protein 1A
Chr02	57250203	57250203	C	A	exonic	Eucgr.B03778	nonsynonymous SNV	Eucgr.B03778:Eucgr.B03778.1:exon6:c.C1381A:p.P461T	LOC104433918	la-related protein 1A
Chr02	57250246	57250246	G	A	exonic	Eucgr.B03778	nonsynonymous SNV	Eucgr.B03778:Eucgr.B03778.1:exon6:c.G1424A:p.G475D	LOC104433918	la-related protein 1A
Chr02	57252790	57252790	G	A	exonic	Eucgr.B03778	nonsynonymous SNV	Eucgr.B03778:Eucgr.B03778.1:exon9:c.G1775A:p.R592H	LOC104433918	la-related protein 1A
Chr02	57252802	57252802	A	G	exonic	Eucgr.B03778	nonsynonymous SNV	Eucgr.B03778:Eucgr.B03778.1:exon9:c.A1787G:p.N596S	LOC104433918	la-related protein 1A
Chr02	57252961	57252961	A	G	exonic	Eucgr.B03778	nonsynonymous SNV	Eucgr.B03778:Eucgr.B03778.1:exon9:c.A1946G:p.Q649R	LOC104433918	la-related protein 1A
Chr02	57254790	57254790	A	G	exonic	Eucgr.B03778	nonsynonymous SNV	Eucgr.B03778:Eucgr.B03778.1:exon13:c.A2477G:p.K826R	LOC104433918	la-related protein 1A
Chr02	48669988	48669988	C	A	exonic	Eucgr.B02900	nonsynonymous SNV	Eucgr.B02900:Eucgr.B02900.1:exon1:c.G355T:p.V119L	LOC104433196	leucine-rich repeat extensin-like protein 2
Chr02	48669991	48669991	G	A	exonic	Eucgr.B02900	nonsynonymous SNV	Eucgr.B02900:Eucgr.B02900.1:exon1:c.C352T:p.L118F	LOC104433196	leucine-rich repeat extensin-like protein 2
Chr02	48670000	48670000	C	T	exonic	Eucgr.B02900	nonsynonymous SNV	Eucgr.B02900:Eucgr.B02900.1:exon1:c.G343A:p.G115S	LOC104433196	leucine-rich repeat extensin-like protein 2
Chr02	48670024	48670024	C	T	exonic	Eucgr.B02900	nonsynonymous SNV	Eucgr.B02900:Eucgr.B02900.1:exon1:c.G319A:p.G107S	LOC104433196	leucine-rich repeat extensin-like protein 2
Chr02	1188565	1188565	T	C	exonic	Eucgr.B00174	nonsynonymous SNV	Eucgr.B00174:Eucgr.B00174.1:exon1:c.A1579G:p.I527V	LOC104434236	leucine-rich repeat receptor-like serine/threonine/tyrosine-protein kinase SOBIR1
Chr02	1188678	1188678	C	T	exonic	Eucgr.B00174	nonsynonymous SNV	Eucgr.B00174:Eucgr.B00174.1:exon1:c.G1466A:p.R489K	LOC104434236	leucine-rich repeat receptor-like serine/threonine/tyrosine-protein kinase SOBIR1
Chr02	1189296	1189296	G	T	exonic	Eucgr.B00174	nonsynonymous SNV	Eucgr.B00174:Eucgr.B00174.1:exon1:c.C848A:p.P283H	LOC104434236	leucine-rich repeat receptor-like serine/threonine/tyrosine-protein kinase SOBIR1
Chr02	1189431	1189431	C	T	exonic	Eucgr.B00174	nonsynonymous SNV	Eucgr.B00174:Eucgr.B00174.1:exon1:c.G713A:p.G238E	LOC104434236	leucine-rich repeat receptor-like serine/threonine/tyrosine-protein kinase SOBIR1
Chr02	1189435	1189435	A	G	exonic	Eucgr.B00174	nonsynonymous SNV	Eucgr.B00174:Eucgr.B00174.1:exon1:c.T709C:p.S237P	LOC104434236	leucine-rich repeat receptor-like serine/threonine/tyrosine-protein kinase SOBIR1
Chr02	24335423	24335423	G	A	exonic	Eucgr.B01486	nonsynonymous SNV	Eucgr.B01486:Eucgr.B01486.1:exon2:c.G502A:p.A168T,Eucgr.B01486:Eucgr.B01486.2:exon3:c.G115A:p.A39T	LOC104427386	light-inducible protein CPRF2
Chr02	24335424	24335424	C	G	exonic	Eucgr.B01486	nonsynonymous SNV	Eucgr.B01486:Eucgr.B01486.1:exon2:c.C503G:p.A168G,Eucgr.B01486:Eucgr.B01486.2:exon3:c.C116G:p.A39G	LOC104427386	light-inducible protein CPRF2
Chr02	24337519	24337519	A	G	exonic	Eucgr.B01486	nonsynonymous SNV	Eucgr.B01486:Eucgr.B01486.1:exon4:c.A788G:p.N263S,Eucgr.B01486:Eucgr.B01486.2:exon5:c.A401G:p.N134S	LOC104427386	light-inducible protein CPRF2
Chr02	49207995	49207995	G	A	exonic	Eucgr.B02855	nonsynonymous SNV	Eucgr.B02855:Eucgr.B02855.1:exon7:c.C878T:p.S293L	LOC104433158	lipid phosphate phosphatase 2
Chr02	31215941	31215941	T	A	exonic	Eucgr.L00266	nonsynonymous SNV	Eucgr.L00266:Eucgr.L00266.1:exon19:c.A2700T:p.E900D	LOC104428250	lon protease homolog 1, mitochondrial
Chr02	31218836	31218836	C	G	exonic	Eucgr.L00266	nonsynonymous SNV	Eucgr.L00266:Eucgr.L00266.1:exon14:c.G1756C:p.V586L	LOC104428250	lon protease homolog 1, mitochondrial
Chr02	52054698	52054698	A	G	exonic	Eucgr.B03162	nonsynonymous SNV	Eucgr.B03162:Eucgr.B03162.1:exon5:c.T2378C:p.V793A	LOC104433392	mechanosensitive ion channel protein 6
Chr02	52055356	52055356	C	T	exonic	Eucgr.B03162	nonsynonymous SNV	Eucgr.B03162:Eucgr.B03162.1:exon4:c.G2223A:p.M741I	LOC104433392	mechanosensitive ion channel protein 6
Chr02	52056717	52056717	C	T	exonic	Eucgr.B03162	nonsynonymous SNV	Eucgr.B03162:Eucgr.B03162.1:exon2:c.G1694A:p.G565E	LOC104433392	mechanosensitive ion channel protein 6
Chr02	52058025	52058025	A	T	exonic	Eucgr.B03162	nonsynonymous SNV	Eucgr.B03162:Eucgr.B03162.1:exon1:c.T751A:p.C251S	LOC104433392	mechanosensitive ion channel protein 6
Chr02	52058299	52058299	T	A	exonic	Eucgr.B03162	nonsynonymous SNV	Eucgr.B03162:Eucgr.B03162.1:exon1:c.A477T:p.Q159H	LOC104433392	mechanosensitive ion channel protein 6
Chr02	52058409	52058409	A	T	exonic	Eucgr.B03162	nonsynonymous SNV	Eucgr.B03162:Eucgr.B03162.1:exon1:c.T367A:p.S123T	LOC104433392	mechanosensitive ion channel protein 6
Chr02	48156360	48156360	T	C	exonic	Eucgr.B02952	nonsynonymous SNV	Eucgr.B02952:Eucgr.B02952.1:exon13:c.A2908G:p.T970A	LOC104433236	mediator of RNA polymerase II transcription subunit 23
Chr02	48159031	48159031	A	C	exonic	Eucgr.B02952	nonsynonymous SNV	Eucgr.B02952:Eucgr.B02952.1:exon8:c.T2127G:p.F709L	LOC104433236	mediator of RNA polymerase II transcription subunit 23
Chr02	48159048	48159048	A	G	exonic	Eucgr.B02952	nonsynonymous SNV	Eucgr.B02952:Eucgr.B02952.1:exon8:c.T2110C:p.C704R	LOC104433236	mediator of RNA polymerase II transcription subunit 23
Chr02	55788495	55788495	C	T	exonic	Eucgr.B03603	nonsynonymous SNV	Eucgr.B03603:Eucgr.B03603.1:exon4:c.G574A:p.G192S	LOC104433771	mitochondrial dicarboxylate/tricarboxylate transporter DTC
Chr02	57651656	57651656	T	A	exonic	Eucgr.B03829	nonsynonymous SNV	Eucgr.B03829:Eucgr.B03829.1:exon7:c.A941T:p.D314V	LOC104433961	mitochondrial fission protein ELM1
Chr02	36956381	36956381	A	T	exonic	Eucgr.B01990	nonsynonymous SNV	Eucgr.B01990:Eucgr.B01990.1:exon10:c.T1246A:p.Y416N,Eucgr.B01990:Eucgr.B01990.2:exon10:c.T1246A:p.Y416N,Eucgr.B01990:Eucgr.B01990.3:exon10:c.T1246A:p.Y416N,Eucgr.B01990:Eucgr.B01990.4:exon10:c.T1246A:p.Y416N	LOC104432331	mitochondrial Rho GTPase 1
Chr02	36956383	36956383	C	T	exonic	Eucgr.B01990	nonsynonymous SNV	Eucgr.B01990:Eucgr.B01990.1:exon10:c.G1244A:p.R415K,Eucgr.B01990:Eucgr.B01990.2:exon10:c.G1244A:p.R415K,Eucgr.B01990:Eucgr.B01990.3:exon10:c.G1244A:p.R415K,Eucgr.B01990:Eucgr.B01990.4:exon10:c.G1244A:p.R415K	LOC104432331	mitochondrial Rho GTPase 1
Chr02	17758596	17758596	T	G	exonic	Eucgr.B01157	nonsynonymous SNV	Eucgr.B01157:Eucgr.B01157.1:exon2:c.T136G:p.L46V	LOC104424978	mitogen-activated protein kinase 15
Chr02	17759830	17759830	C	T	exonic	Eucgr.B01157	nonsynonymous SNV	Eucgr.B01157:Eucgr.B01157.1:exon5:c.C743T:p.T248I	LOC104424978	mitogen-activated protein kinase 15
Chr02	9278098	9278098	T	A	exonic	Eucgr.B00871	nonsynonymous SNV	Eucgr.B00871:Eucgr.B00871.1:exon11:c.A1844T:p.Q615L	LOC104422185	mitogen-activated protein kinase 9
Chr02	9279087	9279087	C	G	exonic	Eucgr.B00871	nonsynonymous SNV	Eucgr.B00871:Eucgr.B00871.1:exon10:c.G1566C:p.W522C,Eucgr.B00871:Eucgr.B00871.2:exon10:c.G1568C:p.G523A	LOC104422185	mitogen-activated protein kinase 9
Chr02	9282972	9282972	T	C	exonic	Eucgr.B00871	nonsynonymous SNV	Eucgr.B00871:Eucgr.B00871.1:exon1:c.A332G:p.K111R,Eucgr.B00871:Eucgr.B00871.2:exon1:c.A332G:p.K111R	LOC104422185	mitogen-activated protein kinase 9
Chr02	9283012	9283012	A	T	exonic	Eucgr.B00871	nonsynonymous SNV	Eucgr.B00871:Eucgr.B00871.1:exon1:c.T292A:p.Y98N,Eucgr.B00871:Eucgr.B00871.2:exon1:c.T292A:p.Y98N	LOC104422185	mitogen-activated protein kinase 9
Chr02	44913099	44913099	G	C	exonic	Eucgr.B02482	nonsynonymous SNV	Eucgr.B02482:Eucgr.B02482.1:exon3:c.G308C:p.G103A	LOC104432856	MLO-like protein 6
Chr02	44913186	44913186	C	G	exonic	Eucgr.B02482	nonsynonymous SNV	Eucgr.B02482:Eucgr.B02482.1:exon3:c.C395G:p.A132G	LOC104432856	MLO-like protein 6
Chr02	44916121	44916121	C	T	exonic	Eucgr.B02482	nonsynonymous SNV	Eucgr.B02482:Eucgr.B02482.1:exon11:c.C1148T:p.A383V	LOC104432856	MLO-like protein 6
Chr02	44916936	44916936	G	C	exonic	Eucgr.B02482	nonsynonymous SNV	Eucgr.B02482:Eucgr.B02482.1:exon14:c.G1633C:p.V545L	LOC104432856	MLO-like protein 6
Chr02	44916963	44916963	T	C	exonic	Eucgr.B02482	nonsynonymous SNV	Eucgr.B02482:Eucgr.B02482.1:exon14:c.T1660C:p.S554P	LOC104432856	MLO-like protein 6
Chr02	44916973	44916973	T	C	exonic	Eucgr.B02482	nonsynonymous SNV	Eucgr.B02482:Eucgr.B02482.1:exon14:c.T1670C:p.V557A	LOC104432856	MLO-like protein 6
Chr02	48508958	48508958	C	T	exonic	Eucgr.B02917	nonsynonymous SNV	Eucgr.B02917:Eucgr.B02917.1:exon2:c.G244A:p.A82T	LOC104433209	MLP-like protein 34
Chr02	57624535	57624535	C	T	exonic	Eucgr.B03826	nonsynonymous SNV	Eucgr.B03826:Eucgr.B03826.2:exon6:c.G367A:p.G123S,Eucgr.B03826:Eucgr.B03826.3:exon6:c.G361A:p.G121S,Eucgr.B03826:Eucgr.B03826.1:exon7:c.G598A:p.G200S	LOC104433958	mRNA-decapping enzyme-like protein
Chr02	57625868	57625868	G	A	exonic	Eucgr.B03826	nonsynonymous SNV	Eucgr.B03826:Eucgr.B03826.2:exon5:c.C296T:p.T99I,Eucgr.B03826:Eucgr.B03826.3:exon5:c.C290T:p.T97I,Eucgr.B03826:Eucgr.B03826.1:exon6:c.C527T:p.T176I	LOC104433958	mRNA-decapping enzyme-like protein
Chr02	9090233	9090233	T	C	exonic	Eucgr.B00863	nonsynonymous SNV	Eucgr.B00863:Eucgr.B00863.1:exon2:c.A1099G:p.K367E	LOC104422125	multicopper oxidase LPR2
Chr02	9090895	9090895	G	A	exonic	Eucgr.B00863	nonsynonymous SNV	Eucgr.B00863:Eucgr.B00863.1:exon2:c.C437T:p.A146V	LOC104422125	multicopper oxidase LPR2
Chr02	22844243	22844243	C	T	exonic	Eucgr.B01560	nonsynonymous SNV	Eucgr.B01560:Eucgr.B01560.1:exon4:c.G668A:p.R223K,Eucgr.B01560:Eucgr.B01560.2:exon4:c.G668A:p.R223K	LOC104428078	multiple organellar RNA editing factor 3, mitochondrial
Chr02	40668300	40668300	T	C	exonic	Eucgr.B02155	nonsynonymous SNV	Eucgr.B02155:Eucgr.B02155.1:exon8:c.A1074G:p.I358M	LOC104432550	myb family transcription factor PHL13
Chr02	40442732	40442732	T	A	exonic	Eucgr.B02144	nonsynonymous SNV	Eucgr.B02144:Eucgr.B02144.1:exon3:c.A365T:p.N122I	LOC104435269	myb-related protein Myb4
Chr02	40443772	40443772	T	C	exonic	Eucgr.B02144	nonsynonymous SNV	Eucgr.B02144:Eucgr.B02144.1:exon2:c.A174G:p.I58M	LOC104435269	myb-related protein Myb4
Chr02	40257113	40257113	A	G	exonic	Eucgr.B02126	nonsynonymous SNV	Eucgr.B02126:Eucgr.B02126.1:exon4:c.A1897G:p.N633D	LOC104432519	myosin-binding protein 1
Chr02	40257240	40257240	C	T	exonic	Eucgr.B02126	nonsynonymous SNV	Eucgr.B02126:Eucgr.B02126.1:exon4:c.C2024T:p.A675V	LOC104432519	myosin-binding protein 1
Chr02	40257243	40257243	A	G	exonic	Eucgr.B02126	nonsynonymous SNV	Eucgr.B02126:Eucgr.B02126.1:exon4:c.A2027G:p.D676G	LOC104432519	myosin-binding protein 1
Chr02	40257257	40257257	G	A	exonic	Eucgr.B02126	nonsynonymous SNV	Eucgr.B02126:Eucgr.B02126.1:exon4:c.G2041A:p.E681K	LOC104432519	myosin-binding protein 1
Chr02	5452952	5452952	C	T	exonic	Eucgr.B00529	nonsynonymous SNV	Eucgr.B00529:Eucgr.B00529.1:exon3:c.C689T:p.T230M	LOC104419958	NAC domain-containing protein 100
Chr02	52366314	52366314	T	A	exonic	Eucgr.B03208	nonsynonymous SNV	Eucgr.B03208:Eucgr.B03208.1:exon2:c.T159A:p.N53K	LOC104433441	NAC transcription factor 29
Chr02	52366358	52366358	G	A	exonic	Eucgr.B03208	nonsynonymous SNV	Eucgr.B03208:Eucgr.B03208.1:exon2:c.G203A:p.S68N	LOC104433441	NAC transcription factor 29
Chr02	4555845	4555845	G	A	exonic	Eucgr.B00479	nonsynonymous SNV	Eucgr.B00479:Eucgr.B00479.1:exon5:c.C395T:p.S132L	LOC104419579	NAP1-related protein 1
Chr02	59359362	59359362	G	T	exonic	Eucgr.B04025	nonsynonymous SNV	Eucgr.B04025:Eucgr.B04025.1:exon19:c.C3071A:p.P1024Q	LOC104434139	nardilysin-like
Chr02	59364229	59364229	G	A	exonic	Eucgr.B04025	nonsynonymous SNV	Eucgr.B04025:Eucgr.B04025.1:exon13:c.C2042T:p.S681F	LOC104434139	nardilysin-like
Chr02	52177180	52177180	C	G	exonic	Eucgr.B03178	nonsynonymous SNV	Eucgr.B03178:Eucgr.B03178.1:exon1:c.G324C:p.E108D	LOC104433408	nodulin-related protein 1
Chr02	52177260	52177260	T	C	exonic	Eucgr.B03178	nonsynonymous SNV	Eucgr.B03178:Eucgr.B03178.1:exon1:c.A244G:p.N82D	LOC104433408	nodulin-related protein 1
Chr02	52177281	52177281	G	A	exonic	Eucgr.B03178	nonsynonymous SNV	Eucgr.B03178:Eucgr.B03178.1:exon1:c.C223T:p.H75Y	LOC104433408	nodulin-related protein 1
Chr02	45687672	45687672	A	G	exonic	Eucgr.B02567	nonsynonymous SNV	Eucgr.B02567:Eucgr.B02567.1:exon2:c.A529G:p.K177E	LOC104432931	non-functional NADPH-dependent codeinone reductase 2
Chr02	46331129	46331129	G	T	exonic	Eucgr.B02639	nonsynonymous SNV	Eucgr.B02639:Eucgr.B02639.1:exon2:c.G519T:p.K173N,Eucgr.B02639:Eucgr.B02639.2:exon2:c.G156T:p.K52N	LOC104432998	non-functional NADPH-dependent codeinone reductase 2
Chr02	57329714	57329714	A	G	exonic	Eucgr.B03788	nonsynonymous SNV	Eucgr.B03788:Eucgr.B03788.1:exon1:c.A232G:p.I78V	LOC104433928	non-specific lipid transfer protein GPI-anchored 2
Chr02	41705943	41705943	G	C	exonic	Eucgr.B02259	nonsynonymous SNV	Eucgr.B02259:Eucgr.B02259.1:exon1:c.C68G:p.S23C,Eucgr.B02259:Eucgr.B02259.2:exon1:c.C68G:p.S23C	LOC104432652	non-specific phospholipase C1
Chr02	3350224	3350224	T	C	exonic	Eucgr.B00347	nonsynonymous SNV	Eucgr.B00347:Eucgr.B00347.1:exon15:c.A1474G:p.T492A	LOC104418384	nucleobase-ascorbate transporter 6
Chr02	3353666	3353666	C	T	exonic	Eucgr.B00347	nonsynonymous SNV	Eucgr.B00347:Eucgr.B00347.1:exon7:c.G595A:p.V199I	LOC104418384	nucleobase-ascorbate transporter 6
Chr02	3355862	3355862	A	G	exonic	Eucgr.B00347	nonsynonymous SNV	Eucgr.B00347:Eucgr.B00347.1:exon2:c.T68C:p.L23P	LOC104418384	nucleobase-ascorbate transporter 6
Chr02	19384600	19384600	C	T	exonic	Eucgr.B01227	nonsynonymous SNV	Eucgr.B01227:Eucgr.B01227.1:exon16:c.G1865A:p.R622H	LOC104425374	nucleolar protein 10
Chr02	19384621	19384621	G	A	exonic	Eucgr.B01227	nonsynonymous SNV	Eucgr.B01227:Eucgr.B01227.1:exon16:c.C1844T:p.A615V	LOC104425374	nucleolar protein 10
Chr02	19385018	19385018	T	C	exonic	Eucgr.B01227	nonsynonymous SNV	Eucgr.B01227:Eucgr.B01227.1:exon15:c.A1723G:p.S575G	LOC104425374	nucleolar protein 10
Chr02	19385027	19385027	T	C	exonic	Eucgr.B01227	nonsynonymous SNV	Eucgr.B01227:Eucgr.B01227.1:exon15:c.A1714G:p.K572E	LOC104425374	nucleolar protein 10
Chr02	19385054	19385054	C	T	exonic	Eucgr.B01227	nonsynonymous SNV	Eucgr.B01227:Eucgr.B01227.1:exon15:c.G1687A:p.A563T	LOC104425374	nucleolar protein 10
Chr02	51811674	51811674	T	C	exonic	Eucgr.B03138	nonsynonymous SNV	Eucgr.B03138:Eucgr.B03138.1:exon4:c.A574G:p.T192A	LOC104433365	nucleolar protein 14
Chr02	55588672	55588672	T	C	exonic	Eucgr.B03574	nonsynonymous SNV	Eucgr.B03574:Eucgr.B03574.2:exon1:c.T85C:p.S29P,Eucgr.B03574:Eucgr.B03574.1:exon2:c.T85C:p.S29P	LOC104433747	nucleotide exchange factor SIL1
Chr02	57640604	57640604	C	A	exonic	Eucgr.B03827	nonsynonymous SNV	Eucgr.B03827:Eucgr.B03827.1:exon7:c.G1328T:p.G443V	LOC104433960	OTU domain-containing protein 5
Chr02	57640610	57640610	T	A	exonic	Eucgr.B03827	nonsynonymous SNV	Eucgr.B03827:Eucgr.B03827.1:exon7:c.A1322T:p.Q441L	LOC104433960	OTU domain-containing protein 5
Chr02	57645354	57645354	C	T	exonic	Eucgr.B03827	nonsynonymous SNV	Eucgr.B03827:Eucgr.B03827.1:exon1:c.G355A:p.G119S	LOC104433960	OTU domain-containing protein 5
Chr02	53084228	53084228	C	T	exonic	Eucgr.B03381	nonsynonymous SNV	Eucgr.B03381:Eucgr.B03381.1:exon6:c.C958T:p.H320Y	LOC104433574	paired amphipathic helix protein Sin3-like 3
Chr02	53089215	53089215	G	A	exonic	Eucgr.B03381	nonsynonymous SNV	Eucgr.B03381:Eucgr.B03381.1:exon16:c.G3304A:p.V1102M	LOC104433574	paired amphipathic helix protein Sin3-like 3
Chr02	53089245	53089245	G	C	exonic	Eucgr.B03381	nonsynonymous SNV	Eucgr.B03381:Eucgr.B03381.1:exon16:c.G3334C:p.A1112P	LOC104433574	paired amphipathic helix protein Sin3-like 3
Chr02	53089967	53089967	C	A	exonic	Eucgr.B03381	nonsynonymous SNV	Eucgr.B03381:Eucgr.B03381.1:exon19:c.C3724A:p.R1242S	LOC104433574	paired amphipathic helix protein Sin3-like 3
Chr02	53090010	53090010	T	G	exonic	Eucgr.B03381	nonsynonymous SNV	Eucgr.B03381:Eucgr.B03381.1:exon19:c.T3767G:p.F1256C	LOC104433574	paired amphipathic helix protein Sin3-like 3
Chr02	53702335	53702335	G	T	exonic	Eucgr.B03313	nonsynonymous SNV	Eucgr.B03313:Eucgr.B03313.1:exon5:c.C469A:p.Q157K,Eucgr.B03313:Eucgr.B03313.2:exon5:c.C469A:p.Q157K	LOC104433528	pantothenate kinase 1
Chr02	40599570	40599570	A	G	exonic	Eucgr.B02149	nonsynonymous SNV	Eucgr.B02149:Eucgr.B02149.1:exon1:c.A260G:p.D87G	LOC104432543	pentatricopeptide repeat-containing protein At1g08610
Chr02	40599672	40599672	G	A	exonic	Eucgr.B02149	nonsynonymous SNV	Eucgr.B02149:Eucgr.B02149.1:exon1:c.G362A:p.R121Q	LOC104432543	pentatricopeptide repeat-containing protein At1g08610
Chr02	40599740	40599740	T	A	exonic	Eucgr.B02149	nonsynonymous SNV	Eucgr.B02149:Eucgr.B02149.1:exon1:c.T430A:p.C144S	LOC104432543	pentatricopeptide repeat-containing protein At1g08610
Chr02	41673692	41673692	C	T	exonic	Eucgr.B02252	nonsynonymous SNV	Eucgr.B02252:Eucgr.B02252.1:exon1:c.C17T:p.S6L,Eucgr.B02252:Eucgr.B02252.3:exon1:c.C17T:p.S6L	LOC104432646	peptidyl-prolyl cis-trans isomerase CYP20-1
Chr02	41673731	41673731	C	A	exonic	Eucgr.B02252	nonsynonymous SNV	Eucgr.B02252:Eucgr.B02252.1:exon1:c.C56A:p.S19Y,Eucgr.B02252:Eucgr.B02252.3:exon1:c.C56A:p.S19Y	LOC104432646	peptidyl-prolyl cis-trans isomerase CYP20-1
Chr02	41674421	41674421	A	T	exonic	Eucgr.B02252	nonsynonymous SNV	Eucgr.B02252:Eucgr.B02252.1:exon2:c.A110T:p.Y37F,Eucgr.B02252:Eucgr.B02252.3:exon2:c.A110T:p.Y37F	LOC104432646	peptidyl-prolyl cis-trans isomerase CYP20-1
Chr02	41674434	41674434	G	T	exonic	Eucgr.B02252	nonsynonymous SNV	Eucgr.B02252:Eucgr.B02252.1:exon2:c.G123T:p.E41D,Eucgr.B02252:Eucgr.B02252.3:exon2:c.G123T:p.E41D	LOC104432646	peptidyl-prolyl cis-trans isomerase CYP20-1
Chr02	41674961	41674961	A	T	exonic	Eucgr.B02252	nonsynonymous SNV	Eucgr.B02252:Eucgr.B02252.2:exon2:c.A11T:p.Y4F,Eucgr.B02252:Eucgr.B02252.1:exon3:c.A164T:p.Y55F,Eucgr.B02252:Eucgr.B02252.3:exon3:c.A164T:p.Y55F	LOC104432646	peptidyl-prolyl cis-trans isomerase CYP20-1
Chr02	41675550	41675550	C	T	exonic	Eucgr.B02252	nonsynonymous SNV	Eucgr.B02252:Eucgr.B02252.3:exon6:c.C421T:p.R141C	LOC104432646	peptidyl-prolyl cis-trans isomerase CYP20-1
Chr02	23363366	23363366	A	T	exonic	Eucgr.B01534	nonsynonymous SNV	Eucgr.B01534:Eucgr.B01534.2:exon2:c.T223A:p.S75T,Eucgr.B01534:Eucgr.B01534.1:exon5:c.T655A:p.S219T	LOC104427811	peptidyl-prolyl cis-trans isomerase FKBP53
Chr02	3085089	3085089	T	A	exonic	Eucgr.B00317	nonsynonymous SNV	Eucgr.B00317:Eucgr.B00317.1:exon7:c.A871T:p.I291F	LOC104418162	peroxisomal membrane protein PEX14
Chr02	3086834	3086834	T	C	exonic	Eucgr.B00317	nonsynonymous SNV	Eucgr.B00317:Eucgr.B00317.1:exon3:c.A316G:p.T106A	LOC104418162	peroxisomal membrane protein PEX14
Chr02	37441755	37441755	G	A	exonic	Eucgr.B02012	nonsynonymous SNV	Eucgr.B02012:Eucgr.B02012.1:exon9:c.G667A:p.V223I,Eucgr.B02012:Eucgr.B02012.2:exon9:c.G667A:p.V223I	LOC104432343	phenylalanine--tRNA ligase beta subunit, cytoplasmic
Chr02	37443624	37443624	G	A	exonic	Eucgr.B02012	nonsynonymous SNV	Eucgr.B02012:Eucgr.B02012.1:exon11:c.G895A:p.V299I,Eucgr.B02012:Eucgr.B02012.2:exon11:c.G895A:p.V299I	LOC104432343	phenylalanine--tRNA ligase beta subunit, cytoplasmic
Chr02	37444918	37444918	A	C	exonic	Eucgr.B02012	nonsynonymous SNV	Eucgr.B02012:Eucgr.B02012.1:exon12:c.A1021C:p.N341H,Eucgr.B02012:Eucgr.B02012.2:exon12:c.A1021C:p.N341H	LOC104432343	phenylalanine--tRNA ligase beta subunit, cytoplasmic
Chr02	37444921	37444921	A	G	exonic	Eucgr.B02012	nonsynonymous SNV	Eucgr.B02012:Eucgr.B02012.1:exon12:c.A1024G:p.T342A,Eucgr.B02012:Eucgr.B02012.2:exon12:c.A1024G:p.T342A	LOC104432343	phenylalanine--tRNA ligase beta subunit, cytoplasmic
Chr02	37446465	37446465	G	C	exonic	Eucgr.B02012	nonsynonymous SNV	Eucgr.B02012:Eucgr.B02012.1:exon16:c.G1454C:p.G485A,Eucgr.B02012:Eucgr.B02012.2:exon16:c.G1454C:p.G485A	LOC104432343	phenylalanine--tRNA ligase beta subunit, cytoplasmic
Chr02	58458100	58458100	G	T	exonic	Eucgr.B03924	nonsynonymous SNV	Eucgr.B03924:Eucgr.B03924.1:exon1:c.G80T:p.R27L	LOC104434044	pheophorbide a oxygenase, chloroplastic
Chr02	58461334	58461334	A	G	exonic	Eucgr.B03924	nonsynonymous SNV	Eucgr.B03924:Eucgr.B03924.1:exon7:c.A1460G:p.K487R	LOC104434044	pheophorbide a oxygenase, chloroplastic
Chr02	44683015	44683015	C	T	exonic	Eucgr.B02464	nonsynonymous SNV	Eucgr.B02464:Eucgr.B02464.1:exon7:c.G475A:p.V159M	LOC104432841	phosphatidylinositol transfer protein 1
Chr02	44683096	44683096	G	T	exonic	Eucgr.B02464	nonsynonymous SNV	Eucgr.B02464:Eucgr.B02464.1:exon7:c.C394A:p.L132I	LOC104432841	phosphatidylinositol transfer protein 1
Chr02	12738135	12738135	T	C	exonic	Eucgr.B00946	nonsynonymous SNV	Eucgr.B00946:Eucgr.B00946.1:exon10:c.A1259G:p.D420G	LOC104422958	phosphoethanolamine N-methyltransferase 1
Chr02	12739472	12739472	T	A	exonic	Eucgr.B00946	nonsynonymous SNV	Eucgr.B00946:Eucgr.B00946.1:exon7:c.A779T:p.Q260L	LOC104422958	phosphoethanolamine N-methyltransferase 1
Chr02	12739803	12739803	G	A	exonic	Eucgr.B00946	nonsynonymous SNV	Eucgr.B00946:Eucgr.B00946.1:exon6:c.C568T:p.H190Y	LOC104422958	phosphoethanolamine N-methyltransferase 1
Chr02	12740312	12740312	G	T	exonic	Eucgr.B00946	nonsynonymous SNV	Eucgr.B00946:Eucgr.B00946.1:exon5:c.C512A:p.S171Y	LOC104422958	phosphoethanolamine N-methyltransferase 1
Chr02	12740313	12740313	A	G	exonic	Eucgr.B00946	nonsynonymous SNV	Eucgr.B00946:Eucgr.B00946.1:exon5:c.T511C:p.S171P	LOC104422958	phosphoethanolamine N-methyltransferase 1
Chr02	12742545	12742545	G	C	exonic	Eucgr.B00946	nonsynonymous SNV	Eucgr.B00946:Eucgr.B00946.1:exon2:c.C30G:p.H10Q	LOC104422958	phosphoethanolamine N-methyltransferase 1
Chr02	48270340	48270340	C	G	exonic	Eucgr.B02942	nonsynonymous SNV	Eucgr.B02942:Eucgr.B02942.2:exon15:c.G1378C:p.E460Q,Eucgr.B02942:Eucgr.B02942.1:exon17:c.G1555C:p.E519Q	LOC104433225	phosphoglucomutase, cytoplasmic
Chr02	54442541	54442541	C	G	exonic	Eucgr.B03236	nonsynonymous SNV	Eucgr.B03236:Eucgr.B03236.1:exon1:c.C182G:p.A61G	LOC104433464	photosystem II core complex proteins psbY, chloroplastic
Chr02	40139270	40139270	C	T	exonic	Eucgr.B02113	nonsynonymous SNV	Eucgr.B02113:Eucgr.B02113.1:exon2:c.C167T:p.P56L,Eucgr.B02113:Eucgr.B02113.2:exon2:c.C167T:p.P56L	LOC104432509	PITH domain-containing protein At3g04780
Chr02	54004091	54004091	A	G	exonic	Eucgr.B03282	nonsynonymous SNV	Eucgr.B03282:Eucgr.B03282.1:exon3:c.A790G:p.T264A	LOC104433499	plant intracellular Ras-group-related LRR protein 3
Chr02	1842580	1842580	G	T	exonic	Eucgr.B00224	nonsynonymous SNV	Eucgr.B00224:Eucgr.B00224.1:exon3:c.C1276A:p.P426T	LOC104417738	plant intracellular Ras-group-related LRR protein 9
Chr02	1842943	1842943	G	A	exonic	Eucgr.B00224	nonsynonymous SNV	Eucgr.B00224:Eucgr.B00224.1:exon3:c.C913T:p.R305W	LOC104417738	plant intracellular Ras-group-related LRR protein 9
Chr02	1843234	1843234	T	C	exonic	Eucgr.B00224	nonsynonymous SNV	Eucgr.B00224:Eucgr.B00224.1:exon2:c.A706G:p.I236V	LOC104417738	plant intracellular Ras-group-related LRR protein 9
Chr02	46120648	46120648	C	T	exonic	Eucgr.B02622	nonsynonymous SNV	Eucgr.B02622:Eucgr.B02622.1:exon9:c.G955A:p.E319K	LOC104432981	plant UBX domain-containing protein 7
Chr02	46125306	46125306	G	A	exonic	Eucgr.B02622	nonsynonymous SNV	Eucgr.B02622:Eucgr.B02622.1:exon4:c.C520T:p.R174C	LOC104432981	plant UBX domain-containing protein 7
Chr02	52011165	52011165	C	G	exonic	Eucgr.B03157	nonsynonymous SNV	Eucgr.B03157:Eucgr.B03157.1:exon2:c.G86C:p.G29A	LOC104433386	PLASMODESMATA CALLOSE-BINDING PROTEIN 3
Chr02	3677003	3677003	G	A	exonic	Eucgr.B00382	nonsynonymous SNV	Eucgr.B00382:Eucgr.B00382.1:exon4:c.G413A:p.R138Q,Eucgr.B00382:Eucgr.B00382.2:exon4:c.G413A:p.R138Q	LOC104418728	polynucleotide 5'-hydroxyl-kinase NOL9
Chr02	53326650	53326650	T	C	exonic	Eucgr.B03355	nonsynonymous SNV	Eucgr.B03355:Eucgr.B03355.1:exon8:c.A1966G:p.I656V	LOC104433552	potassium transporter 6
Chr02	53326697	53326697	A	G	exonic	Eucgr.B03355	nonsynonymous SNV	Eucgr.B03355:Eucgr.B03355.1:exon8:c.T1919C:p.V640A	LOC104433552	potassium transporter 6
Chr02	53326736	53326736	G	A	exonic	Eucgr.B03355	nonsynonymous SNV	Eucgr.B03355:Eucgr.B03355.1:exon8:c.C1880T:p.S627L	LOC104433552	potassium transporter 6
Chr02	53327286	53327286	C	T	exonic	Eucgr.B03355	nonsynonymous SNV	Eucgr.B03355:Eucgr.B03355.1:exon8:c.G1330A:p.A444T	LOC104433552	potassium transporter 6
Chr02	53327310	53327310	G	C	exonic	Eucgr.B03355	nonsynonymous SNV	Eucgr.B03355:Eucgr.B03355.1:exon8:c.C1306G:p.H436D	LOC104433552	potassium transporter 6
Chr02	53327926	53327926	T	A	exonic	Eucgr.B03355	nonsynonymous SNV	Eucgr.B03355:Eucgr.B03355.1:exon6:c.A949T:p.N317Y	LOC104433552	potassium transporter 6
Chr02	53328855	53328855	T	G	exonic	Eucgr.B03355	nonsynonymous SNV	Eucgr.B03355:Eucgr.B03355.1:exon4:c.A712C:p.K238Q	LOC104433552	potassium transporter 6
Chr02	53328879	53328879	A	G	exonic	Eucgr.B03355	nonsynonymous SNV	Eucgr.B03355:Eucgr.B03355.1:exon4:c.T688C:p.F230L	LOC104433552	potassium transporter 6
Chr02	24208677	24208677	C	G	exonic	Eucgr.B01496	nonsynonymous SNV	Eucgr.B01496:Eucgr.B01496.1:exon1:c.C474G:p.D158E	LOC104427493	PRA1 family protein E
Chr02	22901427	22901427	G	A	exonic	Eucgr.B01555	nonsynonymous SNV	Eucgr.B01555:Eucgr.B01555.1:exon7:c.G1321A:p.A441T	LOC104427996	pre-mRNA-splicing factor SLU7-A
Chr02	22901464	22901464	C	A	exonic	Eucgr.B01555	nonsynonymous SNV	Eucgr.B01555:Eucgr.B01555.1:exon7:c.C1358A:p.A453D	LOC104427996	pre-mRNA-splicing factor SLU7-A
Chr02	45505800	45505800	G	A	exonic	Eucgr.B02550	nonsynonymous SNV	Eucgr.B02550:Eucgr.B02550.1:exon7:c.G1306A:p.A436T	LOC104432915	pre-mRNA-splicing factor SLU7-A
Chr02	45505846	45505846	G	A	exonic	Eucgr.B02550	nonsynonymous SNV	Eucgr.B02550:Eucgr.B02550.1:exon7:c.G1352A:p.G451E	LOC104432915	pre-mRNA-splicing factor SLU7-A
Chr02	22599716	22599716	C	A	exonic	Eucgr.B01578	nonsynonymous SNV	Eucgr.B01578:Eucgr.B01578.1:exon9:c.G1036T:p.A346S	LOC104428294	probable acyl-CoA dehydrogenase IBR3
Chr02	22599854	22599854	A	C	exonic	Eucgr.B01578	nonsynonymous SNV	Eucgr.B01578:Eucgr.B01578.1:exon8:c.T972G:p.F324L	LOC104428294	probable acyl-CoA dehydrogenase IBR3
Chr02	22599864	22599864	T	A	exonic	Eucgr.B01578	nonsynonymous SNV	Eucgr.B01578:Eucgr.B01578.1:exon8:c.A962T:p.Y321F	LOC104428294	probable acyl-CoA dehydrogenase IBR3
Chr02	22601548	22601548	A	C	exonic	Eucgr.B01578	nonsynonymous SNV	Eucgr.B01578:Eucgr.B01578.1:exon4:c.T498G:p.I166M	LOC104428294	probable acyl-CoA dehydrogenase IBR3
Chr02	22602328	22602328	C	T	exonic	Eucgr.B01578	nonsynonymous SNV	Eucgr.B01578:Eucgr.B01578.1:exon2:c.G140A:p.G47E	LOC104428294	probable acyl-CoA dehydrogenase IBR3
Chr02	22602501	22602501	C	T	exonic	Eucgr.B01578	nonsynonymous SNV	Eucgr.B01578:Eucgr.B01578.1:exon1:c.G91A:p.V31I	LOC104428294	probable acyl-CoA dehydrogenase IBR3
Chr02	3389344	3389344	C	T	exonic	Eucgr.B00354	nonsynonymous SNV	Eucgr.B00354:Eucgr.B00354.1:exon3:c.G2405A:p.S802N	LOC104418467	probable alpha,alpha-trehalose-phosphate synthase [UDP-forming] 9
Chr02	3390846	3390846	C	T	exonic	Eucgr.B00354	nonsynonymous SNV	Eucgr.B00354:Eucgr.B00354.1:exon1:c.G1088A:p.R363H	LOC104418467	probable alpha,alpha-trehalose-phosphate synthase [UDP-forming] 9
Chr02	58675748	58675748	T	G	exonic	Eucgr.B03950	nonsynonymous SNV	Eucgr.B03950:Eucgr.B03950.1:exon2:c.T575G:p.M192R,Eucgr.B03950:Eucgr.B03950.2:exon2:c.T575G:p.M192R	LOC104434071	probable alpha,alpha-trehalose-phosphate synthase [UDP-forming] 9
Chr02	58676587	58676587	C	T	exonic	Eucgr.B03950	nonsynonymous SNV	Eucgr.B03950:Eucgr.B03950.1:exon2:c.C1414T:p.R472C,Eucgr.B03950:Eucgr.B03950.2:exon2:c.C1414T:p.R472C	LOC104434071	probable alpha,alpha-trehalose-phosphate synthase [UDP-forming] 9
Chr02	58676706	58676706	C	A	exonic	Eucgr.B03950	nonsynonymous SNV	Eucgr.B03950:Eucgr.B03950.1:exon2:c.C1533A:p.N511K,Eucgr.B03950:Eucgr.B03950.2:exon2:c.C1533A:p.N511K	LOC104434071	probable alpha,alpha-trehalose-phosphate synthase [UDP-forming] 9
Chr02	749013	749013	C	T	exonic	Eucgr.B00132	nonsynonymous SNV	Eucgr.B00132:Eucgr.B00132.1:exon4:c.G416A:p.G139D,Eucgr.B00132:Eucgr.B00132.2:exon4:c.G416A:p.G139D,Eucgr.B00132:Eucgr.B00132.3:exon4:c.G416A:p.G139D	LOC104417055	probable aspartyl aminopeptidase
Chr02	16745413	16745413	G	T	exonic	Eucgr.B01100	nonsynonymous SNV	Eucgr.B01100:Eucgr.B01100.1:exon12:c.C3344A:p.T1115N	LOC104424565	probable ATP-dependent DNA helicase CHR12
Chr02	16745856	16745856	A	C	exonic	Eucgr.B01100	nonsynonymous SNV	Eucgr.B01100:Eucgr.B01100.1:exon12:c.T2901G:p.D967E	LOC104424565	probable ATP-dependent DNA helicase CHR12
Chr02	16745934	16745934	C	A	exonic	Eucgr.B01100	nonsynonymous SNV	Eucgr.B01100:Eucgr.B01100.1:exon12:c.G2823T:p.E941D	LOC104424565	probable ATP-dependent DNA helicase CHR12
Chr02	12688618	12688618	C	G	exonic	Eucgr.B00943	nonsynonymous SNV	Eucgr.B00943:Eucgr.B00943.1:exon1:c.G275C:p.G92A	LOC104422924	probable calcium-binding protein CML27
Chr02	12688689	12688689	T	G	exonic	Eucgr.B00943	nonsynonymous SNV	Eucgr.B00943:Eucgr.B00943.1:exon1:c.A204C:p.E68D	LOC104422924	probable calcium-binding protein CML27
Chr02	12688690	12688690	T	C	exonic	Eucgr.B00943	nonsynonymous SNV	Eucgr.B00943:Eucgr.B00943.1:exon1:c.A203G:p.E68G	LOC104422924	probable calcium-binding protein CML27
Chr02	5399220	5399220	T	C	exonic	Eucgr.B00519	nonsynonymous SNV	Eucgr.B00519:Eucgr.B00519.1:exon1:c.T20C:p.L7P	LOC104419848	probable calcium-binding protein CML30
Chr02	57567248	57567248	G	T	exonic	Eucgr.B03817	nonsynonymous SNV	Eucgr.B03817:Eucgr.B03817.1:exon1:c.G444T:p.E148D	LOC104433950	probable CCR4-associated factor 1 homolog 11
Chr02	57567252	57567252	G	A	exonic	Eucgr.B03817	nonsynonymous SNV	Eucgr.B03817:Eucgr.B03817.1:exon1:c.G448A:p.V150I	LOC104433950	probable CCR4-associated factor 1 homolog 11
Chr02	57163955	57163955	C	A	exonic	Eucgr.B03765	nonsynonymous SNV	Eucgr.B03765:Eucgr.B03765.3:exon2:c.G774T:p.Q258H,Eucgr.B03765:Eucgr.B03765.5:exon2:c.G771T:p.Q257H,Eucgr.B03765:Eucgr.B03765.1:exon3:c.G774T:p.Q258H,Eucgr.B03765:Eucgr.B03765.2:exon4:c.G774T:p.Q258H,Eucgr.B03765:Eucgr.B03765.4:exon4:c.G771T:p.Q257H	LOC104433904	probable E3 ubiquitin-protein ligase RHC1A
Chr02	57163980	57163980	C	T	exonic	Eucgr.B03765	nonsynonymous SNV	Eucgr.B03765:Eucgr.B03765.3:exon2:c.G749A:p.R250Q,Eucgr.B03765:Eucgr.B03765.5:exon2:c.G746A:p.R249Q,Eucgr.B03765:Eucgr.B03765.1:exon3:c.G749A:p.R250Q,Eucgr.B03765:Eucgr.B03765.2:exon4:c.G749A:p.R250Q,Eucgr.B03765:Eucgr.B03765.4:exon4:c.G746A:p.R249Q	LOC104433904	probable E3 ubiquitin-protein ligase RHC1A
Chr02	1208803	1208803	C	T	exonic	Eucgr.B00178	nonsynonymous SNV	Eucgr.B00178:Eucgr.B00178.1:exon12:c.G1702A:p.V568I	LOC104417362	probable galactinol--sucrose galactosyltransferase 2
Chr02	1209871	1209871	T	C	exonic	Eucgr.B00178	nonsynonymous SNV	Eucgr.B00178:Eucgr.B00178.1:exon8:c.A1085G:p.K362R,Eucgr.B00178:Eucgr.B00178.2:exon8:c.A1085G:p.K362R	LOC104417362	probable galactinol--sucrose galactosyltransferase 2
Chr02	1210476	1210476	C	T	exonic	Eucgr.B00178	nonsynonymous SNV	Eucgr.B00178:Eucgr.B00178.1:exon6:c.G703A:p.V235M,Eucgr.B00178:Eucgr.B00178.2:exon6:c.G703A:p.V235M	LOC104417362	probable galactinol--sucrose galactosyltransferase 2
Chr02	1210980	1210980	C	T	exonic	Eucgr.B00178	nonsynonymous SNV	Eucgr.B00178:Eucgr.B00178.1:exon3:c.G478A:p.V160I,Eucgr.B00178:Eucgr.B00178.2:exon3:c.G478A:p.V160I	LOC104417362	probable galactinol--sucrose galactosyltransferase 2
Chr02	24239610	24239610	G	A	exonic	Eucgr.B01494	nonsynonymous SNV	Eucgr.B01494:Eucgr.B01494.1:exon9:c.G1613A:p.R538H	LOC104427467	probable galacturonosyltransferase 6
Chr02	20930337	20930337	C	G	exonic	Eucgr.B01318	nonsynonymous SNV	Eucgr.B01318:Eucgr.B01318.1:exon6:c.C724G:p.Q242E	LOC104426195	probable histone-arginine methyltransferase 1.3
Chr02	20935585	20935585	A	C	exonic	Eucgr.B01318	nonsynonymous SNV	Eucgr.B01318:Eucgr.B01318.1:exon15:c.A1588C:p.I530L	LOC104426195	probable histone-arginine methyltransferase 1.3
Chr02	2938527	2938527	C	T	exonic	Eucgr.B00305	nonsynonymous SNV	Eucgr.B00305:Eucgr.B00305.1:exon2:c.C10T:p.H4Y	LOC104418109	probable inactive poly [ADP-ribose] polymerase SRO5
Chr02	2938628	2938628	A	C	exonic	Eucgr.B00305	nonsynonymous SNV	Eucgr.B00305:Eucgr.B00305.1:exon2:c.A111C:p.E37D	LOC104418109	probable inactive poly [ADP-ribose] polymerase SRO5
Chr02	2938630	2938630	A	T	exonic	Eucgr.B00305	nonsynonymous SNV	Eucgr.B00305:Eucgr.B00305.1:exon2:c.A113T:p.Q38L	LOC104418109	probable inactive poly [ADP-ribose] polymerase SRO5
Chr02	2938646	2938646	C	A	exonic	Eucgr.B00305	nonsynonymous SNV	Eucgr.B00305:Eucgr.B00305.1:exon2:c.C129A:p.D43E	LOC104418109	probable inactive poly [ADP-ribose] polymerase SRO5
Chr02	2938651	2938651	G	A	exonic	Eucgr.B00305	nonsynonymous SNV	Eucgr.B00305:Eucgr.B00305.1:exon2:c.G134A:p.R45Q	LOC104418109	probable inactive poly [ADP-ribose] polymerase SRO5
Chr02	2938698	2938698	G	C	exonic	Eucgr.B00305	nonsynonymous SNV	Eucgr.B00305:Eucgr.B00305.1:exon2:c.G181C:p.E61Q	LOC104418109	probable inactive poly [ADP-ribose] polymerase SRO5
Chr02	2939058	2939058	A	G	exonic	Eucgr.B00305	nonsynonymous SNV	Eucgr.B00305:Eucgr.B00305.1:exon2:c.A541G:p.I181V	LOC104418109	probable inactive poly [ADP-ribose] polymerase SRO5
Chr02	2940145	2940145	A	T	exonic	Eucgr.B00305	nonsynonymous SNV	Eucgr.B00305:Eucgr.B00305.1:exon5:c.A1000T:p.I334L	LOC104418109	probable inactive poly [ADP-ribose] polymerase SRO5
Chr02	3044979	3044979	A	G	exonic	Eucgr.B00313	nonsynonymous SNV	Eucgr.B00313:Eucgr.B00313.1:exon1:c.A125G:p.D42G	LOC104434292	probable inactive poly [ADP-ribose] polymerase SRO5
Chr02	3059375	3059375	C	T	exonic	Eucgr.B00314	nonsynonymous SNV	Eucgr.B00314:Eucgr.B00314.1:exon1:c.C76T:p.H26Y,Eucgr.B00314:Eucgr.B00314.2:exon1:c.C76T:p.H26Y,Eucgr.B00314:Eucgr.B00314.3:exon1:c.C76T:p.H26Y	LOC104418136	probable inactive poly [ADP-ribose] polymerase SRO5
Chr02	3059397	3059397	G	T	exonic	Eucgr.B00314	nonsynonymous SNV	Eucgr.B00314:Eucgr.B00314.1:exon1:c.G98T:p.R33L,Eucgr.B00314:Eucgr.B00314.2:exon1:c.G98T:p.R33L,Eucgr.B00314:Eucgr.B00314.3:exon1:c.G98T:p.R33L	LOC104418136	probable inactive poly [ADP-ribose] polymerase SRO5
Chr02	3059867	3059867	C	G	exonic	Eucgr.B00314	nonsynonymous SNV	Eucgr.B00314:Eucgr.B00314.1:exon1:c.C568G:p.Q190E,Eucgr.B00314:Eucgr.B00314.2:exon1:c.C568G:p.Q190E,Eucgr.B00314:Eucgr.B00314.3:exon1:c.C568G:p.Q190E	LOC104418136	probable inactive poly [ADP-ribose] polymerase SRO5
Chr02	3060396	3060396	G	A	exonic	Eucgr.B00314	nonsynonymous SNV	Eucgr.B00314:Eucgr.B00314.1:exon2:c.G688A:p.E230K,Eucgr.B00314:Eucgr.B00314.2:exon2:c.G688A:p.E230K,Eucgr.B00314:Eucgr.B00314.3:exon2:c.G688A:p.E230K	LOC104418136	probable inactive poly [ADP-ribose] polymerase SRO5
Chr02	3060420	3060420	G	C	exonic	Eucgr.B00314	nonsynonymous SNV	Eucgr.B00314:Eucgr.B00314.1:exon2:c.G712C:p.D238H,Eucgr.B00314:Eucgr.B00314.2:exon2:c.G712C:p.D238H,Eucgr.B00314:Eucgr.B00314.3:exon2:c.G712C:p.D238H	LOC104418136	probable inactive poly [ADP-ribose] polymerase SRO5
Chr02	3060430	3060430	C	T	exonic	Eucgr.B00314	nonsynonymous SNV	Eucgr.B00314:Eucgr.B00314.1:exon2:c.C722T:p.S241F,Eucgr.B00314:Eucgr.B00314.2:exon2:c.C722T:p.S241F,Eucgr.B00314:Eucgr.B00314.3:exon2:c.C722T:p.S241F	LOC104418136	probable inactive poly [ADP-ribose] polymerase SRO5
Chr02	3060504	3060504	G	A	exonic	Eucgr.B00314	nonsynonymous SNV	Eucgr.B00314:Eucgr.B00314.1:exon2:c.G796A:p.A266T,Eucgr.B00314:Eucgr.B00314.2:exon2:c.G796A:p.A266T,Eucgr.B00314:Eucgr.B00314.3:exon2:c.G796A:p.A266T	LOC104418136	probable inactive poly [ADP-ribose] polymerase SRO5
Chr02	3060761	3060761	A	G	exonic	Eucgr.B00314	nonsynonymous SNV	Eucgr.B00314:Eucgr.B00314.1:exon3:c.A940G:p.K314E,Eucgr.B00314:Eucgr.B00314.2:exon3:c.A868G:p.K290E	LOC104418136	probable inactive poly [ADP-ribose] polymerase SRO5
Chr02	52126148	52126148	G	C	exonic	Eucgr.B03170	nonsynonymous SNV	Eucgr.B03170:Eucgr.B03170.1:exon2:c.C862G:p.L288V	LOC104433403	probable inactive purple acid phosphatase 2
Chr02	45767941	45767941	G	C	exonic	Eucgr.B02576	nonsynonymous SNV	Eucgr.B02576:Eucgr.B02576.1:exon1:c.G1006C:p.V336L	LOC104432940	probable inactive receptor kinase At1g27190
Chr02	50957365	50957365	G	C	exonic	Eucgr.B03069	nonsynonymous SNV	Eucgr.B03069:Eucgr.B03069.1:exon9:c.C1121G:p.S374C,Eucgr.B03069:Eucgr.B03069.2:exon9:c.C1121G:p.S374C,Eucgr.B03069:Eucgr.B03069.3:exon9:c.C1121G:p.S374C	LOC104433319	probable isoprenylcysteine alpha-carbonyl methylesterase ICMEL1
Chr02	28724981	28724981	C	T	exonic	Eucgr.B01818	nonsynonymous SNV	Eucgr.B01818:Eucgr.B01818.1:exon1:c.C857T:p.S286L	LOC104431440	probable L-cysteine desulfhydrase, chloroplastic
Chr02	28725157	28725157	C	A	exonic	Eucgr.B01818	nonsynonymous SNV	Eucgr.B01818:Eucgr.B01818.1:exon1:c.C1033A:p.L345I	LOC104431440	probable L-cysteine desulfhydrase, chloroplastic
Chr02	28725273	28725273	A	C	exonic	Eucgr.B01818	nonsynonymous SNV	Eucgr.B01818:Eucgr.B01818.1:exon1:c.A1149C:p.E383D	LOC104431440	probable L-cysteine desulfhydrase, chloroplastic
Chr02	5727807	5727807	C	A	exonic	Eucgr.B00556	nonsynonymous SNV	Eucgr.B00556:Eucgr.B00556.1:exon2:c.C942A:p.N314K	LOC104420193	probable LRR receptor-like serine/threonine-protein kinase At1g74360
Chr02	5728879	5728879	A	G	exonic	Eucgr.B00556	nonsynonymous SNV	Eucgr.B00556:Eucgr.B00556.1:exon3:c.A1954G:p.T652A	LOC104420193	probable LRR receptor-like serine/threonine-protein kinase At1g74360
Chr02	5728952	5728952	C	T	exonic	Eucgr.B00556	nonsynonymous SNV	Eucgr.B00556:Eucgr.B00556.1:exon3:c.C2027T:p.P676L	LOC104420193	probable LRR receptor-like serine/threonine-protein kinase At1g74360
Chr02	5729014	5729014	G	T	exonic	Eucgr.B00556	nonsynonymous SNV	Eucgr.B00556:Eucgr.B00556.1:exon3:c.G2089T:p.V697F	LOC104420193	probable LRR receptor-like serine/threonine-protein kinase At1g74360
Chr02	5729026	5729026	C	A	exonic	Eucgr.B00556	nonsynonymous SNV	Eucgr.B00556:Eucgr.B00556.1:exon3:c.C2101A:p.L701M	LOC104420193	probable LRR receptor-like serine/threonine-protein kinase At1g74360
Chr02	5729114	5729114	C	T	exonic	Eucgr.B00556	nonsynonymous SNV	Eucgr.B00556:Eucgr.B00556.1:exon3:c.C2189T:p.S730L	LOC104420193	probable LRR receptor-like serine/threonine-protein kinase At1g74360
Chr02	50249629	50249629	G	C	exonic	Eucgr.B02992	nonsynonymous SNV	Eucgr.B02992:Eucgr.B02992.1:exon8:c.G1273C:p.V425L	LOC104433263	probable protein phosphatase 2C 15
Chr02	42601023	42601023	G	A	exonic	Eucgr.B02371	nonsynonymous SNV	Eucgr.B02371:Eucgr.B02371.1:exon1:c.G1166A:p.S389N	LOC104432739	probable protein phosphatase 2C 23
Chr02	42601152	42601152	C	T	exonic	Eucgr.B02371	nonsynonymous SNV	Eucgr.B02371:Eucgr.B02371.1:exon1:c.C1295T:p.S432L	LOC104432739	probable protein phosphatase 2C 23
Chr02	42601226	42601226	G	A	exonic	Eucgr.B02371	nonsynonymous SNV	Eucgr.B02371:Eucgr.B02371.1:exon1:c.G1369A:p.A457T	LOC104432739	probable protein phosphatase 2C 23
Chr02	42601478	42601478	A	G	exonic	Eucgr.B02371	nonsynonymous SNV	Eucgr.B02371:Eucgr.B02371.1:exon1:c.A1621G:p.I541V	LOC104432739	probable protein phosphatase 2C 23
Chr02	25478260	25478260	G	C	exonic	Eucgr.B01420	nonsynonymous SNV	Eucgr.B01420:Eucgr.B01420.1:exon5:c.C1262G:p.A421G	LOC104434803	probable protein phosphatase 2C 33
Chr02	25478464	25478464	C	T	exonic	Eucgr.B01420	nonsynonymous SNV	Eucgr.B01420:Eucgr.B01420.1:exon5:c.G1058A:p.S353N	LOC104434803	probable protein phosphatase 2C 33
Chr02	44952527	44952527	T	A	exonic	Eucgr.B02489	nonsynonymous SNV	Eucgr.B02489:Eucgr.B02489.1:exon5:c.A498T:p.K166N	LOC104432864	probable pyridoxal 5'-phosphate synthase subunit PDX2
Chr02	44953233	44953233	T	G	exonic	Eucgr.B02489	nonsynonymous SNV	Eucgr.B02489:Eucgr.B02489.1:exon3:c.A205C:p.K69Q	LOC104432864	probable pyridoxal 5'-phosphate synthase subunit PDX2
Chr02	43002426	43002426	G	A	exonic	Eucgr.B02417	nonsynonymous SNV	Eucgr.B02417:Eucgr.B02417.1:exon1:c.G221A:p.S74N	LOC104435332	probable receptor-like protein kinase At5g59700
Chr02	58117209	58117209	T	C	exonic	Eucgr.B03893	nonsynonymous SNV	Eucgr.B03893:Eucgr.B03893.2:exon4:c.A224G:p.K75R,Eucgr.B03893:Eucgr.B03893.1:exon5:c.A347G:p.K116R	LOC104434013	probable ribosome biogenesis protein RLP24
Chr02	46969884	46969884	G	C	exonic	Eucgr.B02682	nonsynonymous SNV	Eucgr.B02682:Eucgr.B02682.1:exon2:c.G124C:p.D42H	LOC104433048	probable S-adenosylmethionine-dependent methyltransferase At5g38100
Chr02	54889597	54889597	G	C	exonic	Eucgr.B03484	nonsynonymous SNV	Eucgr.B03484:Eucgr.B03484.1:exon2:c.C357G:p.H119Q	LOC104433663	probable signal peptidase complex subunit 1
Chr02	24105264	24105264	G	C	exonic	Eucgr.B01503	nonsynonymous SNV	Eucgr.B01503:Eucgr.B01503.1:exon1:c.C280G:p.L94V	LOC104427549	probable WRKY transcription factor 21
Chr02	59245694	59245694	C	G	exonic	Eucgr.B04010	nonsynonymous SNV	Eucgr.B04010:Eucgr.B04010.1:exon3:c.G472C:p.V158L	LOC104434125	probable WRKY transcription factor 26
Chr02	52251873	52251873	T	C	exonic	Eucgr.B03189	nonsynonymous SNV	Eucgr.B03189:Eucgr.B03189.1:exon2:c.T1027C:p.F343L	LOC104433420	probable WRKY transcription factor 4
Chr02	52251878	52251878	A	T	exonic	Eucgr.B03189	nonsynonymous SNV	Eucgr.B03189:Eucgr.B03189.1:exon2:c.A1032T:p.K344N	LOC104433420	probable WRKY transcription factor 4
Chr02	4107978	4107978	G	A	exonic	Eucgr.B00437	nonsynonymous SNV	Eucgr.B00437:Eucgr.B00437.1:exon1:c.G14A:p.R5Q	LOC104419220	probable WRKY transcription factor 61
Chr02	4109323	4109323	A	C	exonic	Eucgr.B00437	nonsynonymous SNV	Eucgr.B00437:Eucgr.B00437.1:exon3:c.A1058C:p.H353P	LOC104419220	probable WRKY transcription factor 61
Chr02	4109496	4109496	A	T	exonic	Eucgr.B00437	nonsynonymous SNV	Eucgr.B00437:Eucgr.B00437.1:exon3:c.A1231T:p.N411Y	LOC104419220	probable WRKY transcription factor 61
Chr02	55144767	55144767	A	C	exonic	Eucgr.B03520	nonsynonymous SNV	Eucgr.B03520:Eucgr.B03520.1:exon1:c.T260G:p.V87G	LOC104433698	probable WRKY transcription factor 75
Chr02	55144797	55144797	G	A	exonic	Eucgr.B03520	nonsynonymous SNV	Eucgr.B03520:Eucgr.B03520.1:exon1:c.C230T:p.S77L	LOC104433698	probable WRKY transcription factor 75
Chr02	55144863	55144863	T	C	exonic	Eucgr.B03520	nonsynonymous SNV	Eucgr.B03520:Eucgr.B03520.1:exon1:c.A164G:p.N55S	LOC104433698	probable WRKY transcription factor 75
Chr02	5554986	5554986	A	G	exonic	Eucgr.B00540	nonsynonymous SNV	Eucgr.B00540:Eucgr.B00540.1:exon1:c.A286G:p.I96V	LOC104420043	probable xyloglucan 6-xylosyltransferase 5
Chr02	5555023	5555023	T	C	exonic	Eucgr.B00540	nonsynonymous SNV	Eucgr.B00540:Eucgr.B00540.1:exon1:c.T323C:p.L108P	LOC104420043	probable xyloglucan 6-xylosyltransferase 5
Chr02	5555568	5555568	A	G	exonic	Eucgr.B00540	nonsynonymous SNV	Eucgr.B00540:Eucgr.B00540.1:exon1:c.A868G:p.I290V	LOC104420043	probable xyloglucan 6-xylosyltransferase 5
Chr02	21935957	21935957	G	A	exonic	Eucgr.B01596	nonsynonymous SNV	Eucgr.B01596:Eucgr.B01596.1:exon1:c.G4A:p.A2T	LOC104428524	probable xyloglucan endotransglucosylase/hydrolase protein 23
Chr02	21935958	21935958	C	T	exonic	Eucgr.B01596	nonsynonymous SNV	Eucgr.B01596:Eucgr.B01596.1:exon1:c.C5T:p.A2V	LOC104428524	probable xyloglucan endotransglucosylase/hydrolase protein 23
Chr02	21935979	21935979	A	C	exonic	Eucgr.B01596	nonsynonymous SNV	Eucgr.B01596:Eucgr.B01596.1:exon1:c.A26C:p.N9T	LOC104428524	probable xyloglucan endotransglucosylase/hydrolase protein 23
Chr02	46549772	46549772	C	T	exonic	Eucgr.B02660	nonsynonymous SNV	Eucgr.B02660:Eucgr.B02660.1:exon4:c.G988A:p.A330T	LOC104433015	probable xyloglucan endotransglucosylase/hydrolase protein 28
Chr02	46549841	46549841	C	T	exonic	Eucgr.B02660	nonsynonymous SNV	Eucgr.B02660:Eucgr.B02660.1:exon4:c.G919A:p.V307I	LOC104433015	probable xyloglucan endotransglucosylase/hydrolase protein 28
Chr02	13891836	13891836	C	T	exonic	Eucgr.B01000	nonsynonymous SNV	Eucgr.B01000:Eucgr.B01000.1:exon3:c.C544T:p.P182S	LOC104423567	prostaglandin E synthase 2
Chr02	59139648	59139648	C	G	exonic	Eucgr.B03999	nonsynonymous SNV	Eucgr.B03999:Eucgr.B03999.1:exon1:c.C14G:p.A5G	LOC104434115	protein bfr2
Chr02	59139850	59139850	G	A	exonic	Eucgr.B03999	nonsynonymous SNV	Eucgr.B03999:Eucgr.B03999.1:exon2:c.G118A:p.A40T	LOC104434115	protein bfr2
Chr02	12822306	12822306	C	A	exonic	Eucgr.B00949	nonsynonymous SNV	Eucgr.B00949:Eucgr.B00949.1:exon3:c.G446T:p.S149I,Eucgr.B00949:Eucgr.B00949.2:exon4:c.G446T:p.S149I,Eucgr.B00949:Eucgr.B00949.3:exon4:c.G446T:p.S149I	LOC104422997	protein C2-DOMAIN ABA-RELATED 4
Chr02	46168258	46168258	G	C	exonic	Eucgr.B02625	nonsynonymous SNV	Eucgr.B02625:Eucgr.B02625.1:exon11:c.G2112C:p.K704N	LOC104432985	protein CHROMATIN REMODELING 19
Chr02	45175878	45175878	T	C	exonic	Eucgr.B02515	nonsynonymous SNV	Eucgr.B02515:Eucgr.B02515.1:exon7:c.A1712G:p.K571R	LOC104432889	protein CNGC15b
Chr02	45178313	45178313	T	C	exonic	Eucgr.B02515	nonsynonymous SNV	Eucgr.B02515:Eucgr.B02515.1:exon2:c.A283G:p.I95V	LOC104432889	protein CNGC15b
Chr02	37605590	37605590	T	C	exonic	Eucgr.B02029	nonsynonymous SNV	Eucgr.B02029:Eucgr.B02029.1:exon1:c.T1607C:p.L536S	LOC104432359	protein CROWDED NUCLEI 2
Chr02	37605597	37605597	C	G	exonic	Eucgr.B02029	nonsynonymous SNV	Eucgr.B02029:Eucgr.B02029.1:exon1:c.C1614G:p.I538M	LOC104432359	protein CROWDED NUCLEI 2
Chr02	7288429	7288429	A	G	exonic	Eucgr.B00701	nonsynonymous SNV	Eucgr.B00701:Eucgr.B00701.1:exon1:c.A1187G:p.K396R,Eucgr.B00701:Eucgr.B00701.2:exon1:c.A1187G:p.K396R	LOC104421471	protein DENND6A
Chr02	7291480	7291480	C	T	exonic	Eucgr.B00701	nonsynonymous SNV	Eucgr.B00701:Eucgr.B00701.1:exon3:c.C1808T:p.A603V,Eucgr.B00701:Eucgr.B00701.2:exon3:c.C1808T:p.A603V	LOC104421471	protein DENND6A
Chr02	49066298	49066298	C	T	exonic	Eucgr.B02868	nonsynonymous SNV	Eucgr.B02868:Eucgr.B02868.1:exon5:c.C1028T:p.S343L	LOC104433171	protein DETOXIFICATION 12
Chr02	49066862	49066862	T	A	exonic	Eucgr.B02868	nonsynonymous SNV	Eucgr.B02868:Eucgr.B02868.1:exon6:c.T1403A:p.L468Q	LOC104433171	protein DETOXIFICATION 12
Chr02	49067449	49067449	G	A	exonic	Eucgr.B02868	nonsynonymous SNV	Eucgr.B02868:Eucgr.B02868.1:exon7:c.G1433A:p.G478D	LOC104433171	protein DETOXIFICATION 12
Chr02	44999381	44999381	C	T	exonic	Eucgr.B02496	nonsynonymous SNV	Eucgr.B02496:Eucgr.B02496.1:exon10:c.G1457A:p.G486D	LOC104432871	protein disulfide isomerase-like 1-4
Chr02	44999451	44999451	G	A	exonic	Eucgr.B02496	nonsynonymous SNV	Eucgr.B02496:Eucgr.B02496.1:exon10:c.C1387T:p.H463Y	LOC104432871	protein disulfide isomerase-like 1-4
Chr02	44999770	44999770	C	T	exonic	Eucgr.B02496	nonsynonymous SNV	Eucgr.B02496:Eucgr.B02496.1:exon8:c.G1234A:p.A412T	LOC104432871	protein disulfide isomerase-like 1-4
Chr02	45000566	45000566	G	T	exonic	Eucgr.B02496	nonsynonymous SNV	Eucgr.B02496:Eucgr.B02496.1:exon5:c.C1057A:p.L353I	LOC104432871	protein disulfide isomerase-like 1-4
Chr02	45000723	45000723	C	T	exonic	Eucgr.B02496	nonsynonymous SNV	Eucgr.B02496:Eucgr.B02496.1:exon4:c.G979A:p.V327I	LOC104432871	protein disulfide isomerase-like 1-4
Chr02	58501280	58501280	A	G	exonic	Eucgr.B03932	nonsynonymous SNV	Eucgr.B03932:Eucgr.B03932.1:exon2:c.T448C:p.S150P	LOC104434052	protein enabled homolog
Chr02	58501430	58501430	T	C	exonic	Eucgr.B03932	nonsynonymous SNV	Eucgr.B03932:Eucgr.B03932.1:exon2:c.A298G:p.I100V	LOC104434052	protein enabled homolog
Chr02	58501512	58501512	C	G	exonic	Eucgr.B03932	nonsynonymous SNV	Eucgr.B03932:Eucgr.B03932.1:exon2:c.G216C:p.E72D	LOC104434052	protein enabled homolog
Chr02	58501553	58501553	G	T	exonic	Eucgr.B03932	nonsynonymous SNV	Eucgr.B03932:Eucgr.B03932.1:exon2:c.C175A:p.L59M	LOC104434052	protein enabled homolog
Chr02	36077739	36077739	T	C	exonic	Eucgr.B01936	nonsynonymous SNV	Eucgr.B01936:Eucgr.B01936.1:exon3:c.A1214G:p.N405S	LOC104432299	protein indeterminate-domain 2
Chr02	36077877	36077877	C	T	exonic	Eucgr.B01936	nonsynonymous SNV	Eucgr.B01936:Eucgr.B01936.1:exon3:c.G1076A:p.S359N	LOC104432299	protein indeterminate-domain 2
Chr02	36077943	36077943	G	A	exonic	Eucgr.B01936	nonsynonymous SNV	Eucgr.B01936:Eucgr.B01936.1:exon3:c.C1010T:p.A337V	LOC104432299	protein indeterminate-domain 2
Chr02	36077953	36077953	G	T	exonic	Eucgr.B01936	nonsynonymous SNV	Eucgr.B01936:Eucgr.B01936.1:exon3:c.C1000A:p.R334S	LOC104432299	protein indeterminate-domain 2
Chr02	36077986	36077986	G	T	exonic	Eucgr.B01936	nonsynonymous SNV	Eucgr.B01936:Eucgr.B01936.1:exon3:c.C967A:p.P323T	LOC104432299	protein indeterminate-domain 2
Chr02	36078235	36078235	C	T	exonic	Eucgr.B01936	nonsynonymous SNV	Eucgr.B01936:Eucgr.B01936.1:exon3:c.G718A:p.V240M	LOC104432299	protein indeterminate-domain 2
Chr02	44934758	44934758	G	T	exonic	Eucgr.B02487	nonsynonymous SNV	Eucgr.B02487:Eucgr.B02487.1:exon1:c.G52T:p.A18S	LOC104432861	protein indeterminate-domain 2
Chr02	44935838	44935838	G	A	exonic	Eucgr.B02487	nonsynonymous SNV	Eucgr.B02487:Eucgr.B02487.1:exon3:c.G805A:p.A269T	LOC104432861	protein indeterminate-domain 2
Chr02	44935948	44935948	T	A	exonic	Eucgr.B02487	nonsynonymous SNV	Eucgr.B02487:Eucgr.B02487.1:exon3:c.T915A:p.H305Q	LOC104432861	protein indeterminate-domain 2
Chr02	44936076	44936076	A	T	exonic	Eucgr.B02487	nonsynonymous SNV	Eucgr.B02487:Eucgr.B02487.1:exon3:c.A1043T:p.Y348F	LOC104432861	protein indeterminate-domain 2
Chr02	13791109	13791109	G	A	exonic	Eucgr.B00992	nonsynonymous SNV	Eucgr.B00992:Eucgr.B00992.2:exon8:c.G685A:p.G229S,Eucgr.B00992:Eucgr.B00992.1:exon9:c.G685A:p.G229S	LOC104423418	protein MAK16 homolog
Chr02	13791122	13791122	A	G	exonic	Eucgr.B00992	nonsynonymous SNV	Eucgr.B00992:Eucgr.B00992.2:exon8:c.A698G:p.N233S,Eucgr.B00992:Eucgr.B00992.1:exon9:c.A698G:p.N233S	LOC104423418	protein MAK16 homolog
Chr02	13791134	13791134	C	G	exonic	Eucgr.B00992	nonsynonymous SNV	Eucgr.B00992:Eucgr.B00992.2:exon8:c.C710G:p.A237G,Eucgr.B00992:Eucgr.B00992.1:exon9:c.C710G:p.A237G	LOC104423418	protein MAK16 homolog
Chr02	12516166	12516166	A	G	exonic	Eucgr.L00403	nonsynonymous SNV	Eucgr.L00403:Eucgr.L00403.1:exon2:c.T337C:p.F113L,Eucgr.L00403:Eucgr.L00403.2:exon2:c.T337C:p.F113L	LOC104428433	protein MARD1
Chr02	55478003	55478003	G	A	exonic	Eucgr.B03556	nonsynonymous SNV	Eucgr.B03556:Eucgr.B03556.1:exon12:c.G2479A:p.V827I,Eucgr.B03556:Eucgr.B03556.2:exon12:c.G2458A:p.V820I,Eucgr.B03556:Eucgr.B03556.3:exon12:c.G2458A:p.V820I	LOC104433728	protein MEI2-like 4
Chr02	2208562	2208562	C	G	exonic	Eucgr.B00248	nonsynonymous SNV	Eucgr.B00248:Eucgr.B00248.1:exon8:c.C995G:p.T332S	LOC104417904	protein MODIFIER OF SNC1 1
Chr02	2208988	2208988	A	G	exonic	Eucgr.B00248	nonsynonymous SNV	Eucgr.B00248:Eucgr.B00248.1:exon8:c.A1421G:p.E474G	LOC104417904	protein MODIFIER OF SNC1 1
Chr02	2209503	2209503	A	G	exonic	Eucgr.B00248	nonsynonymous SNV	Eucgr.B00248:Eucgr.B00248.1:exon8:c.A1936G:p.S646G	LOC104417904	protein MODIFIER OF SNC1 1
Chr02	2210001	2210001	G	A	exonic	Eucgr.B00248	nonsynonymous SNV	Eucgr.B00248:Eucgr.B00248.1:exon10:c.G2252A:p.R751K	LOC104417904	protein MODIFIER OF SNC1 1
Chr02	2210130	2210130	T	G	exonic	Eucgr.B00248	nonsynonymous SNV	Eucgr.B00248:Eucgr.B00248.1:exon10:c.T2381G:p.I794S	LOC104417904	protein MODIFIER OF SNC1 1
Chr02	2210261	2210261	A	C	exonic	Eucgr.B00248	nonsynonymous SNV	Eucgr.B00248:Eucgr.B00248.1:exon10:c.A2512C:p.T838P	LOC104417904	protein MODIFIER OF SNC1 1
Chr02	2210558	2210558	A	G	exonic	Eucgr.B00248	nonsynonymous SNV	Eucgr.B00248:Eucgr.B00248.1:exon10:c.A2809G:p.K937E	LOC104417904	protein MODIFIER OF SNC1 1
Chr02	2210568	2210568	A	G	exonic	Eucgr.B00248	nonsynonymous SNV	Eucgr.B00248:Eucgr.B00248.1:exon10:c.A2819G:p.D940G	LOC104417904	protein MODIFIER OF SNC1 1
Chr02	2210588	2210588	C	T	exonic	Eucgr.B00248	nonsynonymous SNV	Eucgr.B00248:Eucgr.B00248.1:exon10:c.C2839T:p.P947S	LOC104417904	protein MODIFIER OF SNC1 1
Chr02	2210797	2210797	A	T	exonic	Eucgr.B00248	nonsynonymous SNV	Eucgr.B00248:Eucgr.B00248.1:exon10:c.A3048T:p.K1016N	LOC104417904	protein MODIFIER OF SNC1 1
Chr02	2211765	2211765	T	C	exonic	Eucgr.B00248	nonsynonymous SNV	Eucgr.B00248:Eucgr.B00248.1:exon10:c.T4016C:p.V1339A	LOC104417904	protein MODIFIER OF SNC1 1
Chr02	2211915	2211915	T	C	exonic	Eucgr.B00248	nonsynonymous SNV	Eucgr.B00248:Eucgr.B00248.1:exon10:c.T4166C:p.L1389S	LOC104417904	protein MODIFIER OF SNC1 1
Chr02	2212233	2212233	A	G	exonic	Eucgr.B00248	nonsynonymous SNV	Eucgr.B00248:Eucgr.B00248.1:exon10:c.A4484G:p.N1495S	LOC104417904	protein MODIFIER OF SNC1 1
Chr02	2212260	2212260	G	C	exonic	Eucgr.B00248	nonsynonymous SNV	Eucgr.B00248:Eucgr.B00248.1:exon10:c.G4511C:p.G1504A	LOC104417904	protein MODIFIER OF SNC1 1
Chr02	2212275	2212275	A	G	exonic	Eucgr.B00248	nonsynonymous SNV	Eucgr.B00248:Eucgr.B00248.1:exon10:c.A4526G:p.N1509S	LOC104417904	protein MODIFIER OF SNC1 1
Chr02	5511990	5511990	A	G	exonic	Eucgr.B00534	nonsynonymous SNV	Eucgr.B00534:Eucgr.B00534.1:exon5:c.A914G:p.Q305R	LOC104419991	protein NEN1
Chr02	5512070	5512070	G	A	exonic	Eucgr.B00534	nonsynonymous SNV	Eucgr.B00534:Eucgr.B00534.1:exon5:c.G994A:p.E332K	LOC104419991	protein NEN1
Chr02	21270511	21270511	A	G	exonic	Eucgr.D02037	nonsynonymous SNV	Eucgr.D02037:Eucgr.D02037.1:exon5:c.T1409C:p.V470A	LOC104441891	protein NRT1/ PTR FAMILY 6.3
Chr02	46571317	46571317	C	T	exonic	Eucgr.B02662	nonsynonymous SNV	Eucgr.B02662:Eucgr.B02662.1:exon2:c.G1900A:p.A634T,Eucgr.B02662:Eucgr.B02662.2:exon2:c.G1894A:p.A632T	LOC104433017	protein OBERON 3
Chr02	46572818	46572818	A	G	exonic	Eucgr.B02662	nonsynonymous SNV	Eucgr.B02662:Eucgr.B02662.1:exon1:c.T1789C:p.F597L,Eucgr.B02662:Eucgr.B02662.2:exon1:c.T1789C:p.F597L,Eucgr.B02662:Eucgr.B02662.3:exon1:c.T1789C:p.F597L	LOC104433017	protein OBERON 3
Chr02	46572977	46572977	C	T	exonic	Eucgr.B02662	nonsynonymous SNV	Eucgr.B02662:Eucgr.B02662.1:exon1:c.G1630A:p.D544N,Eucgr.B02662:Eucgr.B02662.2:exon1:c.G1630A:p.D544N,Eucgr.B02662:Eucgr.B02662.3:exon1:c.G1630A:p.D544N	LOC104433017	protein OBERON 3
Chr02	46573129	46573129	C	T	exonic	Eucgr.B02662	nonsynonymous SNV	Eucgr.B02662:Eucgr.B02662.1:exon1:c.G1478A:p.S493N,Eucgr.B02662:Eucgr.B02662.2:exon1:c.G1478A:p.S493N,Eucgr.B02662:Eucgr.B02662.3:exon1:c.G1478A:p.S493N	LOC104433017	protein OBERON 3
Chr02	46573235	46573235	T	G	exonic	Eucgr.B02662	nonsynonymous SNV	Eucgr.B02662:Eucgr.B02662.1:exon1:c.A1372C:p.K458Q,Eucgr.B02662:Eucgr.B02662.2:exon1:c.A1372C:p.K458Q,Eucgr.B02662:Eucgr.B02662.3:exon1:c.A1372C:p.K458Q	LOC104433017	protein OBERON 3
Chr02	46573276	46573276	C	A	exonic	Eucgr.B02662	nonsynonymous SNV	Eucgr.B02662:Eucgr.B02662.1:exon1:c.G1331T:p.G444V,Eucgr.B02662:Eucgr.B02662.2:exon1:c.G1331T:p.G444V,Eucgr.B02662:Eucgr.B02662.3:exon1:c.G1331T:p.G444V	LOC104433017	protein OBERON 3
Chr02	58913722	58913722	A	G	exonic	Eucgr.B03976	nonsynonymous SNV	Eucgr.B03976:Eucgr.B03976.1:exon4:c.A310G:p.T104A,Eucgr.B03976:Eucgr.B03976.2:exon4:c.A307G:p.T103A	LOC104434093	protein REDUCED WALL ACETYLATION 2
Chr02	58915970	58915970	C	T	exonic	Eucgr.B03976	nonsynonymous SNV	Eucgr.B03976:Eucgr.B03976.1:exon10:c.C1126T:p.R376C,Eucgr.B03976:Eucgr.B03976.2:exon10:c.C1123T:p.R375C	LOC104434093	protein REDUCED WALL ACETYLATION 2
Chr02	45049106	45049106	C	T	exonic	Eucgr.B02502	nonsynonymous SNV	Eucgr.B02502:Eucgr.B02502.1:exon11:c.C1472T:p.A491V,Eucgr.B02502:Eucgr.B02502.2:exon11:c.C1472T:p.A491V	LOC104432878	protein SAND
Chr02	7862244	7862244	C	G	exonic	Eucgr.B00745	nonsynonymous SNV	Eucgr.B00745:Eucgr.B00745.1:exon3:c.C327G:p.D109E	LOC104421771	protein SAR DEFICIENT 1
Chr02	7864992	7864992	A	G	exonic	Eucgr.B00745	nonsynonymous SNV	Eucgr.B00745:Eucgr.B00745.1:exon4:c.A875G:p.K292R	LOC104421771	protein SAR DEFICIENT 1
Chr02	7865126	7865126	G	C	exonic	Eucgr.B00745	nonsynonymous SNV	Eucgr.B00745:Eucgr.B00745.1:exon5:c.G886C:p.A296P	LOC104421771	protein SAR DEFICIENT 1
Chr02	7865271	7865271	G	A	exonic	Eucgr.B00745	nonsynonymous SNV	Eucgr.B00745:Eucgr.B00745.1:exon5:c.G1031A:p.G344E	LOC104421771	protein SAR DEFICIENT 1
Chr02	7865425	7865425	C	A	exonic	Eucgr.B00745	nonsynonymous SNV	Eucgr.B00745:Eucgr.B00745.1:exon6:c.C1088A:p.T363N	LOC104421771	protein SAR DEFICIENT 1
Chr02	36020977	36020977	C	T	exonic	Eucgr.B01929	nonsynonymous SNV	Eucgr.B01929:Eucgr.B01929.1:exon1:c.G271A:p.G91S	LOC104432294	protein SRC2 homolog
Chr02	57954147	57954147	G	T	exonic	Eucgr.B03874	nonsynonymous SNV	Eucgr.B03874:Eucgr.B03874.1:exon2:c.G122T:p.G41V	LOC104433998	protein SUPPRESSOR OF K(+) TRANSPORT GROWTH DEFECT 1
Chr02	57957772	57957772	A	G	exonic	Eucgr.B03874	nonsynonymous SNV	Eucgr.B03874:Eucgr.B03874.1:exon5:c.A1016G:p.N339S	LOC104433998	protein SUPPRESSOR OF K(+) TRANSPORT GROWTH DEFECT 1
Chr02	59257215	59257215	G	A	exonic	Eucgr.B04013	nonsynonymous SNV	Eucgr.B04013:Eucgr.B04013.1:exon4:c.G751A:p.V251I	LOC104434133	protein TIC110, chloroplastic
Chr02	59258171	59258171	T	G	exonic	Eucgr.B04013	nonsynonymous SNV	Eucgr.B04013:Eucgr.B04013.1:exon8:c.T1087G:p.S363A	LOC104434133	protein TIC110, chloroplastic
Chr02	59258776	59258776	C	T	exonic	Eucgr.B04013	nonsynonymous SNV	Eucgr.B04013:Eucgr.B04013.1:exon10:c.C1303T:p.R435C	LOC104434133	protein TIC110, chloroplastic
Chr02	59259547	59259547	C	G	exonic	Eucgr.B04013	nonsynonymous SNV	Eucgr.B04013:Eucgr.B04013.1:exon12:c.C1646G:p.T549S	LOC104434133	protein TIC110, chloroplastic
Chr02	59260864	59260864	T	A	exonic	Eucgr.B04013	nonsynonymous SNV	Eucgr.B04013:Eucgr.B04013.1:exon14:c.T1829A:p.I610N	LOC104434133	protein TIC110, chloroplastic
Chr02	59261046	59261046	G	C	exonic	Eucgr.B04013	nonsynonymous SNV	Eucgr.B04013:Eucgr.B04013.1:exon14:c.G2011C:p.E671Q	LOC104434133	protein TIC110, chloroplastic
Chr02	59261175	59261175	C	T	exonic	Eucgr.B04013	nonsynonymous SNV	Eucgr.B04013:Eucgr.B04013.1:exon14:c.C2140T:p.L714F	LOC104434133	protein TIC110, chloroplastic
Chr02	59261631	59261631	G	A	exonic	Eucgr.B04013	nonsynonymous SNV	Eucgr.B04013:Eucgr.B04013.1:exon14:c.G2596A:p.V866M	LOC104434133	protein TIC110, chloroplastic
Chr02	16902587	16902587	C	T	exonic	Eucgr.B01116	nonsynonymous SNV	Eucgr.B01116:Eucgr.B01116.1:exon2:c.C169T:p.P57S	LOC104424675	protein transport protein SEC13 homolog B-like
Chr02	16903035	16903035	A	G	exonic	Eucgr.B01116	nonsynonymous SNV	Eucgr.B01116:Eucgr.B01116.1:exon2:c.A617G:p.Q206R	LOC104424675	protein transport protein SEC13 homolog B-like
Chr02	16903103	16903103	G	T	exonic	Eucgr.B01116	nonsynonymous SNV	Eucgr.B01116:Eucgr.B01116.1:exon2:c.G685T:p.A229S	LOC104424675	protein transport protein SEC13 homolog B-like
Chr02	57727309	57727309	G	A	exonic	Eucgr.B03845	nonsynonymous SNV	Eucgr.B03845:Eucgr.B03845.1:exon13:c.C1895T:p.S632L	LOC104433972	protein transport protein Sec24-like At3g07100
Chr02	57727375	57727375	T	C	exonic	Eucgr.B03845	nonsynonymous SNV	Eucgr.B03845:Eucgr.B03845.1:exon13:c.A1829G:p.H610R	LOC104433972	protein transport protein Sec24-like At3g07100
Chr02	57729109	57729109	T	A	exonic	Eucgr.B03845	nonsynonymous SNV	Eucgr.B03845:Eucgr.B03845.1:exon11:c.A1451T:p.Y484F	LOC104433972	protein transport protein Sec24-like At3g07100
Chr02	57733017	57733017	G	A	exonic	Eucgr.B03845	nonsynonymous SNV	Eucgr.B03845:Eucgr.B03845.1:exon5:c.C659T:p.T220M	LOC104433972	protein transport protein Sec24-like At3g07100
Chr02	45934897	45934897	T	C	exonic	Eucgr.B02594	nonsynonymous SNV	Eucgr.B02594:Eucgr.B02594.1:exon3:c.A1054G:p.I352V	LOC104432958	protein transport protein Sec24-like At4g32640
Chr02	45937148	45937148	G	A	exonic	Eucgr.B02594	nonsynonymous SNV	Eucgr.B02594:Eucgr.B02594.1:exon2:c.C692T:p.P231L	LOC104432958	protein transport protein Sec24-like At4g32640
Chr02	45937310	45937310	G	A	exonic	Eucgr.B02594	nonsynonymous SNV	Eucgr.B02594:Eucgr.B02594.1:exon2:c.C530T:p.A177V	LOC104432958	protein transport protein Sec24-like At4g32640
Chr02	45937380	45937380	C	T	exonic	Eucgr.B02594	nonsynonymous SNV	Eucgr.B02594:Eucgr.B02594.1:exon2:c.G460A:p.V154I	LOC104432958	protein transport protein Sec24-like At4g32640
Chr02	53114535	53114535	T	C	exonic	Eucgr.B03376	nonsynonymous SNV	Eucgr.B03376:Eucgr.B03376.1:exon3:c.T731C:p.V244A	LOC104433569	protein WVD2-like 7
Chr02	53114537	53114537	A	G	exonic	Eucgr.B03376	nonsynonymous SNV	Eucgr.B03376:Eucgr.B03376.1:exon3:c.A733G:p.I245V	LOC104433569	protein WVD2-like 7
Chr02	53114670	53114670	A	T	exonic	Eucgr.B03376	nonsynonymous SNV	Eucgr.B03376:Eucgr.B03376.1:exon3:c.A866T:p.N289I	LOC104433569	protein WVD2-like 7
Chr02	53115069	53115069	A	G	exonic	Eucgr.B03376	nonsynonymous SNV	Eucgr.B03376:Eucgr.B03376.1:exon4:c.A1129G:p.K377E	LOC104433569	protein WVD2-like 7
Chr02	53116207	53116207	T	C	exonic	Eucgr.B03376	nonsynonymous SNV	Eucgr.B03376:Eucgr.B03376.1:exon5:c.T1211C:p.L404S	LOC104433569	protein WVD2-like 7
Chr02	57295618	57295618	G	A	exonic	Eucgr.B03782	nonsynonymous SNV	Eucgr.B03782:Eucgr.B03782.1:exon1:c.G343A:p.V115I	LOC104433922	protein YLS9
Chr02	57295694	57295694	G	A	exonic	Eucgr.B03782	nonsynonymous SNV	Eucgr.B03782:Eucgr.B03782.1:exon1:c.G419A:p.R140Q	LOC104433922	protein YLS9
Chr02	57296006	57296006	C	G	exonic	Eucgr.B03782	nonsynonymous SNV	Eucgr.B03782:Eucgr.B03782.1:exon1:c.C731G:p.T244R	LOC104433922	protein YLS9
Chr02	54097810	54097810	A	G	exonic	Eucgr.B03267	nonsynonymous SNV	Eucgr.B03267:Eucgr.B03267.1:exon2:c.T2041C:p.C681R	LOC104433487	protein-tyrosine-phosphatase MKP1
Chr02	54098226	54098226	G	T	exonic	Eucgr.B03267	nonsynonymous SNV	Eucgr.B03267:Eucgr.B03267.1:exon2:c.C1625A:p.T542N	LOC104433487	protein-tyrosine-phosphatase MKP1
Chr02	54098256	54098256	C	T	exonic	Eucgr.B03267	nonsynonymous SNV	Eucgr.B03267:Eucgr.B03267.1:exon2:c.G1595A:p.S532N	LOC104433487	protein-tyrosine-phosphatase MKP1
Chr02	54098320	54098320	C	A	exonic	Eucgr.B03267	nonsynonymous SNV	Eucgr.B03267:Eucgr.B03267.1:exon2:c.G1531T:p.V511F	LOC104433487	protein-tyrosine-phosphatase MKP1
Chr02	54098587	54098587	C	T	exonic	Eucgr.B03267	nonsynonymous SNV	Eucgr.B03267:Eucgr.B03267.1:exon2:c.G1264A:p.G422R	LOC104433487	protein-tyrosine-phosphatase MKP1
Chr02	54099730	54099730	T	A	exonic	Eucgr.B03267	nonsynonymous SNV	Eucgr.B03267:Eucgr.B03267.1:exon1:c.A253T:p.T85S	LOC104433487	protein-tyrosine-phosphatase MKP1
Chr02	42080051	42080051	G	C	exonic	Eucgr.B02314	nonsynonymous SNV	Eucgr.B02314:Eucgr.B02314.1:exon3:c.C2240G:p.A747G,Eucgr.B02314:Eucgr.B02314.2:exon3:c.C2240G:p.A747G	LOC104432697	pumilio homolog 2
Chr02	42080621	42080621	G	C	exonic	Eucgr.B02314	nonsynonymous SNV	Eucgr.B02314:Eucgr.B02314.1:exon2:c.C1764G:p.I588M,Eucgr.B02314:Eucgr.B02314.2:exon2:c.C1764G:p.I588M	LOC104432697	pumilio homolog 2
Chr02	42080749	42080749	C	T	exonic	Eucgr.B02314	nonsynonymous SNV	Eucgr.B02314:Eucgr.B02314.1:exon2:c.G1636A:p.A546T,Eucgr.B02314:Eucgr.B02314.2:exon2:c.G1636A:p.A546T	LOC104432697	pumilio homolog 2
Chr02	42080993	42080993	G	C	exonic	Eucgr.B02314	nonsynonymous SNV	Eucgr.B02314:Eucgr.B02314.1:exon2:c.C1392G:p.N464K,Eucgr.B02314:Eucgr.B02314.2:exon2:c.C1392G:p.N464K	LOC104432697	pumilio homolog 2
Chr02	42082901	42082901	C	T	exonic	Eucgr.B02314	nonsynonymous SNV	Eucgr.B02314:Eucgr.B02314.1:exon1:c.G239A:p.G80E,Eucgr.B02314:Eucgr.B02314.2:exon1:c.G239A:p.G80E	LOC104432697	pumilio homolog 2
Chr02	716830	716830	A	G	exonic	Eucgr.B00128	nonsynonymous SNV	Eucgr.B00128:Eucgr.B00128.1:exon1:c.T263C:p.V88A	LOC104417001	putative calcium-binding protein CML19
Chr02	48289934	48289934	C	T	exonic	Eucgr.B02940	nonsynonymous SNV	Eucgr.B02940:Eucgr.B02940.3:exon15:c.G1511A:p.R504H	LOC104433223	putative clathrin assembly protein At2g01600
Chr02	48290063	48290063	C	T	exonic	Eucgr.B02940	nonsynonymous SNV	Eucgr.B02940:Eucgr.B02940.3:exon15:c.G1382A:p.R461H	LOC104433223	putative clathrin assembly protein At2g01600
Chr02	48298810	48298810	T	C	exonic	Eucgr.B02940	nonsynonymous SNV	Eucgr.B02940:Eucgr.B02940.1:exon3:c.A238G:p.T80A,Eucgr.B02940:Eucgr.B02940.2:exon3:c.A238G:p.T80A,Eucgr.B02940:Eucgr.B02940.3:exon3:c.A238G:p.T80A	LOC104433223	putative clathrin assembly protein At2g01600
Chr02	9293320	9293320	G	A	exonic	Eucgr.B00872	nonsynonymous SNV	Eucgr.B00872:Eucgr.B00872.1:exon3:c.G727A:p.A243T	LOC104422195	putative DNA-binding protein At1g48610
Chr02	42641317	42641317	G	C	exonic	Eucgr.B02375	nonsynonymous SNV	Eucgr.B02375:Eucgr.B02375.1:exon8:c.C1142G:p.T381S	LOC104432742	putative E3 ubiquitin-protein ligase XBAT31
Chr02	42642001	42642001	A	G	exonic	Eucgr.B02375	nonsynonymous SNV	Eucgr.B02375:Eucgr.B02375.1:exon7:c.T904C:p.S302P	LOC104432742	putative E3 ubiquitin-protein ligase XBAT31
Chr02	3594513	3594513	A	T	exonic	Eucgr.B00371	nonsynonymous SNV	Eucgr.B00371:Eucgr.B00371.2:exon4:c.A205T:p.M69L,Eucgr.B00371:Eucgr.B00371.1:exon5:c.A205T:p.M69L	LOC104418660	putative exosome complex component rrp40
Chr02	6146779	6146779	C	T	exonic	Eucgr.B00605	nonsynonymous SNV	Eucgr.B00605:Eucgr.B00605.1:exon8:c.G1067A:p.G356E,Eucgr.B00605:Eucgr.B00605.2:exon8:c.G1064A:p.G355E	LOC104420656	putative G3BP-like protein
Chr02	6148261	6148261	G	A	exonic	Eucgr.B00605	nonsynonymous SNV	Eucgr.B00605:Eucgr.B00605.1:exon5:c.C737T:p.A246V,Eucgr.B00605:Eucgr.B00605.2:exon5:c.C737T:p.A246V,Eucgr.B00605:Eucgr.B00605.3:exon5:c.C737T:p.A246V	LOC104420656	putative G3BP-like protein
Chr02	6148294	6148294	G	C	exonic	Eucgr.B00605	nonsynonymous SNV	Eucgr.B00605:Eucgr.B00605.1:exon5:c.C704G:p.A235G,Eucgr.B00605:Eucgr.B00605.2:exon5:c.C704G:p.A235G,Eucgr.B00605:Eucgr.B00605.3:exon5:c.C704G:p.A235G	LOC104420656	putative G3BP-like protein
Chr02	6148308	6148308	T	C	exonic	Eucgr.B00605	nonsynonymous SNV	Eucgr.B00605:Eucgr.B00605.1:exon5:c.A690G:p.I230M,Eucgr.B00605:Eucgr.B00605.2:exon5:c.A690G:p.I230M,Eucgr.B00605:Eucgr.B00605.3:exon5:c.A690G:p.I230M	LOC104420656	putative G3BP-like protein
Chr02	6148946	6148946	T	A	exonic	Eucgr.B00605	nonsynonymous SNV	Eucgr.B00605:Eucgr.B00605.1:exon3:c.A222T:p.K74N,Eucgr.B00605:Eucgr.B00605.2:exon3:c.A222T:p.K74N,Eucgr.B00605:Eucgr.B00605.3:exon3:c.A222T:p.K74N	LOC104420656	putative G3BP-like protein
Chr02	40469598	40469598	T	C	exonic	Eucgr.B02147	nonsynonymous SNV	Eucgr.B02147:Eucgr.B02147.1:exon11:c.A3583G:p.S1195G	LOC104432534	putative lysine-specific demethylase JMJ16
Chr02	40471415	40471415	G	A	exonic	Eucgr.B02147	nonsynonymous SNV	Eucgr.B02147:Eucgr.B02147.1:exon8:c.C2978T:p.S993L	LOC104432534	putative lysine-specific demethylase JMJ16
Chr02	40471497	40471497	C	T	exonic	Eucgr.B02147	nonsynonymous SNV	Eucgr.B02147:Eucgr.B02147.1:exon8:c.G2896A:p.A966T	LOC104432534	putative lysine-specific demethylase JMJ16
Chr02	40471566	40471566	T	G	exonic	Eucgr.B02147	nonsynonymous SNV	Eucgr.B02147:Eucgr.B02147.1:exon8:c.A2827C:p.K943Q	LOC104432534	putative lysine-specific demethylase JMJ16
Chr02	40471725	40471725	G	A	exonic	Eucgr.B02147	nonsynonymous SNV	Eucgr.B02147:Eucgr.B02147.1:exon8:c.C2668T:p.H890Y	LOC104432534	putative lysine-specific demethylase JMJ16
Chr02	40471811	40471811	T	A	exonic	Eucgr.B02147	nonsynonymous SNV	Eucgr.B02147:Eucgr.B02147.1:exon8:c.A2582T:p.Q861L	LOC104432534	putative lysine-specific demethylase JMJ16
Chr02	40472601	40472601	C	T	exonic	Eucgr.B02147	nonsynonymous SNV	Eucgr.B02147:Eucgr.B02147.1:exon8:c.G1792A:p.G598S	LOC104432534	putative lysine-specific demethylase JMJ16
Chr02	40474875	40474875	G	A	exonic	Eucgr.B02147	nonsynonymous SNV	Eucgr.B02147:Eucgr.B02147.1:exon4:c.C910T:p.P304S	LOC104432534	putative lysine-specific demethylase JMJ16
Chr02	40475927	40475927	C	T	exonic	Eucgr.B02147	nonsynonymous SNV	Eucgr.B02147:Eucgr.B02147.1:exon2:c.G320A:p.S107N	LOC104432534	putative lysine-specific demethylase JMJ16
Chr02	40476146	40476146	T	G	exonic	Eucgr.B02147	nonsynonymous SNV	Eucgr.B02147:Eucgr.B02147.1:exon1:c.A217C:p.S73R	LOC104432534	putative lysine-specific demethylase JMJ16
Chr02	40476158	40476158	T	C	exonic	Eucgr.B02147	nonsynonymous SNV	Eucgr.B02147:Eucgr.B02147.1:exon1:c.A205G:p.T69A	LOC104432534	putative lysine-specific demethylase JMJ16
Chr02	51004568	51004568	C	A	exonic	Eucgr.B03071	nonsynonymous SNV	Eucgr.B03071:Eucgr.B03071.1:exon2:c.C766A:p.L256I,Eucgr.B03071:Eucgr.B03071.2:exon2:c.C766A:p.L256I	LOC104433321	putative phospholipid-transporting ATPase 9
Chr02	51007135	51007135	T	C	exonic	Eucgr.B03071	nonsynonymous SNV	Eucgr.B03071:Eucgr.B03071.1:exon7:c.T2351C:p.V784A,Eucgr.B03071:Eucgr.B03071.2:exon7:c.T2351C:p.V784A	LOC104433321	putative phospholipid-transporting ATPase 9
Chr02	58645959	58645959	G	A	exonic	Eucgr.B03948	nonsynonymous SNV	Eucgr.B03948:Eucgr.B03948.1:exon3:c.G551A:p.R184H	LOC104434069	putative potassium transporter 12
Chr02	58645974	58645974	A	G	exonic	Eucgr.B03948	nonsynonymous SNV	Eucgr.B03948:Eucgr.B03948.1:exon3:c.A566G:p.K189R	LOC104434069	putative potassium transporter 12
Chr02	58650248	58650248	G	A	exonic	Eucgr.B03948	nonsynonymous SNV	Eucgr.B03948:Eucgr.B03948.1:exon8:c.G1393A:p.V465I	LOC104434069	putative potassium transporter 12
Chr02	58651435	58651435	A	C	exonic	Eucgr.B03948	nonsynonymous SNV	Eucgr.B03948:Eucgr.B03948.1:exon9:c.A2143C:p.T715P	LOC104434069	putative potassium transporter 12
Chr02	58651451	58651451	G	A	exonic	Eucgr.B03948	nonsynonymous SNV	Eucgr.B03948:Eucgr.B03948.1:exon9:c.G2159A:p.G720E	LOC104434069	putative potassium transporter 12
Chr02	25397793	25397793	T	C	exonic	Eucgr.B01428	nonsynonymous SNV	Eucgr.B01428:Eucgr.B01428.1:exon12:c.A1028G:p.Q343R,Eucgr.B01428:Eucgr.B01428.2:exon12:c.A1019G:p.Q340R,Eucgr.B01428:Eucgr.B01428.3:exon12:c.A1024G:p.K342E	LOC104426908	putative RNA-binding protein Luc7-like 2
Chr02	41519736	41519736	G	A	exonic	Eucgr.B02236	nonsynonymous SNV	Eucgr.B02236:Eucgr.B02236.1:exon4:c.C575T:p.S192L,Eucgr.B02236:Eucgr.B02236.2:exon4:c.C575T:p.S192L,Eucgr.B02236:Eucgr.B02236.3:exon4:c.C575T:p.S192L,Eucgr.B02236:Eucgr.B02236.4:exon4:c.C575T:p.S192L	LOC104432632	ran-binding protein 1 homolog a
Chr02	41519824	41519824	G	T	exonic	Eucgr.B02236	nonsynonymous SNV	Eucgr.B02236:Eucgr.B02236.1:exon4:c.C487A:p.Q163K,Eucgr.B02236:Eucgr.B02236.2:exon4:c.C487A:p.Q163K,Eucgr.B02236:Eucgr.B02236.3:exon4:c.C487A:p.Q163K,Eucgr.B02236:Eucgr.B02236.4:exon4:c.C487A:p.Q163K	LOC104432632	ran-binding protein 1 homolog a
Chr02	54995309	54995309	A	G	exonic	Eucgr.B03499	nonsynonymous SNV	Eucgr.B03499:Eucgr.B03499.5:exon3:c.A295G:p.S99G,Eucgr.B03499:Eucgr.B03499.1:exon4:c.A424G:p.S142G,Eucgr.B03499:Eucgr.B03499.2:exon4:c.A424G:p.S142G,Eucgr.B03499:Eucgr.B03499.3:exon4:c.A424G:p.S142G,Eucgr.B03499:Eucgr.B03499.4:exon4:c.A424G:p.S142G	LOC104433680	ranBP2-type zinc finger protein At1g67325
Chr02	54996551	54996551	A	G	exonic	Eucgr.B03499	nonsynonymous SNV	Eucgr.B03499:Eucgr.B03499.5:exon8:c.A707G:p.E236G,Eucgr.B03499:Eucgr.B03499.1:exon9:c.A836G:p.E279G,Eucgr.B03499:Eucgr.B03499.2:exon9:c.A836G:p.E279G,Eucgr.B03499:Eucgr.B03499.3:exon9:c.A842G:p.E281G,Eucgr.B03499:Eucgr.B03499.4:exon9:c.A836G:p.E279G	LOC104433680	ranBP2-type zinc finger protein At1g67325
[truncated: 11,436 more rows]
